# Supplementary material for: No evidence for trans-generational immune priming in Drosophila melanogaster
Source: PLoS One. 2023 Jul 13;18(7):e0288342. doi: 10.1371/journal.pone.0288342 (PMC10343036; doi:10.1371/journal.pone.0288342)
Supplement: S1 File — (XLSX) [file pone.0288342.s001.xlsx]

## Sheet: Pr.rettgeri
	0-24 hrs					2-3days					4-5 days
Time	Censor	Treatment			Time	Censor	Treatment			Time	Censor	Treatment
6	1	InfA			20	1	InfA			21	1	InfA
21	1	InfA			20	1	InfA			21	1	InfA
21	1	InfA			20	1	InfA			21	1	InfA
21	1	InfA			20	1	InfA			21	1	InfA
21	1	InfA			20	1	InfA			21	1	InfA
25	1	InfA			27	1	InfA			24	1	InfA
25	1	InfA			27	1	InfA			24	1	InfA
32	1	InfA			27	1	InfA			24	1	InfA
32	1	InfA			27	1	InfA			24	1	InfA
32	1	InfA			27	1	InfA			24	1	InfA
32	1	InfA			27	1	InfA			24	1	InfA
32	1	InfA			32	1	InfA			30	1	InfA
32	1	InfA			32	1	InfA			30	1	InfA
32	1	InfA			32	1	InfA			30	1	InfA
32	1	InfA			32	1	InfA			30	1	InfA
32	1	InfA			32	1	InfA			30	1	InfA
32	1	InfA			32	1	InfA			30	1	InfA
45	1	InfA			32	1	InfA			30	1	InfA
45	1	InfA			45	1	InfA			48	1	InfA
45	1	InfA			45	1	InfA			48	1	InfA
45	1	InfA			45	1	InfA			48	1	InfA
45	1	InfA			50	1	InfA			48	1	InfA
45	1	InfA			50	1	InfA			48	1	InfA
45	1	InfA			50	1	InfA			48	1	InfA
45	1	InfA			50	1	InfA			48	1	InfA
48	1	InfA			50	1	InfA			48	1	InfA
48	1	InfA			50	1	InfA			48	1	InfA
48	1	InfA			50	1	InfA			48	1	InfA
56	1	InfA			56	1	InfA			60	1	InfA
56	1	InfA			56	1	InfA			60	1	InfA
69	0	InfA			56	1	InfA			60	1	InfA
168	0	InfA			72	1	InfA			72	1	InfA
168	0	InfA			72	1	InfA			72	1	InfA
168	0	InfA			168	0	InfA			168	0	InfA
168	0	InfA			168	0	InfA			168	0	InfA
168	0	InfA			168	0	InfA			168	0	InfA
168	0	InfA			168	0	InfA			168	0	InfA
168	0	InfA			168	0	InfA			168	0	InfA
168	0	InfA			168	0	InfA			168	0	InfA
168	0	InfA			168	0	InfA			168	0	InfA
168	0	InfA			168	0	InfA			168	0	InfA
168	0	InfA			168	0	InfA			168	0	InfA
168	0	InfA			168	0	InfA			168	0	InfA
168	0	InfA			168	0	InfA			168	0	InfA
168	0	InfA			168	0	InfA			168	0	InfA
168	0	InfA			168	0	InfA			168	0	InfA
168	0	InfA			168	0	InfA			168	0	InfA
168	0	InfA			168	0	InfA			168	0	InfA
168	0	InfA			168	0	InfA			168	0	InfA
168	0	InfA			168	0	InfA			168	0	InfA
21	1	InfD			12	1	InfD			21	1	InfD
21	1	InfD			12	1	InfD			21	1	InfD
21	1	InfD			20	1	InfD			21	1	InfD
25	1	InfD			20	1	InfD			24	1	InfD
25	1	InfD			20	1	InfD			24	1	InfD
25	1	InfD			20	1	InfD			24	1	InfD
25	1	InfD			20	1	InfD			24	1	InfD
25	1	InfD			27	1	InfD			30	1	InfD
32	1	InfD			27	1	InfD			30	1	InfD
32	1	InfD			27	1	InfD			30	1	InfD
32	1	InfD			27	1	InfD			30	1	InfD
32	1	InfD			27	1	InfD			30	1	InfD
32	1	InfD			27	1	InfD			30	1	InfD
32	1	InfD			32	1	InfD			30	1	InfD
32	1	InfD			32	1	InfD			30	1	InfD
32	1	InfD			32	1	InfD			30	1	InfD
32	1	InfD			32	1	InfD			30	1	InfD
32	1	InfD			32	1	InfD			30	1	InfD
45	1	InfD			45	1	InfD			48	1	InfD
45	1	InfD			45	1	InfD			48	1	InfD
45	1	InfD			45	1	InfD			48	1	InfD
45	1	InfD			45	1	InfD			48	1	InfD
45	1	InfD			45	1	InfD			48	1	InfD
48	1	InfD			45	1	InfD			48	1	InfD
48	1	InfD			50	1	InfD			48	1	InfD
48	1	InfD			50	1	InfD			48	1	InfD
48	1	InfD			50	1	InfD			48	1	InfD
48	1	InfD			56	1	InfD			48	1	InfD
48	1	InfD			56	1	InfD			48	1	InfD
56	1	InfD			56	1	InfD			48	1	InfD
56	1	InfD			72	1	InfD			48	1	InfD
168	0	InfD			168	1	InfD			60	1	InfD
168	0	InfD			168	0	InfD			60	1	InfD
168	0	InfD			168	0	InfD			60	1	InfD
168	0	InfD			168	0	InfD			72	1	InfD
168	0	InfD			168	0	InfD			168	0	InfD
168	0	InfD			168	0	InfD			168	0	InfD
168	0	InfD			168	0	InfD			168	0	InfD
168	0	InfD			168	0	InfD			168	0	InfD
168	0	InfD			168	0	InfD			168	0	InfD
168	0	InfD			168	0	InfD			168	0	InfD
168	0	InfD			168	0	InfD			168	0	InfD
168	0	InfD			168	0	InfD			168	0	InfD
168	0	InfD			168	0	InfD			168	0	InfD
168	0	InfD			168	0	InfD			168	0	InfD
168	0	InfD			168	0	InfD			168	0	InfD
168	0	InfD			168	0	InfD			168	0	InfD
168	0	InfD			168	0	InfD			168	0	InfD
168	0	InfD			168	0	InfD			168	0	InfD
168	0	InfD			168	0	InfD			168	0	InfD
21	1	sham			20	1	sham			6	1	sham
21	1	sham			20	1	sham			21	1	sham
21	1	sham			20	1	sham			21	1	sham
21	1	sham			20	1	sham			21	1	sham
21	1	sham			27	1	sham			21	1	sham
25	1	sham			27	1	sham			24	1	sham
25	1	sham			27	1	sham			24	1	sham
25	1	sham			27	1	sham			30	1	sham
25	1	sham			27	1	sham			30	1	sham
25	1	sham			27	1	sham			30	1	sham
25	1	sham			32	1	sham			30	1	sham
32	1	sham			32	1	sham			30	1	sham
32	1	sham			32	1	sham			30	1	sham
32	1	sham			32	1	sham			30	1	sham
32	1	sham			32	1	sham			30	1	sham
32	1	sham			32	1	sham			30	1	sham
32	1	sham			45	1	sham			30	1	sham
32	1	sham			45	1	sham			48	1	sham
45	1	sham			45	1	sham			48	1	sham
45	1	sham			45	1	sham			48	1	sham
45	1	sham			45	1	sham			48	1	sham
48	1	sham			50	1	sham			48	1	sham
48	1	sham			50	1	sham			48	1	sham
48	1	sham			50	1	sham			48	1	sham
48	1	sham			50	1	sham			48	1	sham
48	1	sham			50	1	sham			48	1	sham
48	1	sham			50	1	sham			48	1	sham
48	1	sham			50	1	sham			48	1	sham
56	1	sham			50	1	sham			60	1	sham
56	1	sham			50	1	sham			60	1	sham
56	1	sham			56	1	sham			69	0	sham
72	1	sham			56	1	sham			168	0	sham
72	1	sham			56	1	sham			168	0	sham
168	0	sham			72	1	sham			168	0	sham
168	0	sham			72	1	sham			168	0	sham
168	0	sham			168	0	sham			168	0	sham
168	0	sham			168	0	sham			168	0	sham
168	0	sham			168	0	sham			168	0	sham
168	0	sham			168	0	sham			168	0	sham
168	0	sham			168	0	sham			168	0	sham
168	0	sham			168	0	sham			168	0	sham
168	0	sham			168	0	sham			168	0	sham
168	0	sham			168	0	sham			168	0	sham
168	0	sham			168	0	sham			168	0	sham
168	0	sham			168	0	sham			168	0	sham
168	0	sham			168	0	sham			168	0	sham
168	0	sham			168	0	sham			168	0	sham
168	0	sham			168	0	sham			168	0	sham
168	0	sham			168	0	sham			168	0	sham
168	0	sham			168	0	sham			168	0	sham
21	1	uninf			20	1	uninf			21	1	uninf
21	1	uninf			20	1	uninf			21	1	uninf
21	1	uninf			20	1	uninf			21	1	uninf
25	1	uninf			27	1	uninf			21	1	uninf
25	1	uninf			27	1	uninf			21	1	uninf
25	1	uninf			27	1	uninf			21	1	uninf
25	1	uninf			27	1	uninf			24	1	uninf
25	1	uninf			32	1	uninf			24	1	uninf
25	1	uninf			32	1	uninf			24	1	uninf
32	1	uninf			32	1	uninf			30	1	uninf
32	1	uninf			32	1	uninf			30	1	uninf
32	1	uninf			32	1	uninf			30	1	uninf
32	1	uninf			32	1	uninf			30	1	uninf
32	1	uninf			32	1	uninf			30	1	uninf
32	1	uninf			32	1	uninf			30	1	uninf
45	1	uninf			32	1	uninf			48	1	uninf
45	1	uninf			32	1	uninf			48	1	uninf
45	1	uninf			32	1	uninf			48	1	uninf
45	1	uninf			45	1	uninf			48	1	uninf
45	1	uninf			45	1	uninf			48	1	uninf
48	1	uninf			45	1	uninf			48	1	uninf
48	1	uninf			45	1	uninf			48	1	uninf
48	1	uninf			45	1	uninf			48	1	uninf
48	1	uninf			45	1	uninf			48	1	uninf
56	1	uninf			45	1	uninf			48	1	uninf
56	1	uninf			50	1	uninf			48	1	uninf
72	1	uninf			50	1	uninf			48	1	uninf
168	0	uninf			50	1	uninf			48	1	uninf
168	0	uninf			50	1	uninf			60	1	uninf
168	0	uninf			50	1	uninf			60	1	uninf
168	0	uninf			50	1	uninf			60	1	uninf
168	0	uninf			56	1	uninf			72	1	uninf
168	0	uninf			56	1	uninf			168	0	uninf
168	0	uninf			56	1	uninf			168	0	uninf
168	0	uninf			72	1	uninf			168	0	uninf
168	0	uninf			168	0	uninf			168	0	uninf
168	0	uninf			168	0	uninf			168	0	uninf
168	0	uninf			168	0	uninf			168	0	uninf
168	0	uninf			168	0	uninf			168	0	uninf
168	0	uninf			168	0	uninf			168	0	uninf
168	0	uninf			168	0	uninf			168	0	uninf
168	0	uninf			168	0	uninf			168	0	uninf
168	0	uninf			168	0	uninf			168	0	uninf
168	0	uninf			168	0	uninf			168	0	uninf
168	0	uninf			168	0	uninf			168	0	uninf
168	0	uninf			168	0	uninf			168	0	uninf
168	0	uninf			168	0	uninf			168	0	uninf
168	0	uninf			168	0	uninf			168	0	uninf
168	0	uninf			168	0	uninf			168	0	uninf
168	0	uninf			168	0	uninf			168	0	uninf

## Sheet: E.coli
	0-24 hrs					2-3days					4-5 days
Time	Censor	Treatment			Time	Censor	Treatment			Time	Censor	Treatment
21	1	Ecoli-InfA-Inf			19	1	Ecoli-InfA-Inf			21	1	Ecoli-InfA-Inf
21	1	Ecoli-InfA-Inf			19	1	Ecoli-InfA-Inf			21	1	Ecoli-InfA-Inf
25	1	Ecoli-InfA-Inf			19	1	Ecoli-InfA-Inf			21	1	Ecoli-InfA-Inf
25	1	Ecoli-InfA-Inf			19	1	Ecoli-InfA-Inf			30	1	Ecoli-InfA-Inf
32	1	Ecoli-InfA-Inf			25	1	Ecoli-InfA-Inf			30	1	Ecoli-InfA-Inf
168	0	Ecoli-InfA-Inf			168	0	Ecoli-InfA-Inf			168	0	Ecoli-InfA-Inf
168	0	Ecoli-InfA-Inf			168	0	Ecoli-InfA-Inf			168	0	Ecoli-InfA-Inf
168	0	Ecoli-InfA-Inf			168	0	Ecoli-InfA-Inf			168	0	Ecoli-InfA-Inf
168	0	Ecoli-InfA-Inf			168	0	Ecoli-InfA-Inf			168	0	Ecoli-InfA-Inf
168	0	Ecoli-InfA-Inf			168	0	Ecoli-InfA-Inf			168	0	Ecoli-InfA-Inf
168	0	Ecoli-InfA-Inf			168	0	Ecoli-InfA-Inf			168	0	Ecoli-InfA-Inf
168	0	Ecoli-InfA-Inf			168	0	Ecoli-InfA-Inf			168	0	Ecoli-InfA-Inf
168	0	Ecoli-InfA-Inf			168	0	Ecoli-InfA-Inf			168	0	Ecoli-InfA-Inf
168	0	Ecoli-InfA-Inf			168	0	Ecoli-InfA-Inf			168	0	Ecoli-InfA-Inf
168	0	Ecoli-InfA-Inf			168	0	Ecoli-InfA-Inf			168	0	Ecoli-InfA-Inf
168	0	Ecoli-InfA-Inf			168	0	Ecoli-InfA-Inf			168	0	Ecoli-InfA-Inf
168	0	Ecoli-InfA-Inf			168	0	Ecoli-InfA-Inf			168	0	Ecoli-InfA-Inf
168	0	Ecoli-InfA-Inf			168	0	Ecoli-InfA-Inf			168	0	Ecoli-InfA-Inf
168	0	Ecoli-InfA-Inf			168	0	Ecoli-InfA-Inf			168	0	Ecoli-InfA-Inf
168	0	Ecoli-InfA-Inf			168	0	Ecoli-InfA-Inf			168	0	Ecoli-InfA-Inf
168	0	Ecoli-InfA-Inf			168	0	Ecoli-InfA-Inf			168	0	Ecoli-InfA-Inf
168	0	Ecoli-InfA-Inf			168	0	Ecoli-InfA-Inf			168	0	Ecoli-InfA-Inf
168	0	Ecoli-InfA-Inf			168	0	Ecoli-InfA-Inf			168	0	Ecoli-InfA-Inf
168	0	Ecoli-InfA-Inf			168	0	Ecoli-InfA-Inf			168	0	Ecoli-InfA-Inf
168	0	Ecoli-InfA-Inf			168	0	Ecoli-InfA-Inf			168	0	Ecoli-InfA-Inf
168	0	Ecoli-InfA-Inf			168	0	Ecoli-InfA-Inf			168	0	Ecoli-InfA-Inf
168	0	Ecoli-InfA-Inf			168	0	Ecoli-InfA-Inf			168	0	Ecoli-InfA-Inf
168	0	Ecoli-InfA-Inf			168	0	Ecoli-InfA-Inf			168	0	Ecoli-InfA-Inf
168	0	Ecoli-InfA-Inf			168	0	Ecoli-InfA-Inf			168	0	Ecoli-InfA-Inf
168	0	Ecoli-InfA-Inf			168	0	Ecoli-InfA-Inf			168	0	Ecoli-InfA-Inf
168	0	Ecoli-InfA-Inf			168	0	Ecoli-InfA-Inf			168	0	Ecoli-InfA-Inf
168	0	Ecoli-InfA-Inf			168	0	Ecoli-InfA-Inf			168	0	Ecoli-InfA-Inf
168	0	Ecoli-InfA-Inf			168	0	Ecoli-InfA-Inf			168	0	Ecoli-InfA-Inf
168	0	Ecoli-InfA-Inf			168	0	Ecoli-InfA-Inf			168	0	Ecoli-InfA-Inf
168	0	Ecoli-InfA-Inf			168	0	Ecoli-InfA-Inf			168	0	Ecoli-InfA-Inf
168	0	Ecoli-InfA-Inf			168	0	Ecoli-InfA-Inf			168	0	Ecoli-InfA-Inf
168	0	Ecoli-InfA-Inf			168	0	Ecoli-InfA-Inf			168	0	Ecoli-InfA-Inf
168	0	Ecoli-InfA-Inf			168	0	Ecoli-InfA-Inf			168	0	Ecoli-InfA-Inf
168	0	Ecoli-InfA-Inf			168	0	Ecoli-InfA-Inf			168	0	Ecoli-InfA-Inf
168	0	Ecoli-InfA-Inf			168	0	Ecoli-InfA-Inf			168	0	Ecoli-InfA-Inf
168	0	Ecoli-InfA-Inf			168	0	Ecoli-InfA-Inf			168	0	Ecoli-InfA-Inf
168	0	Ecoli-InfA-Inf			168	0	Ecoli-InfA-Inf			168	0	Ecoli-InfA-Inf
168	0	Ecoli-InfA-Inf			168	0	Ecoli-InfA-Inf			168	0	Ecoli-InfA-Inf
168	0	Ecoli-InfA-Inf			168	0	Ecoli-InfA-Inf			168	0	Ecoli-InfA-Inf
168	0	Ecoli-InfA-Inf			168	0	Ecoli-InfA-Inf			168	0	Ecoli-InfA-Inf
168	0	Ecoli-InfA-Inf			168	0	Ecoli-InfA-Inf			168	0	Ecoli-InfA-Inf
168	0	Ecoli-InfA-Inf			168	0	Ecoli-InfA-Inf			168	0	Ecoli-InfA-Inf
168	0	Ecoli-InfA-Inf			168	0	Ecoli-InfA-Inf			168	0	Ecoli-InfA-Inf
168	0	Ecoli-InfA-Inf			168	0	Ecoli-InfA-Inf			168	0	Ecoli-InfA-Inf
21	1	Ecoli-Sham-Inf			19	1	Ecoli-Sham-Inf			168	0	Ecoli-InfA-Inf
21	1	Ecoli-Sham-Inf			19	1	Ecoli-Sham-Inf			21	1	Ecoli-Sham-Inf
21	1	Ecoli-Sham-Inf			25	1	Ecoli-Sham-Inf			21	1	Ecoli-Sham-Inf
168	0	Ecoli-Sham-Inf			25	1	Ecoli-Sham-Inf			21	1	Ecoli-Sham-Inf
168	0	Ecoli-Sham-Inf			168	0	Ecoli-Sham-Inf			21	1	Ecoli-Sham-Inf
168	0	Ecoli-Sham-Inf			168	0	Ecoli-Sham-Inf			21	1	Ecoli-Sham-Inf
168	0	Ecoli-Sham-Inf			168	0	Ecoli-Sham-Inf			168	0	Ecoli-Sham-Inf
168	0	Ecoli-Sham-Inf			168	0	Ecoli-Sham-Inf			168	0	Ecoli-Sham-Inf
168	0	Ecoli-Sham-Inf			168	0	Ecoli-Sham-Inf			168	0	Ecoli-Sham-Inf
168	0	Ecoli-Sham-Inf			168	0	Ecoli-Sham-Inf			168	0	Ecoli-Sham-Inf
168	0	Ecoli-Sham-Inf			168	0	Ecoli-Sham-Inf			168	0	Ecoli-Sham-Inf
168	0	Ecoli-Sham-Inf			168	0	Ecoli-Sham-Inf			168	0	Ecoli-Sham-Inf
168	0	Ecoli-Sham-Inf			168	0	Ecoli-Sham-Inf			168	0	Ecoli-Sham-Inf
168	0	Ecoli-Sham-Inf			168	0	Ecoli-Sham-Inf			168	0	Ecoli-Sham-Inf
168	0	Ecoli-Sham-Inf			168	0	Ecoli-Sham-Inf			168	0	Ecoli-Sham-Inf
168	0	Ecoli-Sham-Inf			168	0	Ecoli-Sham-Inf			168	0	Ecoli-Sham-Inf
168	0	Ecoli-Sham-Inf			168	0	Ecoli-Sham-Inf			168	0	Ecoli-Sham-Inf
168	0	Ecoli-Sham-Inf			168	0	Ecoli-Sham-Inf			168	0	Ecoli-Sham-Inf
168	0	Ecoli-Sham-Inf			168	0	Ecoli-Sham-Inf			168	0	Ecoli-Sham-Inf
168	0	Ecoli-Sham-Inf			168	0	Ecoli-Sham-Inf			168	0	Ecoli-Sham-Inf
168	0	Ecoli-Sham-Inf			168	0	Ecoli-Sham-Inf			168	0	Ecoli-Sham-Inf
168	0	Ecoli-Sham-Inf			168	0	Ecoli-Sham-Inf			168	0	Ecoli-Sham-Inf
168	0	Ecoli-Sham-Inf			168	0	Ecoli-Sham-Inf			168	0	Ecoli-Sham-Inf
168	0	Ecoli-Sham-Inf			168	0	Ecoli-Sham-Inf			168	0	Ecoli-Sham-Inf
168	0	Ecoli-Sham-Inf			168	0	Ecoli-Sham-Inf			168	0	Ecoli-Sham-Inf
168	0	Ecoli-Sham-Inf			168	0	Ecoli-Sham-Inf			168	0	Ecoli-Sham-Inf
168	0	Ecoli-Sham-Inf			168	0	Ecoli-Sham-Inf			168	0	Ecoli-Sham-Inf
168	0	Ecoli-Sham-Inf			168	0	Ecoli-Sham-Inf			168	0	Ecoli-Sham-Inf
168	0	Ecoli-Sham-Inf			168	0	Ecoli-Sham-Inf			168	0	Ecoli-Sham-Inf
168	0	Ecoli-Sham-Inf			168	0	Ecoli-Sham-Inf			168	0	Ecoli-Sham-Inf
168	0	Ecoli-Sham-Inf			168	0	Ecoli-Sham-Inf			168	0	Ecoli-Sham-Inf
168	0	Ecoli-Sham-Inf			168	0	Ecoli-Sham-Inf			168	0	Ecoli-Sham-Inf
168	0	Ecoli-Sham-Inf			168	0	Ecoli-Sham-Inf			168	0	Ecoli-Sham-Inf
168	0	Ecoli-Sham-Inf			168	0	Ecoli-Sham-Inf			168	0	Ecoli-Sham-Inf
168	0	Ecoli-Sham-Inf			168	0	Ecoli-Sham-Inf			168	0	Ecoli-Sham-Inf
168	0	Ecoli-Sham-Inf			168	0	Ecoli-Sham-Inf			168	0	Ecoli-Sham-Inf
168	0	Ecoli-Sham-Inf			168	0	Ecoli-Sham-Inf			168	0	Ecoli-Sham-Inf
168	0	Ecoli-Sham-Inf			168	0	Ecoli-Sham-Inf			168	0	Ecoli-Sham-Inf
168	0	Ecoli-Sham-Inf			168	0	Ecoli-Sham-Inf			168	0	Ecoli-Sham-Inf
168	0	Ecoli-Sham-Inf			168	0	Ecoli-Sham-Inf			168	0	Ecoli-Sham-Inf
168	0	Ecoli-Sham-Inf			168	0	Ecoli-Sham-Inf			168	0	Ecoli-Sham-Inf
168	0	Ecoli-Sham-Inf			168	0	Ecoli-Sham-Inf			168	0	Ecoli-Sham-Inf
168	0	Ecoli-Sham-Inf			168	0	Ecoli-Sham-Inf			168	0	Ecoli-Sham-Inf
168	0	Ecoli-Sham-Inf			168	0	Ecoli-Sham-Inf			168	0	Ecoli-Sham-Inf
168	0	Ecoli-Sham-Inf			168	0	Ecoli-Sham-Inf			168	0	Ecoli-Sham-Inf
168	0	Ecoli-Sham-Inf			168	0	Ecoli-Sham-Inf			168	0	Ecoli-Sham-Inf
168	0	Ecoli-Sham-Inf			168	0	Ecoli-Sham-Inf			168	0	Ecoli-Sham-Inf
168	0	Ecoli-Sham-Inf			168	0	Ecoli-Sham-Inf			168	0	Ecoli-Sham-Inf
168	0	Ecoli-Sham-Inf			168	0	Ecoli-Sham-Inf			168	0	Ecoli-Sham-Inf
168	0	Ecoli-Sham-Inf			168	0	Ecoli-Sham-Inf			168	0	Ecoli-Sham-Inf
21	1	Ecoli-Uninf-Inf			19	1	Ecoli-Uninf-Inf			168	0	Ecoli-Sham-Inf
21	1	Ecoli-Uninf-Inf			19	1	Ecoli-Uninf-Inf			12	1	Ecoli-Uninf-Inf
21	1	Ecoli-Uninf-Inf			19	1	Ecoli-Uninf-Inf			21	1	Ecoli-Uninf-Inf
21	1	Ecoli-Uninf-Inf			168	0	Ecoli-Uninf-Inf			21	1	Ecoli-Uninf-Inf
25	1	Ecoli-Uninf-Inf			168	0	Ecoli-Uninf-Inf			30	1	Ecoli-Uninf-Inf
168	0	Ecoli-Uninf-Inf			168	0	Ecoli-Uninf-Inf			168	0	Ecoli-Uninf-Inf
168	0	Ecoli-Uninf-Inf			168	0	Ecoli-Uninf-Inf			168	0	Ecoli-Uninf-Inf
168	0	Ecoli-Uninf-Inf			168	0	Ecoli-Uninf-Inf			168	0	Ecoli-Uninf-Inf
168	0	Ecoli-Uninf-Inf			168	0	Ecoli-Uninf-Inf			168	0	Ecoli-Uninf-Inf
168	0	Ecoli-Uninf-Inf			168	0	Ecoli-Uninf-Inf			168	0	Ecoli-Uninf-Inf
168	0	Ecoli-Uninf-Inf			168	0	Ecoli-Uninf-Inf			168	0	Ecoli-Uninf-Inf
168	0	Ecoli-Uninf-Inf			168	0	Ecoli-Uninf-Inf			168	0	Ecoli-Uninf-Inf
168	0	Ecoli-Uninf-Inf			168	0	Ecoli-Uninf-Inf			168	0	Ecoli-Uninf-Inf
168	0	Ecoli-Uninf-Inf			168	0	Ecoli-Uninf-Inf			168	0	Ecoli-Uninf-Inf
168	0	Ecoli-Uninf-Inf			168	0	Ecoli-Uninf-Inf			168	0	Ecoli-Uninf-Inf
168	0	Ecoli-Uninf-Inf			168	0	Ecoli-Uninf-Inf			168	0	Ecoli-Uninf-Inf
168	0	Ecoli-Uninf-Inf			168	0	Ecoli-Uninf-Inf			168	0	Ecoli-Uninf-Inf
168	0	Ecoli-Uninf-Inf			168	0	Ecoli-Uninf-Inf			168	0	Ecoli-Uninf-Inf
168	0	Ecoli-Uninf-Inf			168	0	Ecoli-Uninf-Inf			168	0	Ecoli-Uninf-Inf
168	0	Ecoli-Uninf-Inf			168	0	Ecoli-Uninf-Inf			168	0	Ecoli-Uninf-Inf
168	0	Ecoli-Uninf-Inf			168	0	Ecoli-Uninf-Inf			168	0	Ecoli-Uninf-Inf
168	0	Ecoli-Uninf-Inf			168	0	Ecoli-Uninf-Inf			168	0	Ecoli-Uninf-Inf
168	0	Ecoli-Uninf-Inf			168	0	Ecoli-Uninf-Inf			168	0	Ecoli-Uninf-Inf
168	0	Ecoli-Uninf-Inf			168	0	Ecoli-Uninf-Inf			168	0	Ecoli-Uninf-Inf
168	0	Ecoli-Uninf-Inf			168	0	Ecoli-Uninf-Inf			168	0	Ecoli-Uninf-Inf
168	0	Ecoli-Uninf-Inf			168	0	Ecoli-Uninf-Inf			168	0	Ecoli-Uninf-Inf
168	0	Ecoli-Uninf-Inf			168	0	Ecoli-Uninf-Inf			168	0	Ecoli-Uninf-Inf
168	0	Ecoli-Uninf-Inf			168	0	Ecoli-Uninf-Inf			168	0	Ecoli-Uninf-Inf
168	0	Ecoli-Uninf-Inf			168	0	Ecoli-Uninf-Inf			168	0	Ecoli-Uninf-Inf
168	0	Ecoli-Uninf-Inf			168	0	Ecoli-Uninf-Inf			168	0	Ecoli-Uninf-Inf
168	0	Ecoli-Uninf-Inf			168	0	Ecoli-Uninf-Inf			168	0	Ecoli-Uninf-Inf
168	0	Ecoli-Uninf-Inf			168	0	Ecoli-Uninf-Inf			168	0	Ecoli-Uninf-Inf
168	0	Ecoli-Uninf-Inf			168	0	Ecoli-Uninf-Inf			168	0	Ecoli-Uninf-Inf
168	0	Ecoli-Uninf-Inf			168	0	Ecoli-Uninf-Inf			168	0	Ecoli-Uninf-Inf
168	0	Ecoli-Uninf-Inf			168	0	Ecoli-Uninf-Inf			168	0	Ecoli-Uninf-Inf
168	0	Ecoli-Uninf-Inf			168	0	Ecoli-Uninf-Inf			168	0	Ecoli-Uninf-Inf
168	0	Ecoli-Uninf-Inf			168	0	Ecoli-Uninf-Inf			168	0	Ecoli-Uninf-Inf
168	0	Ecoli-Uninf-Inf			168	0	Ecoli-Uninf-Inf			168	0	Ecoli-Uninf-Inf
168	0	Ecoli-Uninf-Inf			168	0	Ecoli-Uninf-Inf			168	0	Ecoli-Uninf-Inf
168	0	Ecoli-Uninf-Inf			168	0	Ecoli-Uninf-Inf			168	0	Ecoli-Uninf-Inf
168	0	Ecoli-Uninf-Inf			168	0	Ecoli-Uninf-Inf			168	0	Ecoli-Uninf-Inf
168	0	Ecoli-Uninf-Inf			168	0	Ecoli-Uninf-Inf			168	0	Ecoli-Uninf-Inf
168	0	Ecoli-Uninf-Inf			168	0	Ecoli-Uninf-Inf			168	0	Ecoli-Uninf-Inf
168	0	Ecoli-Uninf-Inf			168	0	Ecoli-Uninf-Inf			168	0	Ecoli-Uninf-Inf
168	0	Ecoli-Uninf-Inf			168	0	Ecoli-Uninf-Inf			168	0	Ecoli-Uninf-Inf
168	0	Ecoli-Uninf-Inf			168	0	Ecoli-Uninf-Inf			168	0	Ecoli-Uninf-Inf
168	0	Ecoli-Uninf-Inf			168	0	Ecoli-Uninf-Inf			168	0	Ecoli-Uninf-Inf
168	0	Ecoli-Uninf-Inf			168	0	Ecoli-Uninf-Inf			168	0	Ecoli-Uninf-Inf
168	0	Ecoli-Uninf-Inf			168	0	Ecoli-Uninf-Inf			168	0	Ecoli-Uninf-Inf
168	0	Ecoli-Uninf-Inf			168	0	Ecoli-Uninf-Inf			168	0	Ecoli-Uninf-Inf
										168	0	Ecoli-Uninf-Inf

## Sheet: E. feacalis
	0-24 hrs					2-3days					4-5 days
Time	Censor	Treatment			Time	Censor	Treatment			Time	Censor	Treatment
10	1	Ef-InfD-Inf			21	1	Ef-InfD-Inf			20	1	Ef-InfA-Inf
21	1	Ef-InfD-Inf			21	1	Ef-InfD-Inf			20	1	Ef-InfA-Inf
21	1	Ef-InfD-Inf			21	1	Ef-InfD-Inf			20	1	Ef-InfA-Inf
21	1	Ef-InfD-Inf			21	1	Ef-InfD-Inf			25	1	Ef-InfA-Inf
26	1	Ef-InfD-Inf			21	1	Ef-InfD-Inf			25	1	Ef-InfA-Inf
26	1	Ef-InfD-Inf			21	1	Ef-InfD-Inf			25	1	Ef-InfA-Inf
26	1	Ef-InfD-Inf			25	1	Ef-InfD-Inf			25	1	Ef-InfA-Inf
26	1	Ef-InfD-Inf			25	1	Ef-InfD-Inf			25	1	Ef-InfA-Inf
29	1	Ef-InfD-Inf			30	1	Ef-InfD-Inf			25	1	Ef-InfA-Inf
29	1	Ef-InfD-Inf			30	1	Ef-InfD-Inf			30	1	Ef-InfA-Inf
29	1	Ef-InfD-Inf			30	1	Ef-InfD-Inf			30	1	Ef-InfA-Inf
29	1	Ef-InfD-Inf			30	1	Ef-InfD-Inf			30	1	Ef-InfA-Inf
29	1	Ef-InfD-Inf			30	1	Ef-InfD-Inf			30	1	Ef-InfA-Inf
29	1	Ef-InfD-Inf			30	1	Ef-InfD-Inf			30	1	Ef-InfA-Inf
29	1	Ef-InfD-Inf			41	1	Ef-InfD-Inf			42	1	Ef-InfA-Inf
29	1	Ef-InfD-Inf			41	1	Ef-InfD-Inf			42	1	Ef-InfA-Inf
29	1	Ef-InfD-Inf			41	1	Ef-InfD-Inf			42	1	Ef-InfA-Inf
29	1	Ef-InfD-Inf			41	1	Ef-InfD-Inf			42	1	Ef-InfA-Inf
43	1	Ef-InfD-Inf			41	1	Ef-InfD-Inf			42	1	Ef-InfA-Inf
43	1	Ef-InfD-Inf			46	1	Ef-InfD-Inf			42	1	Ef-InfA-Inf
43	1	Ef-InfD-Inf			46	1	Ef-InfD-Inf			42	1	Ef-InfA-Inf
43	1	Ef-InfD-Inf			46	1	Ef-InfD-Inf			42	1	Ef-InfA-Inf
49	1	Ef-InfD-Inf			46	1	Ef-InfD-Inf			52	1	Ef-InfA-Inf
49	1	Ef-InfD-Inf			56	1	Ef-InfD-Inf			52	1	Ef-InfA-Inf
49	1	Ef-InfD-Inf			56	1	Ef-InfD-Inf			52	1	Ef-InfA-Inf
49	1	Ef-InfD-Inf			56	1	Ef-InfD-Inf			168	0	Ef-InfA-Inf
56	1	Ef-InfD-Inf			56	1	Ef-InfD-Inf			168	0	Ef-InfA-Inf
168	0	Ef-InfD-Inf			56	1	Ef-InfD-Inf			168	0	Ef-InfA-Inf
168	0	Ef-InfD-Inf			56	1	Ef-InfD-Inf			168	0	Ef-InfA-Inf
168	0	Ef-InfD-Inf			97	1	Ef-InfD-Inf			168	0	Ef-InfA-Inf
168	0	Ef-InfD-Inf			168	0	Ef-InfD-Inf			168	0	Ef-InfA-Inf
168	0	Ef-InfD-Inf			168	0	Ef-InfD-Inf			168	0	Ef-InfA-Inf
168	0	Ef-InfD-Inf			168	0	Ef-InfD-Inf			168	0	Ef-InfA-Inf
168	0	Ef-InfD-Inf			168	0	Ef-InfD-Inf			168	0	Ef-InfA-Inf
168	0	Ef-InfD-Inf			168	0	Ef-InfD-Inf			168	0	Ef-InfA-Inf
168	0	Ef-InfD-Inf			168	0	Ef-InfD-Inf			168	0	Ef-InfA-Inf
168	0	Ef-InfD-Inf			168	0	Ef-InfD-Inf			168	0	Ef-InfA-Inf
168	0	Ef-InfD-Inf			168	0	Ef-InfD-Inf			168	0	Ef-InfA-Inf
168	0	Ef-InfD-Inf			168	0	Ef-InfD-Inf			168	0	Ef-InfA-Inf
168	0	Ef-InfD-Inf			168	0	Ef-InfD-Inf			168	0	Ef-InfA-Inf
168	0	Ef-InfD-Inf			168	0	Ef-InfD-Inf			168	0	Ef-InfA-Inf
168	0	Ef-InfD-Inf			168	0	Ef-InfD-Inf			168	0	Ef-InfA-Inf
168	0	Ef-InfD-Inf			168	0	Ef-InfD-Inf			168	0	Ef-InfA-Inf
168	0	Ef-InfD-Inf			168	0	Ef-InfD-Inf			168	0	Ef-InfA-Inf
168	0	Ef-InfD-Inf			168	0	Ef-InfD-Inf			168	0	Ef-InfA-Inf
168	0	Ef-InfD-Inf			168	0	Ef-InfD-Inf			168	0	Ef-InfA-Inf
168	0	Ef-InfD-Inf			168	0	Ef-InfD-Inf			168	0	Ef-InfA-Inf
168	0	Ef-InfD-Inf			168	0	Ef-InfD-Inf			168	0	Ef-InfA-Inf
168	0	Ef-InfD-Inf			168	0	Ef-InfD-Inf			168	0	Ef-InfA-Inf
168	0	Ef-InfD-Inf			168	0	Ef-InfD-Inf			168	0	Ef-InfA-Inf
21	1	Ef-InfA-Inf			21	1	Ef-InfA-Inf			25	1	Ef-Sham-Inf
21	1	Ef-InfA-Inf			21	1	Ef-InfA-Inf			25	1	Ef-Sham-Inf
21	1	Ef-InfA-Inf			25	1	Ef-InfA-Inf			25	1	Ef-Sham-Inf
21	1	Ef-InfA-Inf			25	1	Ef-InfA-Inf			25	1	Ef-Sham-Inf
21	1	Ef-InfA-Inf			25	1	Ef-InfA-Inf			25	1	Ef-Sham-Inf
26	1	Ef-InfA-Inf			25	1	Ef-InfA-Inf			30	1	Ef-Sham-Inf
29	1	Ef-InfA-Inf			30	1	Ef-InfA-Inf			30	1	Ef-Sham-Inf
29	1	Ef-InfA-Inf			30	1	Ef-InfA-Inf			30	1	Ef-Sham-Inf
29	1	Ef-InfA-Inf			30	1	Ef-InfA-Inf			42	1	Ef-Sham-Inf
29	1	Ef-InfA-Inf			30	1	Ef-InfA-Inf			42	1	Ef-Sham-Inf
29	1	Ef-InfA-Inf			41	1	Ef-InfA-Inf			42	1	Ef-Sham-Inf
29	1	Ef-InfA-Inf			41	1	Ef-InfA-Inf			42	1	Ef-Sham-Inf
29	1	Ef-InfA-Inf			41	1	Ef-InfA-Inf			42	1	Ef-Sham-Inf
43	1	Ef-InfA-Inf			41	1	Ef-InfA-Inf			42	1	Ef-Sham-Inf
43	1	Ef-InfA-Inf			41	1	Ef-InfA-Inf			52	1	Ef-Sham-Inf
43	1	Ef-InfA-Inf			41	1	Ef-InfA-Inf			52	1	Ef-Sham-Inf
43	1	Ef-InfA-Inf			41	1	Ef-InfA-Inf			52	1	Ef-Sham-Inf
43	1	Ef-InfA-Inf			41	1	Ef-InfA-Inf			52	1	Ef-Sham-Inf
43	1	Ef-InfA-Inf			41	1	Ef-InfA-Inf			52	1	Ef-Sham-Inf
49	1	Ef-InfA-Inf			41	1	Ef-InfA-Inf			52	1	Ef-Sham-Inf
49	1	Ef-InfA-Inf			46	1	Ef-InfA-Inf			56	1	Ef-Sham-Inf
49	1	Ef-InfA-Inf			46	1	Ef-InfA-Inf			56	1	Ef-Sham-Inf
49	1	Ef-InfA-Inf			46	1	Ef-InfA-Inf			56	1	Ef-Sham-Inf
56	1	Ef-InfA-Inf			46	1	Ef-InfA-Inf			69	1	Ef-Sham-Inf
56	1	Ef-InfA-Inf			46	1	Ef-InfA-Inf			69	1	Ef-Sham-Inf
69	1	Ef-InfA-Inf			46	1	Ef-InfA-Inf			73	1	Ef-Sham-Inf
69	1	Ef-InfA-Inf			56	1	Ef-InfA-Inf			168	0	Ef-Sham-Inf
73	1	Ef-InfA-Inf			56	1	Ef-InfA-Inf			168	0	Ef-Sham-Inf
168	1	Ef-InfA-Inf			56	1	Ef-InfA-Inf			168	0	Ef-Sham-Inf
168	0	Ef-InfA-Inf			56	1	Ef-InfA-Inf			168	0	Ef-Sham-Inf
168	0	Ef-InfA-Inf			69	1	Ef-InfA-Inf			168	0	Ef-Sham-Inf
168	0	Ef-InfA-Inf			69	1	Ef-InfA-Inf			168	0	Ef-Sham-Inf
168	0	Ef-InfA-Inf			73	1	Ef-InfA-Inf			168	0	Ef-Sham-Inf
168	0	Ef-InfA-Inf			168	0	Ef-InfA-Inf			168	0	Ef-Sham-Inf
168	0	Ef-InfA-Inf			168	0	Ef-InfA-Inf			168	0	Ef-Sham-Inf
168	0	Ef-InfA-Inf			168	0	Ef-InfA-Inf			168	0	Ef-Sham-Inf
168	0	Ef-InfA-Inf			168	0	Ef-InfA-Inf			168	0	Ef-Sham-Inf
168	0	Ef-InfA-Inf			168	0	Ef-InfA-Inf			168	0	Ef-Sham-Inf
168	0	Ef-InfA-Inf			168	0	Ef-InfA-Inf			168	0	Ef-Sham-Inf
168	0	Ef-InfA-Inf			168	0	Ef-InfA-Inf			168	0	Ef-Sham-Inf
168	0	Ef-InfA-Inf			168	0	Ef-InfA-Inf			168	0	Ef-Sham-Inf
168	0	Ef-InfA-Inf			168	0	Ef-InfA-Inf			168	0	Ef-Sham-Inf
168	0	Ef-InfA-Inf			168	0	Ef-InfA-Inf			168	0	Ef-Sham-Inf
168	0	Ef-InfA-Inf			168	0	Ef-InfA-Inf			168	0	Ef-Sham-Inf
168	0	Ef-InfA-Inf			168	0	Ef-InfA-Inf			168	0	Ef-Sham-Inf
168	0	Ef-InfA-Inf			168	0	Ef-InfA-Inf			168	0	Ef-Sham-Inf
168	0	Ef-InfA-Inf			168	0	Ef-InfA-Inf			168	0	Ef-Sham-Inf
168	0	Ef-InfA-Inf			168	0	Ef-InfA-Inf			168	0	Ef-Sham-Inf
168	0	Ef-InfA-Inf			168	0	Ef-InfA-Inf			168	0	Ef-Sham-Inf
168	0	Ef-InfA-Inf			168	0	Ef-InfA-Inf			168	0	Ef-Sham-Inf
21	1	Ef-Sham-Inf			8	1	Ef-Sham-Inf			25	1	Ef-Uninf-Inf
21	1	Ef-Sham-Inf			8	1	Ef-Sham-Inf			25	1	Ef-Uninf-Inf
26	1	Ef-Sham-Inf			21	1	Ef-Sham-Inf			30	1	Ef-Uninf-Inf
26	1	Ef-Sham-Inf			21	1	Ef-Sham-Inf			30	1	Ef-Uninf-Inf
26	1	Ef-Sham-Inf			25	1	Ef-Sham-Inf			30	1	Ef-Uninf-Inf
26	1	Ef-Sham-Inf			25	1	Ef-Sham-Inf			30	1	Ef-Uninf-Inf
26	1	Ef-Sham-Inf			30	1	Ef-Sham-Inf			42	1	Ef-Uninf-Inf
26	1	Ef-Sham-Inf			30	1	Ef-Sham-Inf			42	1	Ef-Uninf-Inf
26	1	Ef-Sham-Inf			30	1	Ef-Sham-Inf			42	1	Ef-Uninf-Inf
29	1	Ef-Sham-Inf			41	1	Ef-Sham-Inf			42	1	Ef-Uninf-Inf
29	1	Ef-Sham-Inf			41	1	Ef-Sham-Inf			42	1	Ef-Uninf-Inf
29	1	Ef-Sham-Inf			41	1	Ef-Sham-Inf			42	1	Ef-Uninf-Inf
29	1	Ef-Sham-Inf			41	1	Ef-Sham-Inf			42	1	Ef-Uninf-Inf
43	1	Ef-Sham-Inf			41	1	Ef-Sham-Inf			42	1	Ef-Uninf-Inf
43	1	Ef-Sham-Inf			41	1	Ef-Sham-Inf			52	1	Ef-Uninf-Inf
43	1	Ef-Sham-Inf			41	1	Ef-Sham-Inf			52	1	Ef-Uninf-Inf
43	1	Ef-Sham-Inf			41	1	Ef-Sham-Inf			52	1	Ef-Uninf-Inf
43	1	Ef-Sham-Inf			46	1	Ef-Sham-Inf			52	1	Ef-Uninf-Inf
49	1	Ef-Sham-Inf			46	1	Ef-Sham-Inf			52	1	Ef-Uninf-Inf
49	1	Ef-Sham-Inf			46	1	Ef-Sham-Inf			52	1	Ef-Uninf-Inf
56	1	Ef-Sham-Inf			46	1	Ef-Sham-Inf			56	1	Ef-Uninf-Inf
56	1	Ef-Sham-Inf			46	1	Ef-Sham-Inf			56	1	Ef-Uninf-Inf
56	1	Ef-Sham-Inf			46	1	Ef-Sham-Inf			56	1	Ef-Uninf-Inf
168	0	Ef-Sham-Inf			46	1	Ef-Sham-Inf			56	1	Ef-Uninf-Inf
168	0	Ef-Sham-Inf			46	1	Ef-Sham-Inf			56	1	Ef-Uninf-Inf
168	0	Ef-Sham-Inf			46	1	Ef-Sham-Inf			73	1	Ef-Uninf-Inf
168	0	Ef-Sham-Inf			46	1	Ef-Sham-Inf			73	1	Ef-Uninf-Inf
168	0	Ef-Sham-Inf			56	1	Ef-Sham-Inf			80	1	Ef-Uninf-Inf
168	0	Ef-Sham-Inf			56	1	Ef-Sham-Inf			168	1	Ef-Uninf-Inf
168	0	Ef-Sham-Inf			56	1	Ef-Sham-Inf			168	0	Ef-Uninf-Inf
168	0	Ef-Sham-Inf			168	0	Ef-Sham-Inf			168	0	Ef-Uninf-Inf
168	0	Ef-Sham-Inf			168	0	Ef-Sham-Inf			168	0	Ef-Uninf-Inf
168	0	Ef-Sham-Inf			168	0	Ef-Sham-Inf			168	0	Ef-Uninf-Inf
168	0	Ef-Sham-Inf			168	0	Ef-Sham-Inf			168	0	Ef-Uninf-Inf
168	0	Ef-Sham-Inf			168	0	Ef-Sham-Inf			168	0	Ef-Uninf-Inf
168	0	Ef-Sham-Inf			168	0	Ef-Sham-Inf			168	0	Ef-Uninf-Inf
168	0	Ef-Sham-Inf			168	0	Ef-Sham-Inf			168	0	Ef-Uninf-Inf
168	0	Ef-Sham-Inf			168	0	Ef-Sham-Inf			168	0	Ef-Uninf-Inf
168	0	Ef-Sham-Inf			168	0	Ef-Sham-Inf			168	0	Ef-Uninf-Inf
168	0	Ef-Sham-Inf			168	0	Ef-Sham-Inf			168	0	Ef-Uninf-Inf
168	0	Ef-Sham-Inf			168	0	Ef-Sham-Inf			168	0	Ef-Uninf-Inf
168	0	Ef-Sham-Inf			168	0	Ef-Sham-Inf			168	0	Ef-Uninf-Inf
168	0	Ef-Sham-Inf			168	0	Ef-Sham-Inf			168	0	Ef-Uninf-Inf
168	0	Ef-Sham-Inf			168	0	Ef-Sham-Inf			168	0	Ef-Uninf-Inf
168	0	Ef-Sham-Inf			168	0	Ef-Sham-Inf			168	0	Ef-Uninf-Inf
168	0	Ef-Sham-Inf			168	0	Ef-Sham-Inf			168	0	Ef-Uninf-Inf
168	0	Ef-Sham-Inf			168	0	Ef-Sham-Inf			168	0	Ef-Uninf-Inf
168	0	Ef-Sham-Inf			168	0	Ef-Sham-Inf			168	0	Ef-Uninf-Inf
168	0	Ef-Sham-Inf			168	0	Ef-Sham-Inf			168	0	Ef-Uninf-Inf
168	0	Ef-Sham-Inf			168	0	Ef-Sham-Inf			168	0	Ef-Uninf-Inf
12	1	Ef-Uninf-Inf			25	1	Ef-Uninf-Inf
21	1	Ef-Uninf-Inf			25	1	Ef-Uninf-Inf
21	1	Ef-Uninf-Inf			30	1	Ef-Uninf-Inf
21	1	Ef-Uninf-Inf			30	1	Ef-Uninf-Inf
26	1	Ef-Uninf-Inf			30	1	Ef-Uninf-Inf
26	1	Ef-Uninf-Inf			30	1	Ef-Uninf-Inf
26	1	Ef-Uninf-Inf			41	1	Ef-Uninf-Inf
26	1	Ef-Uninf-Inf			41	1	Ef-Uninf-Inf
29	1	Ef-Uninf-Inf			41	1	Ef-Uninf-Inf
29	1	Ef-Uninf-Inf			41	1	Ef-Uninf-Inf
29	1	Ef-Uninf-Inf			41	1	Ef-Uninf-Inf
29	1	Ef-Uninf-Inf			41	1	Ef-Uninf-Inf
43	1	Ef-Uninf-Inf			41	1	Ef-Uninf-Inf
43	1	Ef-Uninf-Inf			41	1	Ef-Uninf-Inf
43	1	Ef-Uninf-Inf			46	1	Ef-Uninf-Inf
43	1	Ef-Uninf-Inf			46	1	Ef-Uninf-Inf
43	1	Ef-Uninf-Inf			46	1	Ef-Uninf-Inf
43	1	Ef-Uninf-Inf			46	1	Ef-Uninf-Inf
43	1	Ef-Uninf-Inf			46	1	Ef-Uninf-Inf
49	1	Ef-Uninf-Inf			46	1	Ef-Uninf-Inf
49	1	Ef-Uninf-Inf			46	1	Ef-Uninf-Inf
56	1	Ef-Uninf-Inf			46	1	Ef-Uninf-Inf
56	1	Ef-Uninf-Inf			46	1	Ef-Uninf-Inf
168	0	Ef-Uninf-Inf			56	1	Ef-Uninf-Inf
168	0	Ef-Uninf-Inf			56	1	Ef-Uninf-Inf
168	0	Ef-Uninf-Inf			73	1	Ef-Uninf-Inf
168	0	Ef-Uninf-Inf			168	0	Ef-Uninf-Inf
168	0	Ef-Uninf-Inf			168	0	Ef-Uninf-Inf
168	0	Ef-Uninf-Inf			168	0	Ef-Uninf-Inf
168	0	Ef-Uninf-Inf			168	0	Ef-Uninf-Inf
168	0	Ef-Uninf-Inf			168	0	Ef-Uninf-Inf
168	0	Ef-Uninf-Inf			168	0	Ef-Uninf-Inf
168	0	Ef-Uninf-Inf			168	0	Ef-Uninf-Inf
168	0	Ef-Uninf-Inf			168	0	Ef-Uninf-Inf
168	0	Ef-Uninf-Inf			168	0	Ef-Uninf-Inf
168	0	Ef-Uninf-Inf			168	0	Ef-Uninf-Inf
168	0	Ef-Uninf-Inf			168	0	Ef-Uninf-Inf
168	0	Ef-Uninf-Inf			168	0	Ef-Uninf-Inf
168	0	Ef-Uninf-Inf			168	0	Ef-Uninf-Inf
168	0	Ef-Uninf-Inf			168	0	Ef-Uninf-Inf
168	0	Ef-Uninf-Inf			168	0	Ef-Uninf-Inf
168	0	Ef-Uninf-Inf			168	0	Ef-Uninf-Inf
168	0	Ef-Uninf-Inf			168	0	Ef-Uninf-Inf
168	0	Ef-Uninf-Inf			168	0	Ef-Uninf-Inf
168	0	Ef-Uninf-Inf			168	0	Ef-Uninf-Inf
168	0	Ef-Uninf-Inf			168	0	Ef-Uninf-Inf
168	0	Ef-Uninf-Inf			168	0	Ef-Uninf-Inf
168	0	Ef-Uninf-Inf			168	0	Ef-Uninf-Inf
168	0	Ef-Uninf-Inf			168	0	Ef-Uninf-Inf
168	0	Ef-Uninf-Inf			168	0	Ef-Uninf-Inf

## Sheet: P.sneebia
	0-24 hrs					2-3days					4-5 days
Time	Censor	Treatment			Time	Censor	Treatment
21	1	Ps-InfD-Inf			20	1	Ps-InfD-Inf
21	1	Ps-InfD-Inf			20	1	Ps-InfD-Inf
21	1	Ps-InfD-Inf			20	1	Ps-InfD-Inf
21	1	Ps-InfD-Inf			20	1	Ps-InfD-Inf
21	1	Ps-InfD-Inf			20	1	Ps-InfD-Inf
21	1	Ps-InfD-Inf			20	1	Ps-InfD-Inf
21	1	Ps-InfD-Inf			20	1	Ps-InfD-Inf
21	1	Ps-InfD-Inf			20	1	Ps-InfD-Inf
21	1	Ps-InfD-Inf			20	1	Ps-InfD-Inf
21	1	Ps-InfD-Inf			27	1	Ps-InfD-Inf
21	1	Ps-InfD-Inf			27	1	Ps-InfD-Inf
25	1	Ps-InfD-Inf			27	1	Ps-InfD-Inf
25	1	Ps-InfD-Inf			27	1	Ps-InfD-Inf
25	1	Ps-InfD-Inf			27	1	Ps-InfD-Inf
25	1	Ps-InfD-Inf			27	1	Ps-InfD-Inf
25	1	Ps-InfD-Inf			27	1	Ps-InfD-Inf
25	1	Ps-InfD-Inf			27	1	Ps-InfD-Inf
25	1	Ps-InfD-Inf			27	1	Ps-InfD-Inf
25	1	Ps-InfD-Inf			27	1	Ps-InfD-Inf
25	1	Ps-InfD-Inf			27	1	Ps-InfD-Inf
25	1	Ps-InfD-Inf			27	1	Ps-InfD-Inf
25	1	Ps-InfD-Inf			32	1	Ps-InfD-Inf
29	1	Ps-InfD-Inf			32	1	Ps-InfD-Inf
29	1	Ps-InfD-Inf			32	1	Ps-InfD-Inf
29	1	Ps-InfD-Inf			32	1	Ps-InfD-Inf
29	1	Ps-InfD-Inf			32	1	Ps-InfD-Inf
29	1	Ps-InfD-Inf			32	1	Ps-InfD-Inf
29	1	Ps-InfD-Inf			32	1	Ps-InfD-Inf
29	1	Ps-InfD-Inf			32	1	Ps-InfD-Inf
44	1	Ps-InfD-Inf			32	1	Ps-InfD-Inf
44	1	Ps-InfD-Inf			32	1	Ps-InfD-Inf
44	1	Ps-InfD-Inf			46	1	Ps-InfD-Inf
44	1	Ps-InfD-Inf			46	1	Ps-InfD-Inf
51	1	Ps-InfD-Inf			49	1	Ps-InfD-Inf
51	1	Ps-InfD-Inf			56	1	Ps-InfD-Inf
51	1	Ps-InfD-Inf			56	1	Ps-InfD-Inf
51	1	Ps-InfD-Inf			56	1	Ps-InfD-Inf
51	1	Ps-InfD-Inf			56	1	Ps-InfD-Inf
51	1	Ps-InfD-Inf			56	1	Ps-InfD-Inf
51	1	Ps-InfD-Inf			69	1	Ps-InfD-Inf
58	1	Ps-InfD-Inf			69	1	Ps-InfD-Inf
58	1	Ps-InfD-Inf			73	1	Ps-InfD-Inf
69	1	Ps-InfD-Inf			73	1	Ps-InfD-Inf
80	1	Ps-InfD-Inf			80	1	Ps-InfD-Inf
93	1	Ps-InfD-Inf			80	1	Ps-InfD-Inf
97	1	Ps-InfD-Inf			93	1	Ps-InfD-Inf
104	1	Ps-InfD-Inf			93	1	Ps-InfD-Inf
120	1	Ps-InfD-Inf			93	1	Ps-InfD-Inf
168	0	Ps-InfD-Inf			97	1	Ps-InfD-Inf
168	0	Ps-InfD-Inf			97	1	Ps-InfD-Inf
12	1	Ps-InfA-Inf			12	1	Ps-InfA-Inf
21	1	Ps-InfA-Inf			12	1	Ps-InfA-Inf
21	1	Ps-InfA-Inf			20	1	Ps-InfA-Inf
21	1	Ps-InfA-Inf			20	1	Ps-InfA-Inf
21	1	Ps-InfA-Inf			20	1	Ps-InfA-Inf
21	1	Ps-InfA-Inf			20	1	Ps-InfA-Inf
21	1	Ps-InfA-Inf			20	1	Ps-InfA-Inf
21	1	Ps-InfA-Inf			20	1	Ps-InfA-Inf
25	1	Ps-InfA-Inf			20	1	Ps-InfA-Inf
25	1	Ps-InfA-Inf			20	1	Ps-InfA-Inf
25	1	Ps-InfA-Inf			20	1	Ps-InfA-Inf
25	1	Ps-InfA-Inf			20	1	Ps-InfA-Inf
25	1	Ps-InfA-Inf			20	1	Ps-InfA-Inf
25	1	Ps-InfA-Inf			20	1	Ps-InfA-Inf
25	1	Ps-InfA-Inf			20	1	Ps-InfA-Inf
25	1	Ps-InfA-Inf			20	1	Ps-InfA-Inf
25	1	Ps-InfA-Inf			27	1	Ps-InfA-Inf
25	1	Ps-InfA-Inf			27	1	Ps-InfA-Inf
25	1	Ps-InfA-Inf			27	1	Ps-InfA-Inf
29	1	Ps-InfA-Inf			27	1	Ps-InfA-Inf
29	1	Ps-InfA-Inf			27	1	Ps-InfA-Inf
29	1	Ps-InfA-Inf			27	1	Ps-InfA-Inf
29	1	Ps-InfA-Inf			27	1	Ps-InfA-Inf
29	1	Ps-InfA-Inf			27	1	Ps-InfA-Inf
29	1	Ps-InfA-Inf			27	1	Ps-InfA-Inf
29	1	Ps-InfA-Inf			32	1	Ps-InfA-Inf
29	1	Ps-InfA-Inf			32	1	Ps-InfA-Inf
44	1	Ps-InfA-Inf			32	1	Ps-InfA-Inf
44	1	Ps-InfA-Inf			32	1	Ps-InfA-Inf
44	1	Ps-InfA-Inf			32	1	Ps-InfA-Inf
44	1	Ps-InfA-Inf			32	1	Ps-InfA-Inf
44	1	Ps-InfA-Inf			32	1	Ps-InfA-Inf
51	1	Ps-InfA-Inf			46	1	Ps-InfA-Inf
51	1	Ps-InfA-Inf			46	1	Ps-InfA-Inf
51	1	Ps-InfA-Inf			46	1	Ps-InfA-Inf
51	1	Ps-InfA-Inf			46	1	Ps-InfA-Inf
51	1	Ps-InfA-Inf			46	1	Ps-InfA-Inf
51	1	Ps-InfA-Inf			46	1	Ps-InfA-Inf
51	1	Ps-InfA-Inf			49	1	Ps-InfA-Inf
51	1	Ps-InfA-Inf			49	1	Ps-InfA-Inf
51	1	Ps-InfA-Inf			56	1	Ps-InfA-Inf
58	1	Ps-InfA-Inf			56	1	Ps-InfA-Inf
58	1	Ps-InfA-Inf			56	1	Ps-InfA-Inf
58	1	Ps-InfA-Inf			80	1	Ps-InfA-Inf
80	1	Ps-InfA-Inf			80	1	Ps-InfA-Inf
104	1	Ps-InfA-Inf			80	1	Ps-InfA-Inf
104	1	Ps-InfA-Inf			80	1	Ps-InfA-Inf
120	1	Ps-InfA-Inf			93	1	Ps-InfA-Inf
120	1	Ps-InfA-Inf			97	1	Ps-InfA-Inf
168	1	Ps-InfA-Inf			168	0	Ps-InfA-Inf
21	1	Ps-Sham-Inf			20	1	Ps-Sham-Inf
21	1	Ps-Sham-Inf			20	1	Ps-Sham-Inf
21	1	Ps-Sham-Inf			20	1	Ps-Sham-Inf
21	1	Ps-Sham-Inf			20	1	Ps-Sham-Inf
21	1	Ps-Sham-Inf			20	1	Ps-Sham-Inf
21	1	Ps-Sham-Inf			20	1	Ps-Sham-Inf
21	1	Ps-Sham-Inf			20	1	Ps-Sham-Inf
21	1	Ps-Sham-Inf			20	1	Ps-Sham-Inf
21	1	Ps-Sham-Inf			27	1	Ps-Sham-Inf
21	1	Ps-Sham-Inf			27	1	Ps-Sham-Inf
21	1	Ps-Sham-Inf			27	1	Ps-Sham-Inf
21	1	Ps-Sham-Inf			27	1	Ps-Sham-Inf
21	1	Ps-Sham-Inf			27	1	Ps-Sham-Inf
21	1	Ps-Sham-Inf			27	1	Ps-Sham-Inf
25	1	Ps-Sham-Inf			27	1	Ps-Sham-Inf
25	1	Ps-Sham-Inf			27	1	Ps-Sham-Inf
25	1	Ps-Sham-Inf			27	1	Ps-Sham-Inf
25	1	Ps-Sham-Inf			27	1	Ps-Sham-Inf
25	1	Ps-Sham-Inf			27	1	Ps-Sham-Inf
25	1	Ps-Sham-Inf			27	1	Ps-Sham-Inf
25	1	Ps-Sham-Inf			27	1	Ps-Sham-Inf
25	1	Ps-Sham-Inf			27	1	Ps-Sham-Inf
25	1	Ps-Sham-Inf			27	1	Ps-Sham-Inf
25	1	Ps-Sham-Inf			27	1	Ps-Sham-Inf
25	1	Ps-Sham-Inf			27	1	Ps-Sham-Inf
29	1	Ps-Sham-Inf			32	1	Ps-Sham-Inf
29	1	Ps-Sham-Inf			32	1	Ps-Sham-Inf
29	1	Ps-Sham-Inf			32	1	Ps-Sham-Inf
29	1	Ps-Sham-Inf			32	1	Ps-Sham-Inf
29	1	Ps-Sham-Inf			32	1	Ps-Sham-Inf
29	1	Ps-Sham-Inf			32	1	Ps-Sham-Inf
29	1	Ps-Sham-Inf			46	1	Ps-Sham-Inf
29	1	Ps-Sham-Inf			46	1	Ps-Sham-Inf
44	1	Ps-Sham-Inf			46	1	Ps-Sham-Inf
44	1	Ps-Sham-Inf			49	1	Ps-Sham-Inf
51	1	Ps-Sham-Inf			49	1	Ps-Sham-Inf
51	1	Ps-Sham-Inf			49	1	Ps-Sham-Inf
51	1	Ps-Sham-Inf			49	1	Ps-Sham-Inf
58	1	Ps-Sham-Inf			56	1	Ps-Sham-Inf
58	1	Ps-Sham-Inf			56	1	Ps-Sham-Inf
69	1	Ps-Sham-Inf			56	1	Ps-Sham-Inf
69	1	Ps-Sham-Inf			69	1	Ps-Sham-Inf
93	1	Ps-Sham-Inf			69	1	Ps-Sham-Inf
93	1	Ps-Sham-Inf			80	1	Ps-Sham-Inf
97	1	Ps-Sham-Inf			80	1	Ps-Sham-Inf
97	1	Ps-Sham-Inf			80	1	Ps-Sham-Inf
120	1	Ps-Sham-Inf			93	1	Ps-Sham-Inf
120	1	Ps-Sham-Inf			93	1	Ps-Sham-Inf
144	1	Ps-Sham-Inf			120	1	Ps-Sham-Inf
144	1	Ps-Sham-Inf			120	1	Ps-Sham-Inf
21	1	Ps-Uninf-Inf			20	1	Ps-Uninf-Inf
21	1	Ps-Uninf-Inf			20	1	Ps-Uninf-Inf
21	1	Ps-Uninf-Inf			20	1	Ps-Uninf-Inf
21	1	Ps-Uninf-Inf			20	1	Ps-Uninf-Inf
21	1	Ps-Uninf-Inf			20	1	Ps-Uninf-Inf
21	1	Ps-Uninf-Inf			20	1	Ps-Uninf-Inf
21	1	Ps-Uninf-Inf			20	1	Ps-Uninf-Inf
21	1	Ps-Uninf-Inf			20	1	Ps-Uninf-Inf
25	1	Ps-Uninf-Inf			20	1	Ps-Uninf-Inf
25	1	Ps-Uninf-Inf			20	1	Ps-Uninf-Inf
25	1	Ps-Uninf-Inf			20	1	Ps-Uninf-Inf
25	1	Ps-Uninf-Inf			27	1	Ps-Uninf-Inf
25	1	Ps-Uninf-Inf			27	1	Ps-Uninf-Inf
25	1	Ps-Uninf-Inf			27	1	Ps-Uninf-Inf
25	1	Ps-Uninf-Inf			27	1	Ps-Uninf-Inf
25	1	Ps-Uninf-Inf			27	1	Ps-Uninf-Inf
25	1	Ps-Uninf-Inf			27	1	Ps-Uninf-Inf
25	1	Ps-Uninf-Inf			27	1	Ps-Uninf-Inf
25	1	Ps-Uninf-Inf			27	1	Ps-Uninf-Inf
29	1	Ps-Uninf-Inf			27	1	Ps-Uninf-Inf
29	1	Ps-Uninf-Inf			27	1	Ps-Uninf-Inf
29	1	Ps-Uninf-Inf			27	1	Ps-Uninf-Inf
29	1	Ps-Uninf-Inf			32	1	Ps-Uninf-Inf
29	1	Ps-Uninf-Inf			32	1	Ps-Uninf-Inf
29	1	Ps-Uninf-Inf			32	1	Ps-Uninf-Inf
29	1	Ps-Uninf-Inf			32	1	Ps-Uninf-Inf
29	1	Ps-Uninf-Inf			32	1	Ps-Uninf-Inf
44	1	Ps-Uninf-Inf			32	1	Ps-Uninf-Inf
44	1	Ps-Uninf-Inf			32	1	Ps-Uninf-Inf
44	1	Ps-Uninf-Inf			46	1	Ps-Uninf-Inf
44	1	Ps-Uninf-Inf			46	1	Ps-Uninf-Inf
44	1	Ps-Uninf-Inf			46	1	Ps-Uninf-Inf
58	1	Ps-Uninf-Inf			46	1	Ps-Uninf-Inf
58	1	Ps-Uninf-Inf			49	1	Ps-Uninf-Inf
58	1	Ps-Uninf-Inf			49	1	Ps-Uninf-Inf
58	1	Ps-Uninf-Inf			49	1	Ps-Uninf-Inf
69	1	Ps-Uninf-Inf			49	1	Ps-Uninf-Inf
69	1	Ps-Uninf-Inf			49	1	Ps-Uninf-Inf
69	1	Ps-Uninf-Inf			49	1	Ps-Uninf-Inf
73	1	Ps-Uninf-Inf			49	1	Ps-Uninf-Inf
73	1	Ps-Uninf-Inf			56	1	Ps-Uninf-Inf
73	1	Ps-Uninf-Inf			56	1	Ps-Uninf-Inf
97	1	Ps-Uninf-Inf			69	1	Ps-Uninf-Inf
97	1	Ps-Uninf-Inf			80	1	Ps-Uninf-Inf
97	1	Ps-Uninf-Inf			93	1	Ps-Uninf-Inf
168	1	Ps-Uninf-Inf			97	1	Ps-Uninf-Inf
168	0	Ps-Uninf-Inf			120	1	Ps-Uninf-Inf
168	0	Ps-Uninf-Inf			120	1	Ps-Uninf-Inf
168	0	Ps-Uninf-Inf			168	0	Ps-Uninf-Inf
168	0	Ps-Uninf-Inf			168	0	Ps-Uninf-Inf

## Sheet: P.aurogenosa
	0-24 hrs					2-3days					4-5 days
Time	Censor	Treatment
19	1	Pa-InfD-Inf
19	1	Pa-InfD-Inf
19	1	Pa-InfD-Inf
19	1	Pa-InfD-Inf
19	1	Pa-InfD-Inf
19	1	Pa-InfD-Inf
23	1	Pa-InfD-Inf
23	1	Pa-InfD-Inf
23	1	Pa-InfD-Inf
23	1	Pa-InfD-Inf
23	1	Pa-InfD-Inf
23	1	Pa-InfD-Inf
23	1	Pa-InfD-Inf
23	1	Pa-InfD-Inf
23	1	Pa-InfD-Inf
23	1	Pa-InfD-Inf
23	1	Pa-InfD-Inf
23	1	Pa-InfD-Inf
23	1	Pa-InfD-Inf
23	1	Pa-InfD-Inf
23	1	Pa-InfD-Inf
23	1	Pa-InfD-Inf
23	1	Pa-InfD-Inf
23	1	Pa-InfD-Inf
23	1	Pa-InfD-Inf
23	1	Pa-InfD-Inf
23	1	Pa-InfD-Inf
23	1	Pa-InfD-Inf
23	1	Pa-InfD-Inf
23	1	Pa-InfD-Inf
23	1	Pa-InfD-Inf
23	1	Pa-InfD-Inf
23	1	Pa-InfD-Inf
23	1	Pa-InfD-Inf
23	1	Pa-InfD-Inf
23	1	Pa-InfD-Inf
23	1	Pa-InfD-Inf
23	1	Pa-InfD-Inf
23	1	Pa-InfD-Inf
32	1	Pa-InfD-Inf
32	1	Pa-InfD-Inf
32	1	Pa-InfD-Inf
32	1	Pa-InfD-Inf
32	1	Pa-InfD-Inf
32	1	Pa-InfD-Inf
32	1	Pa-InfD-Inf
32	1	Pa-InfD-Inf
32	1	Pa-InfD-Inf
32	1	Pa-InfD-Inf
32	1	Pa-InfD-Inf
19	1	Pa-InfA-Inf
19	1	Pa-InfA-Inf
19	1	Pa-InfA-Inf
19	1	Pa-InfA-Inf
19	1	Pa-InfA-Inf
19	1	Pa-InfA-Inf
19	1	Pa-InfA-Inf
19	1	Pa-InfA-Inf
23	1	Pa-InfA-Inf
23	1	Pa-InfA-Inf
23	1	Pa-InfA-Inf
23	1	Pa-InfA-Inf
23	1	Pa-InfA-Inf
23	1	Pa-InfA-Inf
23	1	Pa-InfA-Inf
23	1	Pa-InfA-Inf
23	1	Pa-InfA-Inf
23	1	Pa-InfA-Inf
23	1	Pa-InfA-Inf
23	1	Pa-InfA-Inf
23	1	Pa-InfA-Inf
23	1	Pa-InfA-Inf
23	1	Pa-InfA-Inf
23	1	Pa-InfA-Inf
23	1	Pa-InfA-Inf
23	1	Pa-InfA-Inf
23	1	Pa-InfA-Inf
23	1	Pa-InfA-Inf
23	1	Pa-InfA-Inf
23	1	Pa-InfA-Inf
23	1	Pa-InfA-Inf
23	1	Pa-InfA-Inf
23	1	Pa-InfA-Inf
23	1	Pa-InfA-Inf
23	1	Pa-InfA-Inf
32	1	Pa-InfA-Inf
32	1	Pa-InfA-Inf
32	1	Pa-InfA-Inf
32	1	Pa-InfA-Inf
32	1	Pa-InfA-Inf
32	1	Pa-InfA-Inf
32	1	Pa-InfA-Inf
32	1	Pa-InfA-Inf
32	1	Pa-InfA-Inf
32	1	Pa-InfA-Inf
32	1	Pa-InfA-Inf
32	1	Pa-InfA-Inf
32	1	Pa-InfA-Inf
32	1	Pa-InfA-Inf
32	1	Pa-InfA-Inf
19	1	Pa-Sham-Inf
19	1	Pa-Sham-Inf
19	1	Pa-Sham-Inf
19	1	Pa-Sham-Inf
23	1	Pa-Sham-Inf
23	1	Pa-Sham-Inf
23	1	Pa-Sham-Inf
23	1	Pa-Sham-Inf
23	1	Pa-Sham-Inf
23	1	Pa-Sham-Inf
23	1	Pa-Sham-Inf
23	1	Pa-Sham-Inf
23	1	Pa-Sham-Inf
23	1	Pa-Sham-Inf
23	1	Pa-Sham-Inf
23	1	Pa-Sham-Inf
23	1	Pa-Sham-Inf
23	1	Pa-Sham-Inf
23	1	Pa-Sham-Inf
23	1	Pa-Sham-Inf
23	1	Pa-Sham-Inf
23	1	Pa-Sham-Inf
23	1	Pa-Sham-Inf
23	1	Pa-Sham-Inf
23	1	Pa-Sham-Inf
23	1	Pa-Sham-Inf
23	1	Pa-Sham-Inf
23	1	Pa-Sham-Inf
23	1	Pa-Sham-Inf
23	1	Pa-Sham-Inf
23	1	Pa-Sham-Inf
23	1	Pa-Sham-Inf
23	1	Pa-Sham-Inf
23	1	Pa-Sham-Inf
23	1	Pa-Sham-Inf
23	1	Pa-Sham-Inf
23	1	Pa-Sham-Inf
23	1	Pa-Sham-Inf
23	1	Pa-Sham-Inf
23	1	Pa-Sham-Inf
23	1	Pa-Sham-Inf
23	1	Pa-Sham-Inf
23	1	Pa-Sham-Inf
23	1	Pa-Sham-Inf
32	1	Pa-Sham-Inf
32	1	Pa-Sham-Inf
32	1	Pa-Sham-Inf
32	1	Pa-Sham-Inf
32	1	Pa-Sham-Inf
32	1	Pa-Sham-Inf
19	1	Pa-Uninf-Inf
19	1	Pa-Uninf-Inf
19	1	Pa-Uninf-Inf
19	1	Pa-Uninf-Inf
19	1	Pa-Uninf-Inf
19	1	Pa-Uninf-Inf
19	1	Pa-Uninf-Inf
23	1	Pa-Uninf-Inf
23	1	Pa-Uninf-Inf
23	1	Pa-Uninf-Inf
23	1	Pa-Uninf-Inf
23	1	Pa-Uninf-Inf
23	1	Pa-Uninf-Inf
23	1	Pa-Uninf-Inf
23	1	Pa-Uninf-Inf
23	1	Pa-Uninf-Inf
23	1	Pa-Uninf-Inf
23	1	Pa-Uninf-Inf
23	1	Pa-Uninf-Inf
23	1	Pa-Uninf-Inf
23	1	Pa-Uninf-Inf
23	1	Pa-Uninf-Inf
23	1	Pa-Uninf-Inf
23	1	Pa-Uninf-Inf
23	1	Pa-Uninf-Inf
23	1	Pa-Uninf-Inf
23	1	Pa-Uninf-Inf
23	1	Pa-Uninf-Inf
23	1	Pa-Uninf-Inf
23	1	Pa-Uninf-Inf
23	1	Pa-Uninf-Inf
23	1	Pa-Uninf-Inf
23	1	Pa-Uninf-Inf
23	1	Pa-Uninf-Inf
23	1	Pa-Uninf-Inf
23	1	Pa-Uninf-Inf
23	1	Pa-Uninf-Inf
23	1	Pa-Uninf-Inf
23	1	Pa-Uninf-Inf
23	1	Pa-Uninf-Inf
23	1	Pa-Uninf-Inf
23	1	Pa-Uninf-Inf
23	1	Pa-Uninf-Inf
23	1	Pa-Uninf-Inf
23	1	Pa-Uninf-Inf
23	1	Pa-Uninf-Inf
32	1	Pa-Uninf-Inf
32	1	Pa-Uninf-Inf
32	1	Pa-Uninf-Inf
32	1	Pa-Uninf-Inf

## Sheet: S.aureus
	0-24 hrs					2-3days					4-5 days
Time	Censor	Treatment			Time	Censor	Treatment
19	1	Sa-InfD-Inf			18	1	Sa-InfD-Inf
19	1	Sa-InfD-Inf			18	1	Sa-InfD-Inf
19	1	Sa-InfD-Inf			18	1	Sa-InfD-Inf
19	1	Sa-InfD-Inf			18	1	Sa-InfD-Inf
19	1	Sa-InfD-Inf			18	1	Sa-InfD-Inf
19	1	Sa-InfD-Inf			18	1	Sa-InfD-Inf
19	1	Sa-InfD-Inf			18	1	Sa-InfD-Inf
19	1	Sa-InfD-Inf			18	1	Sa-InfD-Inf
24	1	Sa-InfD-Inf			18	1	Sa-InfD-Inf
24	1	Sa-InfD-Inf			18	1	Sa-InfD-Inf
24	1	Sa-InfD-Inf			18	1	Sa-InfD-Inf
24	1	Sa-InfD-Inf			18	1	Sa-InfD-Inf
24	1	Sa-InfD-Inf			18	1	Sa-InfD-Inf
24	1	Sa-InfD-Inf			18	1	Sa-InfD-Inf
24	1	Sa-InfD-Inf			25	1	Sa-InfD-Inf
24	1	Sa-InfD-Inf			25	1	Sa-InfD-Inf
24	1	Sa-InfD-Inf			25	1	Sa-InfD-Inf
24	1	Sa-InfD-Inf			30	1	Sa-InfD-Inf
24	1	Sa-InfD-Inf			30	1	Sa-InfD-Inf
24	1	Sa-InfD-Inf			30	1	Sa-InfD-Inf
24	1	Sa-InfD-Inf			30	1	Sa-InfD-Inf
24	1	Sa-InfD-Inf			30	1	Sa-InfD-Inf
29	1	Sa-InfD-Inf			30	1	Sa-InfD-Inf
29	1	Sa-InfD-Inf			30	1	Sa-InfD-Inf
29	1	Sa-InfD-Inf			30	1	Sa-InfD-Inf
29	1	Sa-InfD-Inf			30	1	Sa-InfD-Inf
29	1	Sa-InfD-Inf			30	1	Sa-InfD-Inf
42	1	Sa-InfD-Inf			45	1	Sa-InfD-Inf
42	1	Sa-InfD-Inf			45	1	Sa-InfD-Inf
42	1	Sa-InfD-Inf			45	1	Sa-InfD-Inf
42	1	Sa-InfD-Inf			45	1	Sa-InfD-Inf
42	1	Sa-InfD-Inf			45	1	Sa-InfD-Inf
42	1	Sa-InfD-Inf			45	1	Sa-InfD-Inf
51	1	Sa-InfD-Inf			45	1	Sa-InfD-Inf
51	1	Sa-InfD-Inf			45	1	Sa-InfD-Inf
51	1	Sa-InfD-Inf			45	1	Sa-InfD-Inf
51	1	Sa-InfD-Inf			56	1	Sa-InfD-Inf
51	1	Sa-InfD-Inf			56	1	Sa-InfD-Inf
51	1	Sa-InfD-Inf			56	1	Sa-InfD-Inf
51	1	Sa-InfD-Inf			56	1	Sa-InfD-Inf
51	1	Sa-InfD-Inf			56	1	Sa-InfD-Inf
51	1	Sa-InfD-Inf			56	1	Sa-InfD-Inf
51	1	Sa-InfD-Inf			70	1	Sa-InfD-Inf
51	1	Sa-InfD-Inf			70	1	Sa-InfD-Inf
51	1	Sa-InfD-Inf			70	1	Sa-InfD-Inf
56	1	Sa-InfD-Inf			70	1	Sa-InfD-Inf
56	1	Sa-InfD-Inf			70	1	Sa-InfD-Inf
66	1	Sa-InfD-Inf			70	1	Sa-InfD-Inf
66	1	Sa-InfD-Inf			70	1	Sa-InfD-Inf
71	1	Sa-InfD-Inf			70	1	Sa-InfD-Inf
19	1	Sa-InfA-Inf			18	1	Sa-InfA-Inf
19	1	Sa-InfA-Inf			18	1	Sa-InfA-Inf
19	1	Sa-InfA-Inf			18	1	Sa-InfA-Inf
19	1	Sa-InfA-Inf			18	1	Sa-InfA-Inf
19	1	Sa-InfA-Inf			18	1	Sa-InfA-Inf
19	1	Sa-InfA-Inf			18	1	Sa-InfA-Inf
19	1	Sa-InfA-Inf			18	1	Sa-InfA-Inf
19	1	Sa-InfA-Inf			18	1	Sa-InfA-Inf
24	1	Sa-InfA-Inf			18	1	Sa-InfA-Inf
24	1	Sa-InfA-Inf			18	1	Sa-InfA-Inf
24	1	Sa-InfA-Inf			18	1	Sa-InfA-Inf
24	1	Sa-InfA-Inf			18	1	Sa-InfA-Inf
24	1	Sa-InfA-Inf			18	1	Sa-InfA-Inf
24	1	Sa-InfA-Inf			25	1	Sa-InfA-Inf
24	1	Sa-InfA-Inf			25	1	Sa-InfA-Inf
24	1	Sa-InfA-Inf			25	1	Sa-InfA-Inf
24	1	Sa-InfA-Inf			25	1	Sa-InfA-Inf
24	1	Sa-InfA-Inf			25	1	Sa-InfA-Inf
24	1	Sa-InfA-Inf			25	1	Sa-InfA-Inf
24	1	Sa-InfA-Inf			25	1	Sa-InfA-Inf
29	1	Sa-InfA-Inf			25	1	Sa-InfA-Inf
29	1	Sa-InfA-Inf			30	1	Sa-InfA-Inf
29	1	Sa-InfA-Inf			30	1	Sa-InfA-Inf
29	1	Sa-InfA-Inf			30	1	Sa-InfA-Inf
29	1	Sa-InfA-Inf			30	1	Sa-InfA-Inf
29	1	Sa-InfA-Inf			30	1	Sa-InfA-Inf
29	1	Sa-InfA-Inf			45	1	Sa-InfA-Inf
29	1	Sa-InfA-Inf			45	1	Sa-InfA-Inf
29	1	Sa-InfA-Inf			45	1	Sa-InfA-Inf
42	1	Sa-InfA-Inf			45	1	Sa-InfA-Inf
42	1	Sa-InfA-Inf			45	1	Sa-InfA-Inf
42	1	Sa-InfA-Inf			45	1	Sa-InfA-Inf
42	1	Sa-InfA-Inf			49	1	Sa-InfA-Inf
42	1	Sa-InfA-Inf			49	1	Sa-InfA-Inf
42	1	Sa-InfA-Inf			49	1	Sa-InfA-Inf
42	1	Sa-InfA-Inf			49	1	Sa-InfA-Inf
42	1	Sa-InfA-Inf			49	1	Sa-InfA-Inf
51	1	Sa-InfA-Inf			49	1	Sa-InfA-Inf
51	1	Sa-InfA-Inf			56	1	Sa-InfA-Inf
51	1	Sa-InfA-Inf			56	1	Sa-InfA-Inf
51	1	Sa-InfA-Inf			56	1	Sa-InfA-Inf
56	1	Sa-InfA-Inf			70	1	Sa-InfA-Inf
56	1	Sa-InfA-Inf			70	1	Sa-InfA-Inf
56	1	Sa-InfA-Inf			70	1	Sa-InfA-Inf
56	1	Sa-InfA-Inf			70	1	Sa-InfA-Inf
56	1	Sa-InfA-Inf			70	1	Sa-InfA-Inf
66	1	Sa-InfA-Inf			70	1	Sa-InfA-Inf
66	1	Sa-InfA-Inf			70	1	Sa-InfA-Inf
66	1	Sa-InfA-Inf			70	1	Sa-InfA-Inf
66	1	Sa-InfA-Inf			70	1	Sa-InfA-Inf
19	1	Sa-Sham-Inf			18	1	Sa-Sham-Inf
19	1	Sa-Sham-Inf			18	1	Sa-Sham-Inf
19	1	Sa-Sham-Inf			18	1	Sa-Sham-Inf
19	1	Sa-Sham-Inf			18	1	Sa-Sham-Inf
19	1	Sa-Sham-Inf			18	1	Sa-Sham-Inf
19	1	Sa-Sham-Inf			18	1	Sa-Sham-Inf
19	1	Sa-Sham-Inf			18	1	Sa-Sham-Inf
19	1	Sa-Sham-Inf			18	1	Sa-Sham-Inf
24	1	Sa-Sham-Inf			18	1	Sa-Sham-Inf
24	1	Sa-Sham-Inf			18	1	Sa-Sham-Inf
24	1	Sa-Sham-Inf			25	1	Sa-Sham-Inf
24	1	Sa-Sham-Inf			25	1	Sa-Sham-Inf
24	1	Sa-Sham-Inf			25	1	Sa-Sham-Inf
24	1	Sa-Sham-Inf			25	1	Sa-Sham-Inf
24	1	Sa-Sham-Inf			25	1	Sa-Sham-Inf
24	1	Sa-Sham-Inf			25	1	Sa-Sham-Inf
24	1	Sa-Sham-Inf			25	1	Sa-Sham-Inf
29	1	Sa-Sham-Inf			25	1	Sa-Sham-Inf
29	1	Sa-Sham-Inf			30	1	Sa-Sham-Inf
29	1	Sa-Sham-Inf			30	1	Sa-Sham-Inf
29	1	Sa-Sham-Inf			30	1	Sa-Sham-Inf
29	1	Sa-Sham-Inf			30	1	Sa-Sham-Inf
29	1	Sa-Sham-Inf			30	1	Sa-Sham-Inf
29	1	Sa-Sham-Inf			30	1	Sa-Sham-Inf
29	1	Sa-Sham-Inf			30	1	Sa-Sham-Inf
42	1	Sa-Sham-Inf			30	1	Sa-Sham-Inf
42	1	Sa-Sham-Inf			30	1	Sa-Sham-Inf
42	1	Sa-Sham-Inf			45	1	Sa-Sham-Inf
42	1	Sa-Sham-Inf			45	1	Sa-Sham-Inf
42	1	Sa-Sham-Inf			45	1	Sa-Sham-Inf
42	1	Sa-Sham-Inf			45	1	Sa-Sham-Inf
42	1	Sa-Sham-Inf			45	1	Sa-Sham-Inf
51	1	Sa-Sham-Inf			45	1	Sa-Sham-Inf
51	1	Sa-Sham-Inf			45	1	Sa-Sham-Inf
51	1	Sa-Sham-Inf			49	1	Sa-Sham-Inf
51	1	Sa-Sham-Inf			49	1	Sa-Sham-Inf
51	1	Sa-Sham-Inf			56	1	Sa-Sham-Inf
56	1	Sa-Sham-Inf			56	1	Sa-Sham-Inf
56	1	Sa-Sham-Inf			56	1	Sa-Sham-Inf
56	1	Sa-Sham-Inf			56	1	Sa-Sham-Inf
56	1	Sa-Sham-Inf			70	1	Sa-Sham-Inf
56	1	Sa-Sham-Inf			70	1	Sa-Sham-Inf
56	1	Sa-Sham-Inf			70	1	Sa-Sham-Inf
66	1	Sa-Sham-Inf			70	1	Sa-Sham-Inf
66	1	Sa-Sham-Inf			70	1	Sa-Sham-Inf
66	1	Sa-Sham-Inf			70	1	Sa-Sham-Inf
71	1	Sa-Sham-Inf			70	1	Sa-Sham-Inf
71	1	Sa-Sham-Inf			70	1	Sa-Sham-Inf
80	1	Sa-Sham-Inf			80	1	Sa-Sham-Inf
80	1	Sa-Sham-Inf			80	1	Sa-Sham-Inf
19	1	Sa-Uninf-Inf			18	1	Sa-Uninf-Inf
19	1	Sa-Uninf-Inf			18	1	Sa-Uninf-Inf
19	1	Sa-Uninf-Inf			18	1	Sa-Uninf-Inf
19	1	Sa-Uninf-Inf			18	1	Sa-Uninf-Inf
19	1	Sa-Uninf-Inf			18	1	Sa-Uninf-Inf
24	1	Sa-Uninf-Inf			18	1	Sa-Uninf-Inf
24	1	Sa-Uninf-Inf			18	1	Sa-Uninf-Inf
24	1	Sa-Uninf-Inf			18	1	Sa-Uninf-Inf
24	1	Sa-Uninf-Inf			18	1	Sa-Uninf-Inf
24	1	Sa-Uninf-Inf			18	1	Sa-Uninf-Inf
24	1	Sa-Uninf-Inf			18	1	Sa-Uninf-Inf
24	1	Sa-Uninf-Inf			18	1	Sa-Uninf-Inf
24	1	Sa-Uninf-Inf			18	1	Sa-Uninf-Inf
24	1	Sa-Uninf-Inf			18	1	Sa-Uninf-Inf
24	1	Sa-Uninf-Inf			18	1	Sa-Uninf-Inf
24	1	Sa-Uninf-Inf			25	1	Sa-Uninf-Inf
24	1	Sa-Uninf-Inf			25	1	Sa-Uninf-Inf
29	1	Sa-Uninf-Inf			25	1	Sa-Uninf-Inf
29	1	Sa-Uninf-Inf			25	1	Sa-Uninf-Inf
29	1	Sa-Uninf-Inf			25	1	Sa-Uninf-Inf
29	1	Sa-Uninf-Inf			30	1	Sa-Uninf-Inf
29	1	Sa-Uninf-Inf			30	1	Sa-Uninf-Inf
29	1	Sa-Uninf-Inf			30	1	Sa-Uninf-Inf
29	1	Sa-Uninf-Inf			30	1	Sa-Uninf-Inf
29	1	Sa-Uninf-Inf			45	1	Sa-Uninf-Inf
29	1	Sa-Uninf-Inf			45	1	Sa-Uninf-Inf
29	1	Sa-Uninf-Inf			45	1	Sa-Uninf-Inf
42	1	Sa-Uninf-Inf			45	1	Sa-Uninf-Inf
42	1	Sa-Uninf-Inf			45	1	Sa-Uninf-Inf
42	1	Sa-Uninf-Inf			49	1	Sa-Uninf-Inf
42	1	Sa-Uninf-Inf			49	1	Sa-Uninf-Inf
42	1	Sa-Uninf-Inf			49	1	Sa-Uninf-Inf
42	1	Sa-Uninf-Inf			49	1	Sa-Uninf-Inf
42	1	Sa-Uninf-Inf			49	1	Sa-Uninf-Inf
56	1	Sa-Uninf-Inf			49	1	Sa-Uninf-Inf
56	1	Sa-Uninf-Inf			56	1	Sa-Uninf-Inf
56	1	Sa-Uninf-Inf			56	1	Sa-Uninf-Inf
56	1	Sa-Uninf-Inf			56	1	Sa-Uninf-Inf
56	1	Sa-Uninf-Inf			70	1	Sa-Uninf-Inf
56	1	Sa-Uninf-Inf			70	1	Sa-Uninf-Inf
56	1	Sa-Uninf-Inf			70	1	Sa-Uninf-Inf
66	1	Sa-Uninf-Inf			70	1	Sa-Uninf-Inf
66	1	Sa-Uninf-Inf			70	1	Sa-Uninf-Inf
66	1	Sa-Uninf-Inf			70	1	Sa-Uninf-Inf
66	1	Sa-Uninf-Inf			70	1	Sa-Uninf-Inf
66	0	Sa-Uninf-Inf			70	1	Sa-Uninf-Inf
71	0	Sa-Uninf-Inf			70	1	Sa-Uninf-Inf
71	0	Sa-Uninf-Inf			70	1	Sa-Uninf-Inf
71	0	Sa-Uninf-Inf			70	1	Sa-Uninf-Inf
71	0	Sa-Uninf-Inf			168	0	Sa-Uninf-Inf

## Sheet: S.marscescens
	0-24 hrs					2-3days					4-5 days
Time	Censor	Treatment			Time	Censor	Treatment			Time	Censor	Treatment
21	1	Sm-InfD-Inf			19	1	Sm-InfD-Inf			20	1	Sm-InfA-Inf
21	1	Sm-InfD-Inf			19	1	Sm-InfD-Inf			20	1	Sm-InfA-Inf
21	1	Sm-InfD-Inf			19	1	Sm-InfD-Inf			20	1	Sm-InfA-Inf
27	1	Sm-InfD-Inf			25	1	Sm-InfD-Inf			20	1	Sm-InfA-Inf
27	1	Sm-InfD-Inf			25	1	Sm-InfD-Inf			20	1	Sm-InfA-Inf
44	1	Sm-InfD-Inf			25	1	Sm-InfD-Inf			20	1	Sm-InfA-Inf
50	1	Sm-InfD-Inf			32	1	Sm-InfD-Inf			27	1	Sm-InfA-Inf
50	1	Sm-InfD-Inf			49	1	Sm-InfD-Inf			27	1	Sm-InfA-Inf
50	1	Sm-InfD-Inf			49	1	Sm-InfD-Inf			32	1	Sm-InfA-Inf
56	1	Sm-InfD-Inf			49	1	Sm-InfD-Inf			43	1	Sm-InfA-Inf
56	1	Sm-InfD-Inf			56	1	Sm-InfD-Inf			67	0	Sm-InfA-Inf
73	1	Sm-InfD-Inf			69	1	Sm-InfD-Inf			67	0	Sm-InfA-Inf
97	1	Sm-InfD-Inf			69	1	Sm-InfD-Inf			72	0	Sm-InfA-Inf
168	0	Sm-InfD-Inf			72	1	Sm-InfD-Inf			168	0	Sm-InfA-Inf
168	0	Sm-InfD-Inf			72	1	Sm-InfD-Inf			168	0	Sm-InfA-Inf
168	0	Sm-InfD-Inf			80	1	Sm-InfD-Inf			168	0	Sm-InfA-Inf
168	0	Sm-InfD-Inf			168	0	Sm-InfD-Inf			168	0	Sm-InfA-Inf
168	0	Sm-InfD-Inf			168	0	Sm-InfD-Inf			168	0	Sm-InfA-Inf
168	0	Sm-InfD-Inf			168	0	Sm-InfD-Inf			168	0	Sm-InfA-Inf
168	0	Sm-InfD-Inf			168	0	Sm-InfD-Inf			168	0	Sm-InfA-Inf
168	0	Sm-InfD-Inf			168	0	Sm-InfD-Inf			168	0	Sm-InfA-Inf
168	0	Sm-InfD-Inf			168	0	Sm-InfD-Inf			168	0	Sm-InfA-Inf
168	0	Sm-InfD-Inf			168	0	Sm-InfD-Inf			168	0	Sm-InfA-Inf
168	0	Sm-InfD-Inf			168	0	Sm-InfD-Inf			168	0	Sm-InfA-Inf
168	0	Sm-InfD-Inf			168	0	Sm-InfD-Inf			168	0	Sm-InfA-Inf
168	0	Sm-InfD-Inf			168	0	Sm-InfD-Inf			168	0	Sm-InfA-Inf
168	0	Sm-InfD-Inf			168	0	Sm-InfD-Inf			168	0	Sm-InfA-Inf
168	0	Sm-InfD-Inf			168	0	Sm-InfD-Inf			168	0	Sm-InfA-Inf
168	0	Sm-InfD-Inf			168	0	Sm-InfD-Inf			168	0	Sm-InfA-Inf
168	0	Sm-InfD-Inf			168	0	Sm-InfD-Inf			168	0	Sm-InfA-Inf
168	0	Sm-InfD-Inf			168	0	Sm-InfD-Inf			168	0	Sm-InfA-Inf
168	0	Sm-InfD-Inf			168	0	Sm-InfD-Inf			168	0	Sm-InfA-Inf
168	0	Sm-InfD-Inf			168	0	Sm-InfD-Inf			168	0	Sm-InfA-Inf
168	0	Sm-InfD-Inf			168	0	Sm-InfD-Inf			168	0	Sm-InfA-Inf
168	0	Sm-InfD-Inf			168	0	Sm-InfD-Inf			168	0	Sm-InfA-Inf
168	0	Sm-InfD-Inf			168	0	Sm-InfD-Inf			168	0	Sm-InfA-Inf
168	0	Sm-InfD-Inf			168	0	Sm-InfD-Inf			168	0	Sm-InfA-Inf
168	0	Sm-InfD-Inf			168	0	Sm-InfD-Inf			168	0	Sm-InfA-Inf
168	0	Sm-InfD-Inf			168	0	Sm-InfD-Inf			168	0	Sm-InfA-Inf
168	0	Sm-InfD-Inf			168	0	Sm-InfD-Inf			168	0	Sm-InfA-Inf
168	0	Sm-InfD-Inf			168	0	Sm-InfD-Inf			168	0	Sm-InfA-Inf
168	0	Sm-InfD-Inf			168	0	Sm-InfD-Inf			168	0	Sm-InfA-Inf
168	0	Sm-InfD-Inf			168	0	Sm-InfD-Inf			168	0	Sm-InfA-Inf
168	0	Sm-InfD-Inf			168	0	Sm-InfD-Inf			168	0	Sm-InfA-Inf
168	0	Sm-InfD-Inf			168	0	Sm-InfD-Inf			168	0	Sm-InfA-Inf
168	0	Sm-InfD-Inf			168	0	Sm-InfD-Inf			168	0	Sm-InfA-Inf
168	0	Sm-InfD-Inf			168	0	Sm-InfD-Inf			168	0	Sm-InfA-Inf
168	0	Sm-InfD-Inf			168	0	Sm-InfD-Inf			168	0	Sm-InfA-Inf
168	0	Sm-InfD-Inf			168	0	Sm-InfD-Inf			168	0	Sm-InfA-Inf
168	0	Sm-InfD-Inf			168	0	Sm-InfD-Inf			168	0	Sm-InfA-Inf
21	1	Sm-InfA-Inf			19	1	Sm-InfA-Inf			20	1	Sm-Sham-Inf
21	1	Sm-InfA-Inf			19	1	Sm-InfA-Inf			20	1	Sm-Sham-Inf
21	1	Sm-InfA-Inf			25	1	Sm-InfA-Inf			20	1	Sm-Sham-Inf
27	1	Sm-InfA-Inf			25	1	Sm-InfA-Inf			27	1	Sm-Sham-Inf
27	1	Sm-InfA-Inf			32	1	Sm-InfA-Inf			27	1	Sm-Sham-Inf
32	1	Sm-InfA-Inf			45	1	Sm-InfA-Inf			27	1	Sm-Sham-Inf
44	1	Sm-InfA-Inf			45	1	Sm-InfA-Inf			27	1	Sm-Sham-Inf
44	1	Sm-InfA-Inf			49	1	Sm-InfA-Inf			43	1	Sm-Sham-Inf
50	1	Sm-InfA-Inf			49	1	Sm-InfA-Inf			43	1	Sm-Sham-Inf
50	1	Sm-InfA-Inf			49	1	Sm-InfA-Inf			56	1	Sm-Sham-Inf
56	1	Sm-InfA-Inf			56	1	Sm-InfA-Inf			56	1	Sm-Sham-Inf
56	1	Sm-InfA-Inf			69	1	Sm-InfA-Inf			56	1	Sm-Sham-Inf
56	1	Sm-InfA-Inf			168	0	Sm-InfA-Inf			67	1	Sm-Sham-Inf
73	1	Sm-InfA-Inf			168	0	Sm-InfA-Inf			72	1	Sm-Sham-Inf
73	1	Sm-InfA-Inf			168	0	Sm-InfA-Inf			168	0	Sm-Sham-Inf
168	0	Sm-InfA-Inf			168	0	Sm-InfA-Inf			168	0	Sm-Sham-Inf
168	0	Sm-InfA-Inf			168	0	Sm-InfA-Inf			168	0	Sm-Sham-Inf
168	0	Sm-InfA-Inf			168	0	Sm-InfA-Inf			168	0	Sm-Sham-Inf
168	0	Sm-InfA-Inf			168	0	Sm-InfA-Inf			168	0	Sm-Sham-Inf
168	0	Sm-InfA-Inf			168	0	Sm-InfA-Inf			168	0	Sm-Sham-Inf
168	0	Sm-InfA-Inf			168	0	Sm-InfA-Inf			168	0	Sm-Sham-Inf
168	0	Sm-InfA-Inf			168	0	Sm-InfA-Inf			168	0	Sm-Sham-Inf
168	0	Sm-InfA-Inf			168	0	Sm-InfA-Inf			168	0	Sm-Sham-Inf
168	0	Sm-InfA-Inf			168	0	Sm-InfA-Inf			168	0	Sm-Sham-Inf
168	0	Sm-InfA-Inf			168	0	Sm-InfA-Inf			168	0	Sm-Sham-Inf
168	0	Sm-InfA-Inf			168	0	Sm-InfA-Inf			168	0	Sm-Sham-Inf
168	0	Sm-InfA-Inf			168	0	Sm-InfA-Inf			168	0	Sm-Sham-Inf
168	0	Sm-InfA-Inf			168	0	Sm-InfA-Inf			168	0	Sm-Sham-Inf
168	0	Sm-InfA-Inf			168	0	Sm-InfA-Inf			168	0	Sm-Sham-Inf
168	0	Sm-InfA-Inf			168	0	Sm-InfA-Inf			168	0	Sm-Sham-Inf
168	0	Sm-InfA-Inf			168	0	Sm-InfA-Inf			168	0	Sm-Sham-Inf
168	0	Sm-InfA-Inf			168	0	Sm-InfA-Inf			168	0	Sm-Sham-Inf
168	0	Sm-InfA-Inf			168	0	Sm-InfA-Inf			168	0	Sm-Sham-Inf
168	0	Sm-InfA-Inf			168	0	Sm-InfA-Inf			168	0	Sm-Sham-Inf
168	0	Sm-InfA-Inf			168	0	Sm-InfA-Inf			168	0	Sm-Sham-Inf
168	0	Sm-InfA-Inf			168	0	Sm-InfA-Inf			168	0	Sm-Sham-Inf
168	0	Sm-InfA-Inf			168	0	Sm-InfA-Inf			168	0	Sm-Sham-Inf
168	0	Sm-InfA-Inf			168	0	Sm-InfA-Inf			168	0	Sm-Sham-Inf
168	0	Sm-InfA-Inf			168	0	Sm-InfA-Inf			168	0	Sm-Sham-Inf
168	0	Sm-InfA-Inf			168	0	Sm-InfA-Inf			168	0	Sm-Sham-Inf
168	0	Sm-InfA-Inf			168	0	Sm-InfA-Inf			168	0	Sm-Sham-Inf
168	0	Sm-InfA-Inf			168	0	Sm-InfA-Inf			168	0	Sm-Sham-Inf
168	0	Sm-InfA-Inf			168	0	Sm-InfA-Inf			168	0	Sm-Sham-Inf
168	0	Sm-InfA-Inf			168	0	Sm-InfA-Inf			168	0	Sm-Sham-Inf
168	0	Sm-InfA-Inf			168	0	Sm-InfA-Inf			168	0	Sm-Sham-Inf
168	0	Sm-InfA-Inf			168	0	Sm-InfA-Inf			168	0	Sm-Sham-Inf
168	0	Sm-InfA-Inf			168	0	Sm-InfA-Inf			168	0	Sm-Sham-Inf
168	0	Sm-InfA-Inf			168	0	Sm-InfA-Inf			168	0	Sm-Sham-Inf
168	0	Sm-InfA-Inf			168	0	Sm-InfA-Inf			168	0	Sm-Sham-Inf
168	0	Sm-InfA-Inf			168	0	Sm-InfA-Inf			168	0	Sm-Sham-Inf
21	1	Sm-Sham-Inf			19	1	Sm-Sham-Inf			20	1	Sm-Uninf-Inf
27	1	Sm-Sham-Inf			19	1	Sm-Sham-Inf			20	1	Sm-Uninf-Inf
27	1	Sm-Sham-Inf			25	1	Sm-Sham-Inf			20	1	Sm-Uninf-Inf
27	1	Sm-Sham-Inf			32	1	Sm-Sham-Inf			20	1	Sm-Uninf-Inf
27	1	Sm-Sham-Inf			32	1	Sm-Sham-Inf			27	1	Sm-Uninf-Inf
32	1	Sm-Sham-Inf			45	1	Sm-Sham-Inf			27	1	Sm-Uninf-Inf
32	1	Sm-Sham-Inf			49	1	Sm-Sham-Inf			43	1	Sm-Uninf-Inf
32	1	Sm-Sham-Inf			56	1	Sm-Sham-Inf			43	1	Sm-Uninf-Inf
44	1	Sm-Sham-Inf			69	1	Sm-Sham-Inf			43	1	Sm-Uninf-Inf
44	1	Sm-Sham-Inf			72	1	Sm-Sham-Inf			67	1	Sm-Uninf-Inf
50	1	Sm-Sham-Inf			168	0	Sm-Sham-Inf			67	1	Sm-Uninf-Inf
50	1	Sm-Sham-Inf			168	0	Sm-Sham-Inf			80	1	Sm-Uninf-Inf
56	1	Sm-Sham-Inf			168	0	Sm-Sham-Inf			168	0	Sm-Uninf-Inf
97	1	Sm-Sham-Inf			168	0	Sm-Sham-Inf			168	0	Sm-Uninf-Inf
120	1	Sm-Sham-Inf			168	0	Sm-Sham-Inf			168	0	Sm-Uninf-Inf
168	0	Sm-Sham-Inf			168	0	Sm-Sham-Inf			168	0	Sm-Uninf-Inf
168	0	Sm-Sham-Inf			168	0	Sm-Sham-Inf			168	0	Sm-Uninf-Inf
168	0	Sm-Sham-Inf			168	0	Sm-Sham-Inf			168	0	Sm-Uninf-Inf
168	0	Sm-Sham-Inf			168	0	Sm-Sham-Inf			168	0	Sm-Uninf-Inf
168	0	Sm-Sham-Inf			168	0	Sm-Sham-Inf			168	0	Sm-Uninf-Inf
168	0	Sm-Sham-Inf			168	0	Sm-Sham-Inf			168	0	Sm-Uninf-Inf
168	0	Sm-Sham-Inf			168	0	Sm-Sham-Inf			168	0	Sm-Uninf-Inf
168	0	Sm-Sham-Inf			168	0	Sm-Sham-Inf			168	0	Sm-Uninf-Inf
168	0	Sm-Sham-Inf			168	0	Sm-Sham-Inf			168	0	Sm-Uninf-Inf
168	0	Sm-Sham-Inf			168	0	Sm-Sham-Inf			168	0	Sm-Uninf-Inf
168	0	Sm-Sham-Inf			168	0	Sm-Sham-Inf			168	0	Sm-Uninf-Inf
168	0	Sm-Sham-Inf			168	0	Sm-Sham-Inf			168	0	Sm-Uninf-Inf
168	0	Sm-Sham-Inf			168	0	Sm-Sham-Inf			168	0	Sm-Uninf-Inf
168	0	Sm-Sham-Inf			168	0	Sm-Sham-Inf			168	0	Sm-Uninf-Inf
168	0	Sm-Sham-Inf			168	0	Sm-Sham-Inf			168	0	Sm-Uninf-Inf
168	0	Sm-Sham-Inf			168	0	Sm-Sham-Inf			168	0	Sm-Uninf-Inf
168	0	Sm-Sham-Inf			168	0	Sm-Sham-Inf			168	0	Sm-Uninf-Inf
168	0	Sm-Sham-Inf			168	0	Sm-Sham-Inf			168	0	Sm-Uninf-Inf
168	0	Sm-Sham-Inf			168	0	Sm-Sham-Inf			168	0	Sm-Uninf-Inf
168	0	Sm-Sham-Inf			168	0	Sm-Sham-Inf			168	0	Sm-Uninf-Inf
168	0	Sm-Sham-Inf			168	0	Sm-Sham-Inf			168	0	Sm-Uninf-Inf
168	0	Sm-Sham-Inf			168	0	Sm-Sham-Inf			168	0	Sm-Uninf-Inf
168	0	Sm-Sham-Inf			168	0	Sm-Sham-Inf			168	0	Sm-Uninf-Inf
168	0	Sm-Sham-Inf			168	0	Sm-Sham-Inf			168	0	Sm-Uninf-Inf
168	0	Sm-Sham-Inf			168	0	Sm-Sham-Inf			168	0	Sm-Uninf-Inf
168	0	Sm-Sham-Inf			168	0	Sm-Sham-Inf			168	0	Sm-Uninf-Inf
168	0	Sm-Sham-Inf			168	0	Sm-Sham-Inf			168	0	Sm-Uninf-Inf
168	0	Sm-Sham-Inf			168	0	Sm-Sham-Inf			168	0	Sm-Uninf-Inf
168	0	Sm-Sham-Inf			168	0	Sm-Sham-Inf			168	0	Sm-Uninf-Inf
168	0	Sm-Sham-Inf			168	0	Sm-Sham-Inf			168	0	Sm-Uninf-Inf
168	0	Sm-Sham-Inf			168	0	Sm-Sham-Inf			168	0	Sm-Uninf-Inf
168	0	Sm-Sham-Inf			168	0	Sm-Sham-Inf			168	0	Sm-Uninf-Inf
168	0	Sm-Sham-Inf			168	0	Sm-Sham-Inf			168	0	Sm-Uninf-Inf
168	0	Sm-Sham-Inf			168	0	Sm-Sham-Inf			168	0	Sm-Uninf-Inf
168	0	Sm-Sham-Inf			168	0	Sm-Sham-Inf			168	0	Sm-Uninf-Inf
12	1	Sm-Uninf-Inf			12	1	Sm-Uninf-Inf
27	1	Sm-Uninf-Inf			19	1	Sm-Uninf-Inf
27	1	Sm-Uninf-Inf			19	1	Sm-Uninf-Inf
27	1	Sm-Uninf-Inf			19	1	Sm-Uninf-Inf
27	1	Sm-Uninf-Inf			25	1	Sm-Uninf-Inf
32	1	Sm-Uninf-Inf			32	1	Sm-Uninf-Inf
32	1	Sm-Uninf-Inf			45	1	Sm-Uninf-Inf
44	1	Sm-Uninf-Inf			49	1	Sm-Uninf-Inf
50	1	Sm-Uninf-Inf			49	1	Sm-Uninf-Inf
73	1	Sm-Uninf-Inf			69	1	Sm-Uninf-Inf
168	0	Sm-Uninf-Inf			72	1	Sm-Uninf-Inf
168	0	Sm-Uninf-Inf			168	0	Sm-Uninf-Inf
168	0	Sm-Uninf-Inf			168	0	Sm-Uninf-Inf
168	0	Sm-Uninf-Inf			168	0	Sm-Uninf-Inf
168	0	Sm-Uninf-Inf			168	0	Sm-Uninf-Inf
168	0	Sm-Uninf-Inf			168	0	Sm-Uninf-Inf
168	0	Sm-Uninf-Inf			168	0	Sm-Uninf-Inf
168	0	Sm-Uninf-Inf			168	0	Sm-Uninf-Inf
168	0	Sm-Uninf-Inf			168	0	Sm-Uninf-Inf
168	0	Sm-Uninf-Inf			168	0	Sm-Uninf-Inf
168	0	Sm-Uninf-Inf			168	0	Sm-Uninf-Inf
168	0	Sm-Uninf-Inf			168	0	Sm-Uninf-Inf
168	0	Sm-Uninf-Inf			168	0	Sm-Uninf-Inf
168	0	Sm-Uninf-Inf			168	0	Sm-Uninf-Inf
168	0	Sm-Uninf-Inf			168	0	Sm-Uninf-Inf
168	0	Sm-Uninf-Inf			168	0	Sm-Uninf-Inf
168	0	Sm-Uninf-Inf			168	0	Sm-Uninf-Inf
168	0	Sm-Uninf-Inf			168	0	Sm-Uninf-Inf
168	0	Sm-Uninf-Inf			168	0	Sm-Uninf-Inf
168	0	Sm-Uninf-Inf			168	0	Sm-Uninf-Inf
168	0	Sm-Uninf-Inf			168	0	Sm-Uninf-Inf
168	0	Sm-Uninf-Inf			168	0	Sm-Uninf-Inf
168	0	Sm-Uninf-Inf			168	0	Sm-Uninf-Inf
168	0	Sm-Uninf-Inf			168	0	Sm-Uninf-Inf
168	0	Sm-Uninf-Inf			168	0	Sm-Uninf-Inf
168	0	Sm-Uninf-Inf			168	0	Sm-Uninf-Inf
168	0	Sm-Uninf-Inf			168	0	Sm-Uninf-Inf
168	0	Sm-Uninf-Inf			168	0	Sm-Uninf-Inf
168	0	Sm-Uninf-Inf			168	0	Sm-Uninf-Inf
168	0	Sm-Uninf-Inf			168	0	Sm-Uninf-Inf
168	0	Sm-Uninf-Inf			168	0	Sm-Uninf-Inf
168	0	Sm-Uninf-Inf			168	0	Sm-Uninf-Inf
168	0	Sm-Uninf-Inf			168	0	Sm-Uninf-Inf
168	0	Sm-Uninf-Inf			168	0	Sm-Uninf-Inf
168	0	Sm-Uninf-Inf			168	0	Sm-Uninf-Inf
168	0	Sm-Uninf-Inf			168	0	Sm-Uninf-Inf
168	0	Sm-Uninf-Inf			168	0	Sm-Uninf-Inf
168	0	Sm-Uninf-Inf			168	0	Sm-Uninf-Inf
168	0	Sm-Uninf-Inf			168	0	Sm-Uninf-Inf
168	0	Sm-Uninf-Inf			168	0	Sm-Uninf-Inf

## Sheet: B.subtillis 34
	0-24 hrs					2-3days					4-5 days
Time	Censor	Treatment			Time	Censor	Treatment			Time	Censor	Treatment
18	1	Sm-InfD-Inf			19	1	Sm-InfD-Inf			21	1	Sm-InfA-Inf
18	1	Sm-InfD-Inf			19	1	Sm-InfD-Inf			21	1	Sm-InfA-Inf
25	1	Sm-InfD-Inf			19	1	Sm-InfD-Inf			21	1	Sm-InfA-Inf
25	1	Sm-InfD-Inf			27	1	Sm-InfD-Inf			28	1	Sm-InfA-Inf
25	1	Sm-InfD-Inf			27	1	Sm-InfD-Inf			28	1	Sm-InfA-Inf
43	1	Sm-InfD-Inf			45	1	Sm-InfD-Inf			32	1	Sm-InfA-Inf
50	1	Sm-InfD-Inf			45	1	Sm-InfD-Inf			43	1	Sm-InfA-Inf
50	1	Sm-InfD-Inf			45	1	Sm-InfD-Inf			43	1	Sm-InfA-Inf
50	1	Sm-InfD-Inf			51	1	Sm-InfD-Inf			49	1	Sm-InfA-Inf
56	1	Sm-InfD-Inf			51	1	Sm-InfD-Inf			49	1	Sm-InfA-Inf
56	1	Sm-InfD-Inf			56	1	Sm-InfD-Inf			54	1	Sm-InfA-Inf
72	1	Sm-InfD-Inf			168	0	Sm-InfD-Inf			168	0	Sm-InfA-Inf
72	1	Sm-InfD-Inf			168	0	Sm-InfD-Inf			168	0	Sm-InfA-Inf
168	0	Sm-InfD-Inf			168	0	Sm-InfD-Inf			168	0	Sm-InfA-Inf
168	0	Sm-InfD-Inf			168	0	Sm-InfD-Inf			168	0	Sm-InfA-Inf
168	0	Sm-InfD-Inf			168	0	Sm-InfD-Inf			168	0	Sm-InfA-Inf
168	0	Sm-InfD-Inf			168	0	Sm-InfD-Inf			168	0	Sm-InfA-Inf
168	0	Sm-InfD-Inf			168	0	Sm-InfD-Inf			168	0	Sm-InfA-Inf
168	0	Sm-InfD-Inf			168	0	Sm-InfD-Inf			168	0	Sm-InfA-Inf
168	0	Sm-InfD-Inf			168	0	Sm-InfD-Inf			168	0	Sm-InfA-Inf
168	0	Sm-InfD-Inf			168	0	Sm-InfD-Inf			168	0	Sm-InfA-Inf
168	0	Sm-InfD-Inf			168	0	Sm-InfD-Inf			168	0	Sm-InfA-Inf
168	0	Sm-InfD-Inf			168	0	Sm-InfD-Inf			168	0	Sm-InfA-Inf
168	0	Sm-InfD-Inf			168	0	Sm-InfD-Inf			168	0	Sm-InfA-Inf
168	0	Sm-InfD-Inf			168	0	Sm-InfD-Inf			168	0	Sm-InfA-Inf
168	0	Sm-InfD-Inf			168	0	Sm-InfD-Inf			168	0	Sm-InfA-Inf
168	0	Sm-InfD-Inf			168	0	Sm-InfD-Inf			168	0	Sm-InfA-Inf
168	0	Sm-InfD-Inf			168	0	Sm-InfD-Inf			168	0	Sm-InfA-Inf
168	0	Sm-InfD-Inf			168	0	Sm-InfD-Inf			168	0	Sm-InfA-Inf
168	0	Sm-InfD-Inf			168	0	Sm-InfD-Inf			168	0	Sm-InfA-Inf
168	0	Sm-InfD-Inf			168	0	Sm-InfD-Inf			168	0	Sm-InfA-Inf
168	0	Sm-InfD-Inf			168	0	Sm-InfD-Inf			168	0	Sm-InfA-Inf
168	0	Sm-InfD-Inf			168	0	Sm-InfD-Inf			168	0	Sm-InfA-Inf
168	0	Sm-InfD-Inf			168	0	Sm-InfD-Inf			168	0	Sm-InfA-Inf
168	0	Sm-InfD-Inf			168	0	Sm-InfD-Inf			168	0	Sm-InfA-Inf
168	0	Sm-InfD-Inf			168	0	Sm-InfD-Inf			168	0	Sm-InfA-Inf
168	0	Sm-InfD-Inf			168	0	Sm-InfD-Inf			168	0	Sm-InfA-Inf
168	0	Sm-InfD-Inf			168	0	Sm-InfD-Inf			168	0	Sm-InfA-Inf
168	0	Sm-InfD-Inf			168	0	Sm-InfD-Inf			168	0	Sm-InfA-Inf
168	0	Sm-InfD-Inf			168	0	Sm-InfD-Inf			168	0	Sm-InfA-Inf
168	0	Sm-InfD-Inf			168	0	Sm-InfD-Inf			168	0	Sm-InfA-Inf
168	0	Sm-InfD-Inf			168	0	Sm-InfD-Inf			168	0	Sm-InfA-Inf
168	0	Sm-InfD-Inf			168	0	Sm-InfD-Inf			168	0	Sm-InfA-Inf
168	0	Sm-InfD-Inf			168	0	Sm-InfD-Inf			168	0	Sm-InfA-Inf
168	0	Sm-InfD-Inf			168	0	Sm-InfD-Inf			168	0	Sm-InfA-Inf
168	0	Sm-InfD-Inf			168	0	Sm-InfD-Inf			168	0	Sm-InfA-Inf
168	0	Sm-InfD-Inf			168	0	Sm-InfD-Inf			168	0	Sm-InfA-Inf
168	0	Sm-InfD-Inf			168	0	Sm-InfD-Inf			168	0	Sm-InfA-Inf
168	0	Sm-InfD-Inf			168	0	Sm-InfD-Inf			168	0	Sm-InfA-Inf
168	0	Sm-InfD-Inf			168	0	Sm-InfD-Inf			168	0	Sm-InfA-Inf
18	1	Sm-InfA-Inf			19	1	Sm-InfA-Inf			21	1	Sm-Sham-Inf
18	1	Sm-InfA-Inf			27	1	Sm-InfA-Inf			21	1	Sm-Sham-Inf
18	1	Sm-InfA-Inf			27	1	Sm-InfA-Inf			28	1	Sm-Sham-Inf
25	1	Sm-InfA-Inf			27	1	Sm-InfA-Inf			28	1	Sm-Sham-Inf
25	1	Sm-InfA-Inf			27	1	Sm-InfA-Inf			32	1	Sm-Sham-Inf
25	1	Sm-InfA-Inf			32	1	Sm-InfA-Inf			32	1	Sm-Sham-Inf
32	1	Sm-InfA-Inf			32	1	Sm-InfA-Inf			43	1	Sm-Sham-Inf
32	1	Sm-InfA-Inf			45	1	Sm-InfA-Inf			43	1	Sm-Sham-Inf
43	1	Sm-InfA-Inf			45	1	Sm-InfA-Inf			43	1	Sm-Sham-Inf
43	1	Sm-InfA-Inf			51	1	Sm-InfA-Inf			49	1	Sm-Sham-Inf
50	1	Sm-InfA-Inf			168	0	Sm-InfA-Inf			49	1	Sm-Sham-Inf
56	1	Sm-InfA-Inf			168	0	Sm-InfA-Inf			54	1	Sm-Sham-Inf
168	0	Sm-InfA-Inf			168	0	Sm-InfA-Inf			54	1	Sm-Sham-Inf
168	0	Sm-InfA-Inf			168	0	Sm-InfA-Inf			168	0	Sm-Sham-Inf
168	0	Sm-InfA-Inf			168	0	Sm-InfA-Inf			168	0	Sm-Sham-Inf
168	0	Sm-InfA-Inf			168	0	Sm-InfA-Inf			168	0	Sm-Sham-Inf
168	0	Sm-InfA-Inf			168	0	Sm-InfA-Inf			168	0	Sm-Sham-Inf
168	0	Sm-InfA-Inf			168	0	Sm-InfA-Inf			168	0	Sm-Sham-Inf
168	0	Sm-InfA-Inf			168	0	Sm-InfA-Inf			168	0	Sm-Sham-Inf
168	0	Sm-InfA-Inf			168	0	Sm-InfA-Inf			168	0	Sm-Sham-Inf
168	0	Sm-InfA-Inf			168	0	Sm-InfA-Inf			168	0	Sm-Sham-Inf
168	0	Sm-InfA-Inf			168	0	Sm-InfA-Inf			168	0	Sm-Sham-Inf
168	0	Sm-InfA-Inf			168	0	Sm-InfA-Inf			168	0	Sm-Sham-Inf
168	0	Sm-InfA-Inf			168	0	Sm-InfA-Inf			168	0	Sm-Sham-Inf
168	0	Sm-InfA-Inf			168	0	Sm-InfA-Inf			168	0	Sm-Sham-Inf
168	0	Sm-InfA-Inf			168	0	Sm-InfA-Inf			168	0	Sm-Sham-Inf
168	0	Sm-InfA-Inf			168	0	Sm-InfA-Inf			168	0	Sm-Sham-Inf
168	0	Sm-InfA-Inf			168	0	Sm-InfA-Inf			168	0	Sm-Sham-Inf
168	0	Sm-InfA-Inf			168	0	Sm-InfA-Inf			168	0	Sm-Sham-Inf
168	0	Sm-InfA-Inf			168	0	Sm-InfA-Inf			168	0	Sm-Sham-Inf
168	0	Sm-InfA-Inf			168	0	Sm-InfA-Inf			168	0	Sm-Sham-Inf
168	0	Sm-InfA-Inf			168	0	Sm-InfA-Inf			168	0	Sm-Sham-Inf
168	0	Sm-InfA-Inf			168	0	Sm-InfA-Inf			168	0	Sm-Sham-Inf
168	0	Sm-InfA-Inf			168	0	Sm-InfA-Inf			168	0	Sm-Sham-Inf
168	0	Sm-InfA-Inf			168	0	Sm-InfA-Inf			168	0	Sm-Sham-Inf
168	0	Sm-InfA-Inf			168	0	Sm-InfA-Inf			168	0	Sm-Sham-Inf
168	0	Sm-InfA-Inf			168	0	Sm-InfA-Inf			168	0	Sm-Sham-Inf
168	0	Sm-InfA-Inf			168	0	Sm-InfA-Inf			168	0	Sm-Sham-Inf
168	0	Sm-InfA-Inf			168	0	Sm-InfA-Inf			168	0	Sm-Sham-Inf
168	0	Sm-InfA-Inf			168	0	Sm-InfA-Inf			168	0	Sm-Sham-Inf
168	0	Sm-InfA-Inf			168	0	Sm-InfA-Inf			168	0	Sm-Sham-Inf
168	0	Sm-InfA-Inf			168	0	Sm-InfA-Inf			168	0	Sm-Sham-Inf
168	0	Sm-InfA-Inf			168	0	Sm-InfA-Inf			168	0	Sm-Sham-Inf
168	0	Sm-InfA-Inf			168	0	Sm-InfA-Inf			168	0	Sm-Sham-Inf
168	0	Sm-InfA-Inf			168	0	Sm-InfA-Inf			168	0	Sm-Sham-Inf
168	0	Sm-InfA-Inf			168	0	Sm-InfA-Inf			168	0	Sm-Sham-Inf
168	0	Sm-InfA-Inf			168	0	Sm-InfA-Inf			168	0	Sm-Sham-Inf
168	0	Sm-InfA-Inf			168	0	Sm-InfA-Inf			168	0	Sm-Sham-Inf
168	0	Sm-InfA-Inf			168	0	Sm-InfA-Inf			168	0	Sm-Sham-Inf
168	0	Sm-InfA-Inf			168	0	Sm-InfA-Inf			168	0	Sm-Sham-Inf
12	1	Sm-Sham-Inf			19	1	Sm-Sham-Inf			12	1	Sm-Uninf-Inf
18	1	Sm-Sham-Inf			19	1	Sm-Sham-Inf			28	1	Sm-Uninf-Inf
18	1	Sm-Sham-Inf			27	1	Sm-Sham-Inf			28	1	Sm-Uninf-Inf
25	1	Sm-Sham-Inf			27	1	Sm-Sham-Inf			28	1	Sm-Uninf-Inf
25	1	Sm-Sham-Inf			27	1	Sm-Sham-Inf			28	1	Sm-Uninf-Inf
25	1	Sm-Sham-Inf			32	1	Sm-Sham-Inf			32	1	Sm-Uninf-Inf
32	1	Sm-Sham-Inf			32	1	Sm-Sham-Inf			32	1	Sm-Uninf-Inf
32	1	Sm-Sham-Inf			32	1	Sm-Sham-Inf			43	1	Sm-Uninf-Inf
43	1	Sm-Sham-Inf			45	1	Sm-Sham-Inf			43	1	Sm-Uninf-Inf
43	1	Sm-Sham-Inf			45	1	Sm-Sham-Inf			49	1	Sm-Uninf-Inf
50	1	Sm-Sham-Inf			51	1	Sm-Sham-Inf			73	1	Sm-Uninf-Inf
50	1	Sm-Sham-Inf			168	0	Sm-Sham-Inf			168	0	Sm-Uninf-Inf
168	0	Sm-Sham-Inf			168	0	Sm-Sham-Inf			168	0	Sm-Uninf-Inf
168	0	Sm-Sham-Inf			168	0	Sm-Sham-Inf			168	0	Sm-Uninf-Inf
168	0	Sm-Sham-Inf			168	0	Sm-Sham-Inf			168	0	Sm-Uninf-Inf
168	0	Sm-Sham-Inf			168	0	Sm-Sham-Inf			168	0	Sm-Uninf-Inf
168	0	Sm-Sham-Inf			168	0	Sm-Sham-Inf			168	0	Sm-Uninf-Inf
168	0	Sm-Sham-Inf			168	0	Sm-Sham-Inf			168	0	Sm-Uninf-Inf
168	0	Sm-Sham-Inf			168	0	Sm-Sham-Inf			168	0	Sm-Uninf-Inf
168	0	Sm-Sham-Inf			168	0	Sm-Sham-Inf			168	0	Sm-Uninf-Inf
168	0	Sm-Sham-Inf			168	0	Sm-Sham-Inf			168	0	Sm-Uninf-Inf
168	0	Sm-Sham-Inf			168	0	Sm-Sham-Inf			168	0	Sm-Uninf-Inf
168	0	Sm-Sham-Inf			168	0	Sm-Sham-Inf			168	0	Sm-Uninf-Inf
168	0	Sm-Sham-Inf			168	0	Sm-Sham-Inf			168	0	Sm-Uninf-Inf
168	0	Sm-Sham-Inf			168	0	Sm-Sham-Inf			168	0	Sm-Uninf-Inf
168	0	Sm-Sham-Inf			168	0	Sm-Sham-Inf			168	0	Sm-Uninf-Inf
168	0	Sm-Sham-Inf			168	0	Sm-Sham-Inf			168	0	Sm-Uninf-Inf
168	0	Sm-Sham-Inf			168	0	Sm-Sham-Inf			168	0	Sm-Uninf-Inf
168	0	Sm-Sham-Inf			168	0	Sm-Sham-Inf			168	0	Sm-Uninf-Inf
168	0	Sm-Sham-Inf			168	0	Sm-Sham-Inf			168	0	Sm-Uninf-Inf
168	0	Sm-Sham-Inf			168	0	Sm-Sham-Inf			168	0	Sm-Uninf-Inf
168	0	Sm-Sham-Inf			168	0	Sm-Sham-Inf			168	0	Sm-Uninf-Inf
168	0	Sm-Sham-Inf			168	0	Sm-Sham-Inf			168	0	Sm-Uninf-Inf
168	0	Sm-Sham-Inf			168	0	Sm-Sham-Inf			168	0	Sm-Uninf-Inf
168	0	Sm-Sham-Inf			168	0	Sm-Sham-Inf			168	0	Sm-Uninf-Inf
168	0	Sm-Sham-Inf			168	0	Sm-Sham-Inf			168	0	Sm-Uninf-Inf
168	0	Sm-Sham-Inf			168	0	Sm-Sham-Inf			168	0	Sm-Uninf-Inf
168	0	Sm-Sham-Inf			168	0	Sm-Sham-Inf			168	0	Sm-Uninf-Inf
168	0	Sm-Sham-Inf			168	0	Sm-Sham-Inf			168	0	Sm-Uninf-Inf
168	0	Sm-Sham-Inf			168	0	Sm-Sham-Inf			168	0	Sm-Uninf-Inf
168	0	Sm-Sham-Inf			168	0	Sm-Sham-Inf			168	0	Sm-Uninf-Inf
168	0	Sm-Sham-Inf			168	0	Sm-Sham-Inf			168	0	Sm-Uninf-Inf
168	0	Sm-Sham-Inf			168	0	Sm-Sham-Inf			168	0	Sm-Uninf-Inf
168	0	Sm-Sham-Inf			168	0	Sm-Sham-Inf			168	0	Sm-Uninf-Inf
168	0	Sm-Sham-Inf			168	0	Sm-Sham-Inf			168	0	Sm-Uninf-Inf
168	0	Sm-Sham-Inf			168	0	Sm-Sham-Inf			168	0	Sm-Uninf-Inf
168	0	Sm-Sham-Inf			168	0	Sm-Sham-Inf			168	0	Sm-Uninf-Inf
168	0	Sm-Sham-Inf			168	0	Sm-Sham-Inf			168	0	Sm-Uninf-Inf
168	0	Sm-Sham-Inf			168	0	Sm-Sham-Inf			168	0	Sm-Uninf-Inf
168	0	Sm-Sham-Inf			168	0	Sm-Sham-Inf			168	0	Sm-Uninf-Inf
18	1	Sm-Uninf-Inf			12	1	Sm-Uninf-Inf
25	1	Sm-Uninf-Inf			27	1	Sm-Uninf-Inf
25	1	Sm-Uninf-Inf			27	1	Sm-Uninf-Inf
25	1	Sm-Uninf-Inf			27	1	Sm-Uninf-Inf
25	1	Sm-Uninf-Inf			27	1	Sm-Uninf-Inf
32	1	Sm-Uninf-Inf			27	1	Sm-Uninf-Inf
32	1	Sm-Uninf-Inf			32	1	Sm-Uninf-Inf
43	1	Sm-Uninf-Inf			32	1	Sm-Uninf-Inf
50	1	Sm-Uninf-Inf			45	1	Sm-Uninf-Inf
72	1	Sm-Uninf-Inf			45	1	Sm-Uninf-Inf
96	1	Sm-Uninf-Inf			51	1	Sm-Uninf-Inf
168	0	Sm-Uninf-Inf			51	1	Sm-Uninf-Inf
168	0	Sm-Uninf-Inf			73	1	Sm-Uninf-Inf
168	0	Sm-Uninf-Inf			168	0	Sm-Uninf-Inf
168	0	Sm-Uninf-Inf			168	0	Sm-Uninf-Inf
168	0	Sm-Uninf-Inf			168	0	Sm-Uninf-Inf
168	0	Sm-Uninf-Inf			168	0	Sm-Uninf-Inf
168	0	Sm-Uninf-Inf			168	0	Sm-Uninf-Inf
168	0	Sm-Uninf-Inf			168	0	Sm-Uninf-Inf
168	0	Sm-Uninf-Inf			168	0	Sm-Uninf-Inf
168	0	Sm-Uninf-Inf			168	0	Sm-Uninf-Inf
168	0	Sm-Uninf-Inf			168	0	Sm-Uninf-Inf
168	0	Sm-Uninf-Inf			168	0	Sm-Uninf-Inf
168	0	Sm-Uninf-Inf			168	0	Sm-Uninf-Inf
168	0	Sm-Uninf-Inf			168	0	Sm-Uninf-Inf
168	0	Sm-Uninf-Inf			168	0	Sm-Uninf-Inf
168	0	Sm-Uninf-Inf			168	0	Sm-Uninf-Inf
168	0	Sm-Uninf-Inf			168	0	Sm-Uninf-Inf
168	0	Sm-Uninf-Inf			168	0	Sm-Uninf-Inf
168	0	Sm-Uninf-Inf			168	0	Sm-Uninf-Inf
168	0	Sm-Uninf-Inf			168	0	Sm-Uninf-Inf
168	0	Sm-Uninf-Inf			168	0	Sm-Uninf-Inf
168	0	Sm-Uninf-Inf			168	0	Sm-Uninf-Inf
168	0	Sm-Uninf-Inf			168	0	Sm-Uninf-Inf
168	0	Sm-Uninf-Inf			168	0	Sm-Uninf-Inf
168	0	Sm-Uninf-Inf			168	0	Sm-Uninf-Inf
168	0	Sm-Uninf-Inf			168	0	Sm-Uninf-Inf
168	0	Sm-Uninf-Inf			168	0	Sm-Uninf-Inf
168	0	Sm-Uninf-Inf			168	0	Sm-Uninf-Inf
168	0	Sm-Uninf-Inf			168	0	Sm-Uninf-Inf
168	0	Sm-Uninf-Inf			168	0	Sm-Uninf-Inf
168	0	Sm-Uninf-Inf			168	0	Sm-Uninf-Inf
168	0	Sm-Uninf-Inf			168	0	Sm-Uninf-Inf
168	0	Sm-Uninf-Inf			168	0	Sm-Uninf-Inf
168	0	Sm-Uninf-Inf			168	0	Sm-Uninf-Inf
168	0	Sm-Uninf-Inf			168	0	Sm-Uninf-Inf
168	0	Sm-Uninf-Inf			168	0	Sm-Uninf-Inf
168	0	Sm-Uninf-Inf			168	0	Sm-Uninf-Inf
168	0	Sm-Uninf-Inf			168	0	Sm-Uninf-Inf
168	0	Sm-Uninf-Inf			168	0	Sm-Uninf-Inf

## Sheet: B.subtillis 44
	0-24 hrs					2-3days					4-5 days
Time	Censor	Treatment			Time	Censor	Treatment			Time	Censor	Treatment
21	1	Sm-InfD-Inf			19	1	Sm-InfD-Inf			21	1	Sm-InfA-Inf
21	1	Sm-InfD-Inf			19	1	Sm-InfD-Inf			21	1	Sm-InfA-Inf
21	1	Sm-InfD-Inf			19	1	Sm-InfD-Inf			28	1	Sm-InfA-Inf
27	1	Sm-InfD-Inf			26	1	Sm-InfD-Inf			28	1	Sm-InfA-Inf
27	1	Sm-InfD-Inf			26	1	Sm-InfD-Inf			28	1	Sm-InfA-Inf
43	1	Sm-InfD-Inf			26	1	Sm-InfD-Inf			33	1	Sm-InfA-Inf
43	1	Sm-InfD-Inf			45	1	Sm-InfD-Inf			33	1	Sm-InfA-Inf
43	1	Sm-InfD-Inf			45	1	Sm-InfD-Inf			45	1	Sm-InfA-Inf
49	1	Sm-InfD-Inf			45	1	Sm-InfD-Inf			45	1	Sm-InfA-Inf
49	1	Sm-InfD-Inf			51	1	Sm-InfD-Inf			50	1	Sm-InfA-Inf
58	1	Sm-InfD-Inf			51	1	Sm-InfD-Inf			50	1	Sm-InfA-Inf
168	0	Sm-InfD-Inf			51	1	Sm-InfD-Inf			168	0	Sm-InfA-Inf
168	0	Sm-InfD-Inf			168	0	Sm-InfD-Inf			168	0	Sm-InfA-Inf
168	0	Sm-InfD-Inf			168	0	Sm-InfD-Inf			168	0	Sm-InfA-Inf
168	0	Sm-InfD-Inf			168	0	Sm-InfD-Inf			168	0	Sm-InfA-Inf
168	0	Sm-InfD-Inf			168	0	Sm-InfD-Inf			168	0	Sm-InfA-Inf
168	0	Sm-InfD-Inf			168	0	Sm-InfD-Inf			168	0	Sm-InfA-Inf
168	0	Sm-InfD-Inf			168	0	Sm-InfD-Inf			168	0	Sm-InfA-Inf
168	0	Sm-InfD-Inf			168	0	Sm-InfD-Inf			168	0	Sm-InfA-Inf
168	0	Sm-InfD-Inf			168	0	Sm-InfD-Inf			168	0	Sm-InfA-Inf
168	0	Sm-InfD-Inf			168	0	Sm-InfD-Inf			168	0	Sm-InfA-Inf
168	0	Sm-InfD-Inf			168	0	Sm-InfD-Inf			168	0	Sm-InfA-Inf
168	0	Sm-InfD-Inf			168	0	Sm-InfD-Inf			168	0	Sm-InfA-Inf
168	0	Sm-InfD-Inf			168	0	Sm-InfD-Inf			168	0	Sm-InfA-Inf
168	0	Sm-InfD-Inf			168	0	Sm-InfD-Inf			168	0	Sm-InfA-Inf
168	0	Sm-InfD-Inf			168	0	Sm-InfD-Inf			168	0	Sm-InfA-Inf
168	0	Sm-InfD-Inf			168	0	Sm-InfD-Inf			168	0	Sm-InfA-Inf
168	0	Sm-InfD-Inf			168	0	Sm-InfD-Inf			168	0	Sm-InfA-Inf
168	0	Sm-InfD-Inf			168	0	Sm-InfD-Inf			168	0	Sm-InfA-Inf
168	0	Sm-InfD-Inf			168	0	Sm-InfD-Inf			168	0	Sm-InfA-Inf
168	0	Sm-InfD-Inf			168	0	Sm-InfD-Inf			168	0	Sm-InfA-Inf
168	0	Sm-InfD-Inf			168	0	Sm-InfD-Inf			168	0	Sm-InfA-Inf
168	0	Sm-InfD-Inf			168	0	Sm-InfD-Inf			168	0	Sm-InfA-Inf
168	0	Sm-InfD-Inf			168	0	Sm-InfD-Inf			168	0	Sm-InfA-Inf
168	0	Sm-InfD-Inf			168	0	Sm-InfD-Inf			168	0	Sm-InfA-Inf
168	0	Sm-InfD-Inf			168	0	Sm-InfD-Inf			168	0	Sm-InfA-Inf
168	0	Sm-InfD-Inf			168	0	Sm-InfD-Inf			168	0	Sm-InfA-Inf
168	0	Sm-InfD-Inf			168	0	Sm-InfD-Inf			168	0	Sm-InfA-Inf
168	0	Sm-InfD-Inf			168	0	Sm-InfD-Inf			168	0	Sm-InfA-Inf
168	0	Sm-InfD-Inf			168	0	Sm-InfD-Inf			168	0	Sm-InfA-Inf
168	0	Sm-InfD-Inf			168	0	Sm-InfD-Inf			168	0	Sm-InfA-Inf
168	0	Sm-InfD-Inf			168	0	Sm-InfD-Inf			168	0	Sm-InfA-Inf
168	0	Sm-InfD-Inf			168	0	Sm-InfD-Inf			168	0	Sm-InfA-Inf
168	0	Sm-InfD-Inf			168	0	Sm-InfD-Inf			168	0	Sm-InfA-Inf
168	0	Sm-InfD-Inf			168	0	Sm-InfD-Inf			168	0	Sm-InfA-Inf
168	0	Sm-InfD-Inf			168	0	Sm-InfD-Inf			168	0	Sm-InfA-Inf
168	0	Sm-InfD-Inf			168	0	Sm-InfD-Inf			168	0	Sm-InfA-Inf
168	0	Sm-InfD-Inf			168	0	Sm-InfD-Inf			168	0	Sm-InfA-Inf
168	0	Sm-InfD-Inf			168	0	Sm-InfD-Inf			168	0	Sm-InfA-Inf
168	0	Sm-InfD-Inf			168	0	Sm-InfD-Inf			168	0	Sm-InfA-Inf
21	1	Sm-InfA-Inf			19	1	Sm-InfA-Inf			21	1	Sm-Sham-Inf
21	1	Sm-InfA-Inf			26	1	Sm-InfA-Inf			28	1	Sm-Sham-Inf
21	1	Sm-InfA-Inf			26	1	Sm-InfA-Inf			28	1	Sm-Sham-Inf
27	1	Sm-InfA-Inf			26	1	Sm-InfA-Inf			28	1	Sm-Sham-Inf
27	1	Sm-InfA-Inf			26	1	Sm-InfA-Inf			33	1	Sm-Sham-Inf
27	1	Sm-InfA-Inf			32	1	Sm-InfA-Inf			45	1	Sm-Sham-Inf
32	1	Sm-InfA-Inf			32	1	Sm-InfA-Inf			45	1	Sm-Sham-Inf
32	1	Sm-InfA-Inf			45	1	Sm-InfA-Inf			45	1	Sm-Sham-Inf
43	1	Sm-InfA-Inf			45	1	Sm-InfA-Inf			45	1	Sm-Sham-Inf
43	1	Sm-InfA-Inf			51	1	Sm-InfA-Inf			50	1	Sm-Sham-Inf
49	1	Sm-InfA-Inf			51	1	Sm-InfA-Inf			168	0	Sm-Sham-Inf
49	1	Sm-InfA-Inf			168	0	Sm-InfA-Inf			168	0	Sm-Sham-Inf
168	0	Sm-InfA-Inf			168	0	Sm-InfA-Inf			168	0	Sm-Sham-Inf
168	0	Sm-InfA-Inf			168	0	Sm-InfA-Inf			168	0	Sm-Sham-Inf
168	0	Sm-InfA-Inf			168	0	Sm-InfA-Inf			168	0	Sm-Sham-Inf
168	0	Sm-InfA-Inf			168	0	Sm-InfA-Inf			168	0	Sm-Sham-Inf
168	0	Sm-InfA-Inf			168	0	Sm-InfA-Inf			168	0	Sm-Sham-Inf
168	0	Sm-InfA-Inf			168	0	Sm-InfA-Inf			168	0	Sm-Sham-Inf
168	0	Sm-InfA-Inf			168	0	Sm-InfA-Inf			168	0	Sm-Sham-Inf
168	0	Sm-InfA-Inf			168	0	Sm-InfA-Inf			168	0	Sm-Sham-Inf
168	0	Sm-InfA-Inf			168	0	Sm-InfA-Inf			168	0	Sm-Sham-Inf
168	0	Sm-InfA-Inf			168	0	Sm-InfA-Inf			168	0	Sm-Sham-Inf
168	0	Sm-InfA-Inf			168	0	Sm-InfA-Inf			168	0	Sm-Sham-Inf
168	0	Sm-InfA-Inf			168	0	Sm-InfA-Inf			168	0	Sm-Sham-Inf
168	0	Sm-InfA-Inf			168	0	Sm-InfA-Inf			168	0	Sm-Sham-Inf
168	0	Sm-InfA-Inf			168	0	Sm-InfA-Inf			168	0	Sm-Sham-Inf
168	0	Sm-InfA-Inf			168	0	Sm-InfA-Inf			168	0	Sm-Sham-Inf
168	0	Sm-InfA-Inf			168	0	Sm-InfA-Inf			168	0	Sm-Sham-Inf
168	0	Sm-InfA-Inf			168	0	Sm-InfA-Inf			168	0	Sm-Sham-Inf
168	0	Sm-InfA-Inf			168	0	Sm-InfA-Inf			168	0	Sm-Sham-Inf
168	0	Sm-InfA-Inf			168	0	Sm-InfA-Inf			168	0	Sm-Sham-Inf
168	0	Sm-InfA-Inf			168	0	Sm-InfA-Inf			168	0	Sm-Sham-Inf
168	0	Sm-InfA-Inf			168	0	Sm-InfA-Inf			168	0	Sm-Sham-Inf
168	0	Sm-InfA-Inf			168	0	Sm-InfA-Inf			168	0	Sm-Sham-Inf
168	0	Sm-InfA-Inf			168	0	Sm-InfA-Inf			168	0	Sm-Sham-Inf
168	0	Sm-InfA-Inf			168	0	Sm-InfA-Inf			168	0	Sm-Sham-Inf
168	0	Sm-InfA-Inf			168	0	Sm-InfA-Inf			168	0	Sm-Sham-Inf
168	0	Sm-InfA-Inf			168	0	Sm-InfA-Inf			168	0	Sm-Sham-Inf
168	0	Sm-InfA-Inf			168	0	Sm-InfA-Inf			168	0	Sm-Sham-Inf
168	0	Sm-InfA-Inf			168	0	Sm-InfA-Inf			168	0	Sm-Sham-Inf
168	0	Sm-InfA-Inf			168	0	Sm-InfA-Inf			168	0	Sm-Sham-Inf
168	0	Sm-InfA-Inf			168	0	Sm-InfA-Inf			168	0	Sm-Sham-Inf
168	0	Sm-InfA-Inf			168	0	Sm-InfA-Inf			168	0	Sm-Sham-Inf
168	0	Sm-InfA-Inf			168	0	Sm-InfA-Inf			168	0	Sm-Sham-Inf
168	0	Sm-InfA-Inf			168	0	Sm-InfA-Inf			168	0	Sm-Sham-Inf
168	0	Sm-InfA-Inf			168	0	Sm-InfA-Inf			168	0	Sm-Sham-Inf
168	0	Sm-InfA-Inf			168	0	Sm-InfA-Inf			168	0	Sm-Sham-Inf
168	0	Sm-InfA-Inf			168	0	Sm-InfA-Inf			168	0	Sm-Sham-Inf
168	0	Sm-InfA-Inf			168	0	Sm-InfA-Inf			168	0	Sm-Sham-Inf
168	0	Sm-InfA-Inf			168	0	Sm-InfA-Inf			168	0	Sm-Sham-Inf
21	1	Sm-Sham-Inf			19	1	Sm-Sham-Inf			12	1	Sm-Uninf-Inf
21	1	Sm-Sham-Inf			26	1	Sm-Sham-Inf			28	1	Sm-Uninf-Inf
27	1	Sm-Sham-Inf			26	1	Sm-Sham-Inf			28	1	Sm-Uninf-Inf
27	1	Sm-Sham-Inf			26	1	Sm-Sham-Inf			28	1	Sm-Uninf-Inf
27	1	Sm-Sham-Inf			26	1	Sm-Sham-Inf			33	1	Sm-Uninf-Inf
32	1	Sm-Sham-Inf			32	1	Sm-Sham-Inf			33	1	Sm-Uninf-Inf
32	1	Sm-Sham-Inf			32	1	Sm-Sham-Inf			45	1	Sm-Uninf-Inf
32	1	Sm-Sham-Inf			45	1	Sm-Sham-Inf			45	1	Sm-Uninf-Inf
43	1	Sm-Sham-Inf			45	1	Sm-Sham-Inf			45	1	Sm-Uninf-Inf
43	1	Sm-Sham-Inf			51	1	Sm-Sham-Inf			50	1	Sm-Uninf-Inf
49	1	Sm-Sham-Inf			168	0	Sm-Sham-Inf			56	1	Sm-Uninf-Inf
49	1	Sm-Sham-Inf			168	0	Sm-Sham-Inf			168	0	Sm-Uninf-Inf
58	1	Sm-Sham-Inf			168	0	Sm-Sham-Inf			168	0	Sm-Uninf-Inf
168	0	Sm-Sham-Inf			168	0	Sm-Sham-Inf			168	0	Sm-Uninf-Inf
168	0	Sm-Sham-Inf			168	0	Sm-Sham-Inf			168	0	Sm-Uninf-Inf
168	0	Sm-Sham-Inf			168	0	Sm-Sham-Inf			168	0	Sm-Uninf-Inf
168	0	Sm-Sham-Inf			168	0	Sm-Sham-Inf			168	0	Sm-Uninf-Inf
168	0	Sm-Sham-Inf			168	0	Sm-Sham-Inf			168	0	Sm-Uninf-Inf
168	0	Sm-Sham-Inf			168	0	Sm-Sham-Inf			168	0	Sm-Uninf-Inf
168	0	Sm-Sham-Inf			168	0	Sm-Sham-Inf			168	0	Sm-Uninf-Inf
168	0	Sm-Sham-Inf			168	0	Sm-Sham-Inf			168	0	Sm-Uninf-Inf
168	0	Sm-Sham-Inf			168	0	Sm-Sham-Inf			168	0	Sm-Uninf-Inf
168	0	Sm-Sham-Inf			168	0	Sm-Sham-Inf			168	0	Sm-Uninf-Inf
168	0	Sm-Sham-Inf			168	0	Sm-Sham-Inf			168	0	Sm-Uninf-Inf
168	0	Sm-Sham-Inf			168	0	Sm-Sham-Inf			168	0	Sm-Uninf-Inf
168	0	Sm-Sham-Inf			168	0	Sm-Sham-Inf			168	0	Sm-Uninf-Inf
168	0	Sm-Sham-Inf			168	0	Sm-Sham-Inf			168	0	Sm-Uninf-Inf
168	0	Sm-Sham-Inf			168	0	Sm-Sham-Inf			168	0	Sm-Uninf-Inf
168	0	Sm-Sham-Inf			168	0	Sm-Sham-Inf			168	0	Sm-Uninf-Inf
168	0	Sm-Sham-Inf			168	0	Sm-Sham-Inf			168	0	Sm-Uninf-Inf
168	0	Sm-Sham-Inf			168	0	Sm-Sham-Inf			168	0	Sm-Uninf-Inf
168	0	Sm-Sham-Inf			168	0	Sm-Sham-Inf			168	0	Sm-Uninf-Inf
168	0	Sm-Sham-Inf			168	0	Sm-Sham-Inf			168	0	Sm-Uninf-Inf
168	0	Sm-Sham-Inf			168	0	Sm-Sham-Inf			168	0	Sm-Uninf-Inf
168	0	Sm-Sham-Inf			168	0	Sm-Sham-Inf			168	0	Sm-Uninf-Inf
168	0	Sm-Sham-Inf			168	0	Sm-Sham-Inf			168	0	Sm-Uninf-Inf
168	0	Sm-Sham-Inf			168	0	Sm-Sham-Inf			168	0	Sm-Uninf-Inf
168	0	Sm-Sham-Inf			168	0	Sm-Sham-Inf			168	0	Sm-Uninf-Inf
168	0	Sm-Sham-Inf			168	0	Sm-Sham-Inf			168	0	Sm-Uninf-Inf
168	0	Sm-Sham-Inf			168	0	Sm-Sham-Inf			168	0	Sm-Uninf-Inf
168	0	Sm-Sham-Inf			168	0	Sm-Sham-Inf			168	0	Sm-Uninf-Inf
168	0	Sm-Sham-Inf			168	0	Sm-Sham-Inf			168	0	Sm-Uninf-Inf
168	0	Sm-Sham-Inf			168	0	Sm-Sham-Inf			168	0	Sm-Uninf-Inf
168	0	Sm-Sham-Inf			168	0	Sm-Sham-Inf			168	0	Sm-Uninf-Inf
168	0	Sm-Sham-Inf			168	0	Sm-Sham-Inf			168	0	Sm-Uninf-Inf
168	0	Sm-Sham-Inf			168	0	Sm-Sham-Inf			168	0	Sm-Uninf-Inf
168	0	Sm-Sham-Inf			168	0	Sm-Sham-Inf			168	0	Sm-Uninf-Inf
168	0	Sm-Sham-Inf			168	0	Sm-Sham-Inf			168	0	Sm-Uninf-Inf
168	0	Sm-Sham-Inf			168	0	Sm-Sham-Inf			168	0	Sm-Uninf-Inf
168	0	Sm-Sham-Inf			168	0	Sm-Sham-Inf			168	0	Sm-Uninf-Inf
21	1	Sm-Uninf-Inf			12	1	Sm-Uninf-Inf
27	1	Sm-Uninf-Inf			26	1	Sm-Uninf-Inf
27	1	Sm-Uninf-Inf			26	1	Sm-Uninf-Inf
27	1	Sm-Uninf-Inf			26	1	Sm-Uninf-Inf
27	1	Sm-Uninf-Inf			32	1	Sm-Uninf-Inf
32	1	Sm-Uninf-Inf			32	1	Sm-Uninf-Inf
43	1	Sm-Uninf-Inf			32	1	Sm-Uninf-Inf
43	1	Sm-Uninf-Inf			45	1	Sm-Uninf-Inf
43	1	Sm-Uninf-Inf			45	1	Sm-Uninf-Inf
49	1	Sm-Uninf-Inf			45	1	Sm-Uninf-Inf
49	1	Sm-Uninf-Inf			51	1	Sm-Uninf-Inf
58	1	Sm-Uninf-Inf			51	1	Sm-Uninf-Inf
168	0	Sm-Uninf-Inf			168	0	Sm-Uninf-Inf
168	0	Sm-Uninf-Inf			168	0	Sm-Uninf-Inf
168	0	Sm-Uninf-Inf			168	0	Sm-Uninf-Inf
168	0	Sm-Uninf-Inf			168	0	Sm-Uninf-Inf
168	0	Sm-Uninf-Inf			168	0	Sm-Uninf-Inf
168	0	Sm-Uninf-Inf			168	0	Sm-Uninf-Inf
168	0	Sm-Uninf-Inf			168	0	Sm-Uninf-Inf
168	0	Sm-Uninf-Inf			168	0	Sm-Uninf-Inf
168	0	Sm-Uninf-Inf			168	0	Sm-Uninf-Inf
168	0	Sm-Uninf-Inf			168	0	Sm-Uninf-Inf
168	0	Sm-Uninf-Inf			168	0	Sm-Uninf-Inf
168	0	Sm-Uninf-Inf			168	0	Sm-Uninf-Inf
168	0	Sm-Uninf-Inf			168	0	Sm-Uninf-Inf
168	0	Sm-Uninf-Inf			168	0	Sm-Uninf-Inf
168	0	Sm-Uninf-Inf			168	0	Sm-Uninf-Inf
168	0	Sm-Uninf-Inf			168	0	Sm-Uninf-Inf
168	0	Sm-Uninf-Inf			168	0	Sm-Uninf-Inf
168	0	Sm-Uninf-Inf			168	0	Sm-Uninf-Inf
168	0	Sm-Uninf-Inf			168	0	Sm-Uninf-Inf
168	0	Sm-Uninf-Inf			168	0	Sm-Uninf-Inf
168	0	Sm-Uninf-Inf			168	0	Sm-Uninf-Inf
168	0	Sm-Uninf-Inf			168	0	Sm-Uninf-Inf
168	0	Sm-Uninf-Inf			168	0	Sm-Uninf-Inf
168	0	Sm-Uninf-Inf			168	0	Sm-Uninf-Inf
168	0	Sm-Uninf-Inf			168	0	Sm-Uninf-Inf
168	0	Sm-Uninf-Inf			168	0	Sm-Uninf-Inf
168	0	Sm-Uninf-Inf			168	0	Sm-Uninf-Inf
168	0	Sm-Uninf-Inf			168	0	Sm-Uninf-Inf
168	0	Sm-Uninf-Inf			168	0	Sm-Uninf-Inf
168	0	Sm-Uninf-Inf			168	0	Sm-Uninf-Inf
168	0	Sm-Uninf-Inf			168	0	Sm-Uninf-Inf
168	0	Sm-Uninf-Inf			168	0	Sm-Uninf-Inf
168	0	Sm-Uninf-Inf			168	0	Sm-Uninf-Inf
168	0	Sm-Uninf-Inf			168	0	Sm-Uninf-Inf
168	0	Sm-Uninf-Inf			168	0	Sm-Uninf-Inf
168	0	Sm-Uninf-Inf			168	0	Sm-Uninf-Inf
168	0	Sm-Uninf-Inf			168	0	Sm-Uninf-Inf
168	0	Sm-Uninf-Inf			168	0	Sm-Uninf-Inf

## Sheet: M.luteus
	0-24 hrs					2-3days					4-5 days
Time	Censor	Treatment			Time	Censor	Treatment			Time	Censor	Treatment
19	1	Ml-InfD-Inf			21	1	Ml-InfD-Inf			20	1	Ml-InfA-Inf
19	1	Ml-InfD-Inf			21	1	Ml-InfD-Inf			20	1	Ml-InfA-Inf
19	1	Ml-InfD-Inf			21	1	Ml-InfD-Inf			20	1	Ml-InfA-Inf
19	1	Ml-InfD-Inf			21	1	Ml-InfD-Inf			20	1	Ml-InfA-Inf
25	1	Ml-InfD-Inf			21	1	Ml-InfD-Inf			20	1	Ml-InfA-Inf
25	1	Ml-InfD-Inf			21	1	Ml-InfD-Inf			20	1	Ml-InfA-Inf
25	1	Ml-InfD-Inf			27	1	Ml-InfD-Inf			26	1	Ml-InfA-Inf
25	1	Ml-InfD-Inf			27	1	Ml-InfD-Inf			26	1	Ml-InfA-Inf
25	1	Ml-InfD-Inf			27	1	Ml-InfD-Inf			26	1	Ml-InfA-Inf
25	1	Ml-InfD-Inf			27	1	Ml-InfD-Inf			32	1	Ml-InfA-Inf
25	1	Ml-InfD-Inf			32	1	Ml-InfD-Inf			43	0	Ml-InfA-Inf
32	1	Ml-InfD-Inf			32	1	Ml-InfD-Inf			43	0	Ml-InfA-Inf
43	1	Ml-InfD-Inf			45	1	Ml-InfD-Inf			168	0	Ml-InfA-Inf
168	0	Ml-InfD-Inf			45	1	Ml-InfD-Inf			168	0	Ml-InfA-Inf
168	0	Ml-InfD-Inf			58	1	Ml-InfD-Inf			168	0	Ml-InfA-Inf
168	0	Ml-InfD-Inf			168	0	Ml-InfD-Inf			168	0	Ml-InfA-Inf
168	0	Ml-InfD-Inf			168	0	Ml-InfD-Inf			168	0	Ml-InfA-Inf
168	0	Ml-InfD-Inf			168	0	Ml-InfD-Inf			168	0	Ml-InfA-Inf
168	0	Ml-InfD-Inf			168	0	Ml-InfD-Inf			168	0	Ml-InfA-Inf
168	0	Ml-InfD-Inf			168	0	Ml-InfD-Inf			168	0	Ml-InfA-Inf
168	0	Ml-InfD-Inf			168	0	Ml-InfD-Inf			168	0	Ml-InfA-Inf
168	0	Ml-InfD-Inf			168	0	Ml-InfD-Inf			168	0	Ml-InfA-Inf
168	0	Ml-InfD-Inf			168	0	Ml-InfD-Inf			168	0	Ml-InfA-Inf
168	0	Ml-InfD-Inf			168	0	Ml-InfD-Inf			168	0	Ml-InfA-Inf
168	0	Ml-InfD-Inf			168	0	Ml-InfD-Inf			168	0	Ml-InfA-Inf
168	0	Ml-InfD-Inf			168	0	Ml-InfD-Inf			168	0	Ml-InfA-Inf
168	0	Ml-InfD-Inf			168	0	Ml-InfD-Inf			168	0	Ml-InfA-Inf
168	0	Ml-InfD-Inf			168	0	Ml-InfD-Inf			168	0	Ml-InfA-Inf
168	0	Ml-InfD-Inf			168	0	Ml-InfD-Inf			168	0	Ml-InfA-Inf
168	0	Ml-InfD-Inf			168	0	Ml-InfD-Inf			168	0	Ml-InfA-Inf
168	0	Ml-InfD-Inf			168	0	Ml-InfD-Inf			168	0	Ml-InfA-Inf
168	0	Ml-InfD-Inf			168	0	Ml-InfD-Inf			168	0	Ml-InfA-Inf
168	0	Ml-InfD-Inf			168	0	Ml-InfD-Inf			168	0	Ml-InfA-Inf
168	0	Ml-InfD-Inf			168	0	Ml-InfD-Inf			168	0	Ml-InfA-Inf
168	0	Ml-InfD-Inf			168	0	Ml-InfD-Inf			168	0	Ml-InfA-Inf
168	0	Ml-InfD-Inf			168	0	Ml-InfD-Inf			168	0	Ml-InfA-Inf
168	0	Ml-InfD-Inf			168	0	Ml-InfD-Inf			168	0	Ml-InfA-Inf
168	0	Ml-InfD-Inf			168	0	Ml-InfD-Inf			168	0	Ml-InfA-Inf
168	0	Ml-InfD-Inf			168	0	Ml-InfD-Inf			168	0	Ml-InfA-Inf
168	0	Ml-InfD-Inf			168	0	Ml-InfD-Inf			168	0	Ml-InfA-Inf
168	0	Ml-InfD-Inf			168	0	Ml-InfD-Inf			168	0	Ml-InfA-Inf
168	0	Ml-InfD-Inf			168	0	Ml-InfD-Inf			168	0	Ml-InfA-Inf
168	0	Ml-InfD-Inf			168	0	Ml-InfD-Inf			168	0	Ml-InfA-Inf
168	0	Ml-InfD-Inf			168	0	Ml-InfD-Inf			168	0	Ml-InfA-Inf
168	0	Ml-InfD-Inf			168	0	Ml-InfD-Inf			168	0	Ml-InfA-Inf
168	0	Ml-InfD-Inf			168	0	Ml-InfD-Inf			168	0	Ml-InfA-Inf
168	0	Ml-InfD-Inf			168	0	Ml-InfD-Inf			168	0	Ml-InfA-Inf
168	0	Ml-InfD-Inf			168	0	Ml-InfD-Inf			168	0	Ml-InfA-Inf
168	0	Ml-InfD-Inf			168	0	Ml-InfD-Inf			168	0	Ml-InfA-Inf
168	0	Ml-InfD-Inf			168	0	Ml-InfD-Inf			168	0	Ml-InfA-Inf
19	1	Ml-InfA-Inf			21	1	Ml-InfA-Inf			20	1	Ml-Sham-Inf
19	1	Ml-InfA-Inf			27	1	Ml-InfA-Inf			20	1	Ml-Sham-Inf
25	1	Ml-InfA-Inf			27	1	Ml-InfA-Inf			20	1	Ml-Sham-Inf
25	1	Ml-InfA-Inf			27	1	Ml-InfA-Inf			26	1	Ml-Sham-Inf
25	1	Ml-InfA-Inf			27	1	Ml-InfA-Inf			26	1	Ml-Sham-Inf
25	1	Ml-InfA-Inf			27	1	Ml-InfA-Inf			26	1	Ml-Sham-Inf
32	1	Ml-InfA-Inf			32	1	Ml-InfA-Inf			32	1	Ml-Sham-Inf
32	1	Ml-InfA-Inf			97	1	Ml-InfA-Inf			32	1	Ml-Sham-Inf
43	1	Ml-InfA-Inf			168	0	Ml-InfA-Inf			32	1	Ml-Sham-Inf
168	0	Ml-InfA-Inf			168	0	Ml-InfA-Inf			43	1	Ml-Sham-Inf
168	0	Ml-InfA-Inf			168	0	Ml-InfA-Inf			43	1	Ml-Sham-Inf
168	0	Ml-InfA-Inf			168	0	Ml-InfA-Inf			168	0	Ml-Sham-Inf
168	0	Ml-InfA-Inf			168	0	Ml-InfA-Inf			168	0	Ml-Sham-Inf
168	0	Ml-InfA-Inf			168	0	Ml-InfA-Inf			168	0	Ml-Sham-Inf
168	0	Ml-InfA-Inf			168	0	Ml-InfA-Inf			168	0	Ml-Sham-Inf
168	0	Ml-InfA-Inf			168	0	Ml-InfA-Inf			168	0	Ml-Sham-Inf
168	0	Ml-InfA-Inf			168	0	Ml-InfA-Inf			168	0	Ml-Sham-Inf
168	0	Ml-InfA-Inf			168	0	Ml-InfA-Inf			168	0	Ml-Sham-Inf
168	0	Ml-InfA-Inf			168	0	Ml-InfA-Inf			168	0	Ml-Sham-Inf
168	0	Ml-InfA-Inf			168	0	Ml-InfA-Inf			168	0	Ml-Sham-Inf
168	0	Ml-InfA-Inf			168	0	Ml-InfA-Inf			168	0	Ml-Sham-Inf
168	0	Ml-InfA-Inf			168	0	Ml-InfA-Inf			168	0	Ml-Sham-Inf
168	0	Ml-InfA-Inf			168	0	Ml-InfA-Inf			168	0	Ml-Sham-Inf
168	0	Ml-InfA-Inf			168	0	Ml-InfA-Inf			168	0	Ml-Sham-Inf
168	0	Ml-InfA-Inf			168	0	Ml-InfA-Inf			168	0	Ml-Sham-Inf
168	0	Ml-InfA-Inf			168	0	Ml-InfA-Inf			168	0	Ml-Sham-Inf
168	0	Ml-InfA-Inf			168	0	Ml-InfA-Inf			168	0	Ml-Sham-Inf
168	0	Ml-InfA-Inf			168	0	Ml-InfA-Inf			168	0	Ml-Sham-Inf
168	0	Ml-InfA-Inf			168	0	Ml-InfA-Inf			168	0	Ml-Sham-Inf
168	0	Ml-InfA-Inf			168	0	Ml-InfA-Inf			168	0	Ml-Sham-Inf
168	0	Ml-InfA-Inf			168	0	Ml-InfA-Inf			168	0	Ml-Sham-Inf
168	0	Ml-InfA-Inf			168	0	Ml-InfA-Inf			168	0	Ml-Sham-Inf
168	0	Ml-InfA-Inf			168	0	Ml-InfA-Inf			168	0	Ml-Sham-Inf
168	0	Ml-InfA-Inf			168	0	Ml-InfA-Inf			168	0	Ml-Sham-Inf
168	0	Ml-InfA-Inf			168	0	Ml-InfA-Inf			168	0	Ml-Sham-Inf
168	0	Ml-InfA-Inf			168	0	Ml-InfA-Inf			168	0	Ml-Sham-Inf
168	0	Ml-InfA-Inf			168	0	Ml-InfA-Inf			168	0	Ml-Sham-Inf
168	0	Ml-InfA-Inf			168	0	Ml-InfA-Inf			168	0	Ml-Sham-Inf
168	0	Ml-InfA-Inf			168	0	Ml-InfA-Inf			168	0	Ml-Sham-Inf
168	0	Ml-InfA-Inf			168	0	Ml-InfA-Inf			168	0	Ml-Sham-Inf
168	0	Ml-InfA-Inf			168	0	Ml-InfA-Inf			168	0	Ml-Sham-Inf
168	0	Ml-InfA-Inf			168	0	Ml-InfA-Inf			168	0	Ml-Sham-Inf
168	0	Ml-InfA-Inf			168	0	Ml-InfA-Inf			168	0	Ml-Sham-Inf
168	0	Ml-InfA-Inf			168	0	Ml-InfA-Inf			168	0	Ml-Sham-Inf
168	0	Ml-InfA-Inf			168	0	Ml-InfA-Inf			168	0	Ml-Sham-Inf
168	0	Ml-InfA-Inf			168	0	Ml-InfA-Inf			168	0	Ml-Sham-Inf
168	0	Ml-InfA-Inf			168	0	Ml-InfA-Inf			168	0	Ml-Sham-Inf
168	0	Ml-InfA-Inf			168	0	Ml-InfA-Inf			168	0	Ml-Sham-Inf
168	0	Ml-InfA-Inf			168	0	Ml-InfA-Inf			168	0	Ml-Sham-Inf
168	0	Ml-InfA-Inf			168	0	Ml-InfA-Inf			168	0	Ml-Sham-Inf
12	1	Ml-Sham-Inf			21	1	Ml-Sham-Inf			20	1	Ml-Uninf-Inf
19	1	Ml-Sham-Inf			21	1	Ml-Sham-Inf			20	1	Ml-Uninf-Inf
19	1	Ml-Sham-Inf			21	1	Ml-Sham-Inf			20	1	Ml-Uninf-Inf
19	1	Ml-Sham-Inf			21	1	Ml-Sham-Inf			20	1	Ml-Uninf-Inf
25	1	Ml-Sham-Inf			27	1	Ml-Sham-Inf			20	1	Ml-Uninf-Inf
25	1	Ml-Sham-Inf			27	1	Ml-Sham-Inf			20	1	Ml-Uninf-Inf
25	1	Ml-Sham-Inf			27	1	Ml-Sham-Inf			26	1	Ml-Uninf-Inf
25	1	Ml-Sham-Inf			27	1	Ml-Sham-Inf			26	1	Ml-Uninf-Inf
32	1	Ml-Sham-Inf			27	1	Ml-Sham-Inf			120	1	Ml-Uninf-Inf
32	1	Ml-Sham-Inf			27	1	Ml-Sham-Inf			168	0	Ml-Uninf-Inf
168	0	Ml-Sham-Inf			27	1	Ml-Sham-Inf			168	0	Ml-Uninf-Inf
168	0	Ml-Sham-Inf			168	1	Ml-Sham-Inf			168	0	Ml-Uninf-Inf
168	0	Ml-Sham-Inf			168	0	Ml-Sham-Inf			168	0	Ml-Uninf-Inf
168	0	Ml-Sham-Inf			168	0	Ml-Sham-Inf			168	0	Ml-Uninf-Inf
168	0	Ml-Sham-Inf			168	0	Ml-Sham-Inf			168	0	Ml-Uninf-Inf
168	0	Ml-Sham-Inf			168	0	Ml-Sham-Inf			168	0	Ml-Uninf-Inf
168	0	Ml-Sham-Inf			168	0	Ml-Sham-Inf			168	0	Ml-Uninf-Inf
168	0	Ml-Sham-Inf			168	0	Ml-Sham-Inf			168	0	Ml-Uninf-Inf
168	0	Ml-Sham-Inf			168	0	Ml-Sham-Inf			168	0	Ml-Uninf-Inf
168	0	Ml-Sham-Inf			168	0	Ml-Sham-Inf			168	0	Ml-Uninf-Inf
168	0	Ml-Sham-Inf			168	0	Ml-Sham-Inf			168	0	Ml-Uninf-Inf
168	0	Ml-Sham-Inf			168	0	Ml-Sham-Inf			168	0	Ml-Uninf-Inf
168	0	Ml-Sham-Inf			168	0	Ml-Sham-Inf			168	0	Ml-Uninf-Inf
168	0	Ml-Sham-Inf			168	0	Ml-Sham-Inf			168	0	Ml-Uninf-Inf
168	0	Ml-Sham-Inf			168	0	Ml-Sham-Inf			168	0	Ml-Uninf-Inf
168	0	Ml-Sham-Inf			168	0	Ml-Sham-Inf			168	0	Ml-Uninf-Inf
168	0	Ml-Sham-Inf			168	0	Ml-Sham-Inf			168	0	Ml-Uninf-Inf
168	0	Ml-Sham-Inf			168	0	Ml-Sham-Inf			168	0	Ml-Uninf-Inf
168	0	Ml-Sham-Inf			168	0	Ml-Sham-Inf			168	0	Ml-Uninf-Inf
168	0	Ml-Sham-Inf			168	0	Ml-Sham-Inf			168	0	Ml-Uninf-Inf
168	0	Ml-Sham-Inf			168	0	Ml-Sham-Inf			168	0	Ml-Uninf-Inf
168	0	Ml-Sham-Inf			168	0	Ml-Sham-Inf			168	0	Ml-Uninf-Inf
168	0	Ml-Sham-Inf			168	0	Ml-Sham-Inf			168	0	Ml-Uninf-Inf
168	0	Ml-Sham-Inf			168	0	Ml-Sham-Inf			168	0	Ml-Uninf-Inf
168	0	Ml-Sham-Inf			168	0	Ml-Sham-Inf			168	0	Ml-Uninf-Inf
168	0	Ml-Sham-Inf			168	0	Ml-Sham-Inf			168	0	Ml-Uninf-Inf
168	0	Ml-Sham-Inf			168	0	Ml-Sham-Inf			168	0	Ml-Uninf-Inf
168	0	Ml-Sham-Inf			168	0	Ml-Sham-Inf			168	0	Ml-Uninf-Inf
168	0	Ml-Sham-Inf			168	0	Ml-Sham-Inf			168	0	Ml-Uninf-Inf
168	0	Ml-Sham-Inf			168	0	Ml-Sham-Inf			168	0	Ml-Uninf-Inf
168	0	Ml-Sham-Inf			168	0	Ml-Sham-Inf			168	0	Ml-Uninf-Inf
168	0	Ml-Sham-Inf			168	0	Ml-Sham-Inf			168	0	Ml-Uninf-Inf
168	0	Ml-Sham-Inf			168	0	Ml-Sham-Inf			168	0	Ml-Uninf-Inf
168	0	Ml-Sham-Inf			168	0	Ml-Sham-Inf			168	0	Ml-Uninf-Inf
168	0	Ml-Sham-Inf			168	0	Ml-Sham-Inf			168	0	Ml-Uninf-Inf
168	0	Ml-Sham-Inf			168	0	Ml-Sham-Inf			168	0	Ml-Uninf-Inf
168	0	Ml-Sham-Inf			168	0	Ml-Sham-Inf			168	0	Ml-Uninf-Inf
168	0	Ml-Sham-Inf			168	0	Ml-Sham-Inf			168	0	Ml-Uninf-Inf
168	0	Ml-Sham-Inf			168	0	Ml-Sham-Inf			168	0	Ml-Uninf-Inf
168	0	Ml-Sham-Inf			168	0	Ml-Sham-Inf			168	0	Ml-Uninf-Inf
12	1	Ml-Uninf-Inf			21	1	Ml-Uninf-Inf			20	1	Ml-InfD-Inf
19	1	Ml-Uninf-Inf			21	1	Ml-Uninf-Inf			20	1	Ml-InfD-Inf
19	1	Ml-Uninf-Inf			21	1	Ml-Uninf-Inf			26	1	Ml-InfD-Inf
19	1	Ml-Uninf-Inf			21	1	Ml-Uninf-Inf			26	1	Ml-InfD-Inf
19	1	Ml-Uninf-Inf			21	1	Ml-Uninf-Inf			26	1	Ml-InfD-Inf
19	1	Ml-Uninf-Inf			27	1	Ml-Uninf-Inf			26	1	Ml-InfD-Inf
19	1	Ml-Uninf-Inf			27	1	Ml-Uninf-Inf			32	1	Ml-InfD-Inf
19	1	Ml-Uninf-Inf			27	1	Ml-Uninf-Inf			32	1	Ml-InfD-Inf
25	1	Ml-Uninf-Inf			27	1	Ml-Uninf-Inf			43	1	Ml-InfD-Inf
32	1	Ml-Uninf-Inf			27	1	Ml-Uninf-Inf			168	0	Ml-InfD-Inf
32	1	Ml-Uninf-Inf			27	1	Ml-Uninf-Inf			168	0	Ml-InfD-Inf
168	0	Ml-Uninf-Inf			32	1	Ml-Uninf-Inf			168	0	Ml-InfD-Inf
168	0	Ml-Uninf-Inf			32	1	Ml-Uninf-Inf			168	0	Ml-InfD-Inf
168	0	Ml-Uninf-Inf			168	0	Ml-Uninf-Inf			168	0	Ml-InfD-Inf
168	0	Ml-Uninf-Inf			168	0	Ml-Uninf-Inf			168	0	Ml-InfD-Inf
168	0	Ml-Uninf-Inf			168	0	Ml-Uninf-Inf			168	0	Ml-InfD-Inf
168	0	Ml-Uninf-Inf			168	0	Ml-Uninf-Inf			168	0	Ml-InfD-Inf
168	0	Ml-Uninf-Inf			168	0	Ml-Uninf-Inf			168	0	Ml-InfD-Inf
168	0	Ml-Uninf-Inf			168	0	Ml-Uninf-Inf			168	0	Ml-InfD-Inf
168	0	Ml-Uninf-Inf			168	0	Ml-Uninf-Inf			168	0	Ml-InfD-Inf
168	0	Ml-Uninf-Inf			168	0	Ml-Uninf-Inf			168	0	Ml-InfD-Inf
168	0	Ml-Uninf-Inf			168	0	Ml-Uninf-Inf			168	0	Ml-InfD-Inf
168	0	Ml-Uninf-Inf			168	0	Ml-Uninf-Inf			168	0	Ml-InfD-Inf
168	0	Ml-Uninf-Inf			168	0	Ml-Uninf-Inf			168	0	Ml-InfD-Inf
168	0	Ml-Uninf-Inf			168	0	Ml-Uninf-Inf			168	0	Ml-InfD-Inf
168	0	Ml-Uninf-Inf			168	0	Ml-Uninf-Inf			168	0	Ml-InfD-Inf
168	0	Ml-Uninf-Inf			168	0	Ml-Uninf-Inf			168	0	Ml-InfD-Inf
168	0	Ml-Uninf-Inf			168	0	Ml-Uninf-Inf			168	0	Ml-InfD-Inf
168	0	Ml-Uninf-Inf			168	0	Ml-Uninf-Inf			168	0	Ml-InfD-Inf
168	0	Ml-Uninf-Inf			168	0	Ml-Uninf-Inf			168	0	Ml-InfD-Inf
168	0	Ml-Uninf-Inf			168	0	Ml-Uninf-Inf			168	0	Ml-InfD-Inf
168	0	Ml-Uninf-Inf			168	0	Ml-Uninf-Inf			168	0	Ml-InfD-Inf
168	0	Ml-Uninf-Inf			168	0	Ml-Uninf-Inf			168	0	Ml-InfD-Inf
168	0	Ml-Uninf-Inf			168	0	Ml-Uninf-Inf			168	0	Ml-InfD-Inf
168	0	Ml-Uninf-Inf			168	0	Ml-Uninf-Inf			168	0	Ml-InfD-Inf
168	0	Ml-Uninf-Inf			168	0	Ml-Uninf-Inf			168	0	Ml-InfD-Inf
168	0	Ml-Uninf-Inf			168	0	Ml-Uninf-Inf			168	0	Ml-InfD-Inf
168	0	Ml-Uninf-Inf			168	0	Ml-Uninf-Inf			168	0	Ml-InfD-Inf
168	0	Ml-Uninf-Inf			168	0	Ml-Uninf-Inf			168	0	Ml-InfD-Inf
168	0	Ml-Uninf-Inf			168	0	Ml-Uninf-Inf			168	0	Ml-InfD-Inf
168	0	Ml-Uninf-Inf			168	0	Ml-Uninf-Inf			168	0	Ml-InfD-Inf
168	0	Ml-Uninf-Inf			168	0	Ml-Uninf-Inf			168	0	Ml-InfD-Inf
168	0	Ml-Uninf-Inf			168	0	Ml-Uninf-Inf			168	0	Ml-InfD-Inf
168	0	Ml-Uninf-Inf			168	0	Ml-Uninf-Inf			168	0	Ml-InfD-Inf
168	0	Ml-Uninf-Inf			168	0	Ml-Uninf-Inf			168	0	Ml-InfD-Inf
168	0	Ml-Uninf-Inf			168	0	Ml-Uninf-Inf			168	0	Ml-InfD-Inf
168	0	Ml-Uninf-Inf			168	0	Ml-Uninf-Inf			168	0	Ml-InfD-Inf
168	0	Ml-Uninf-Inf			168	0	Ml-Uninf-Inf			168	0	Ml-InfD-Inf
168	0	Ml-Uninf-Inf			168	0	Ml-Uninf-Inf			168	0	Ml-InfD-Inf
168	0	Ml-Uninf-Inf			168	0	Ml-Uninf-Inf			168	0	Ml-InfD-Inf
