# Supplementary material for: No evidence for trans-generational immune priming in Drosophila melanogaster
Source: PLoS One. 2023 Jul 13;18(7):e0288342. doi: 10.1371/journal.pone.0288342 (PMC10343036; doi:10.1371/journal.pone.0288342)
Supplement: S2 File — (XLSX) [file pone.0288342.s002.xlsx]

## Sheet: P.sneebia
		0-24 hrs					2-3 days						4-5 days
counts	time	treatment	block		counts	time	treatment	block
842	0 hr	Alive	1		505	0 hr	Alive	1
889	0 hr	Alive	1		979	0 hr	Alive	1
864	0 hr	Alive	1		942	0 hr	Alive	1
697	0 hr	Alive	1		1381	0 hr	Alive	1
1644	0 hr	Alive	1		965	0 hr	Alive	1
820	0 hr	Alive	1		777	0 hr	Alive	1
1169	0 hr	Alive	1		1005	0 hr	Alive	1
318	0 hr	Alive	1		0	0 hr	Alive	1
438	0 hr	Alive	1		365	0 hr	Alive	1
0	0 hr	Alive	1		1940	0 hr	Alive	1
806	0 hr	Alive	1		973	0 hr	Alive	1
829	0 hr	Dead	1		966	0 hr	Dead	1
944	0 hr	Dead	1		1302	0 hr	Dead	1
807	0 hr	Dead	1		1115	0 hr	Dead	1
0	0 hr	Dead	1		777	0 hr	Dead	1
808	0 hr	Dead	1		1012	0 hr	Dead	1
325	0 hr	Dead	1		0	0 hr	Dead	1
887	0 hr	Dead	1		353	0 hr	Dead	1
1127	0 hr	Dead	1		1879	0 hr	Dead	1
697	0 hr	Dead	1		940	0 hr	Dead	1
1633	0 hr	Dead	1		882	0 hr	Dead	1
1110	0 hr	Sham	1		1305	0 hr	Sham	1
909	0 hr	Sham	1		958	0 hr	Sham	1
1161	0 hr	Sham	1		775	0 hr	Sham	1
781	0 hr	Sham	1		1056	0 hr	Sham	1
0	0 hr	Sham	1		0	0 hr	Sham	1
858	0 hr	Sham	1		366	0 hr	Sham	1
1740	0 hr	Sham	1		1996	0 hr	Sham	1
834	0 hr	Sham	1		930	0 hr	Sham	1
322	0 hr	Sham	1		907	0 hr	Sham	1
701	0 hr	Sham	1		1303	0 hr	Sham	1
773	0 hr	Unh	1		1099	0 hr	Unh	1
835	0 hr	Unh	1		753	0 hr	Unh	1
0	0 hr	Unh	1		998	0 hr	Unh	1
1732	0 hr	Unh	1		0	0 hr	Unh	1
848	0 hr	Unh	1		326	0 hr	Unh	1
301	0 hr	Unh	1		1980	0 hr	Unh	1
952	0 hr	Unh	1		832	0 hr	Unh	1
703	0 hr	Unh	1		994	0 hr	Unh	1
103220	12 hr	Alive	1		9073	4 hr	Alive	1
26297	12 hr	Alive	1		6673	4 hr	Alive	1
26143	12 hr	Alive	1		7703	4 hr	Alive	1
25611	12 hr	Alive	1		11206	4 hr	Alive	1
0	12 hr	Alive	1		7562	4 hr	Alive	1
20769	12 hr	Alive	1		10846	4 hr	Alive	1
52132	12 hr	Alive	1		6677	4 hr	Alive	1
18427	12 hr	Alive	1		0	4 hr	Alive	1
42814	12 hr	Alive	1		1451	4 hr	Alive	1
45968	12 hr	Alive	1		8656	4 hr	Alive	1
24207	12 hr	Alive	1		7076	4 hr	Alive	1
97054	12 hr	Dead	1		7680	4 hr	Dead	1
25074	12 hr	Dead	1		11514	4 hr	Dead	1
16777	12 hr	Dead	1		7695	4 hr	Dead	1
0	12 hr	Dead	1		11125	4 hr	Dead	1
45216	12 hr	Dead	1		7631	4 hr	Dead	1
23944	12 hr	Dead	1		0	4 hr	Dead	1
26132	12 hr	Dead	1		1436	4 hr	Dead	1
55698	12 hr	Dead	1		8699	4 hr	Dead	1
25133	12 hr	Dead	1		7371	4 hr	Dead	1
19871	12 hr	Dead	1		8049	4 hr	Dead	1
98659	12 hr	Sham	1		11337	4 hr	Sham	1
44385	12 hr	Sham	1		7607	4 hr	Sham	1
20819	12 hr	Sham	1		10770	4 hr	Sham	1
27081	12 hr	Sham	1		6721	4 hr	Sham	1
24641	12 hr	Sham	1		0	4 hr	Sham	1
17262	12 hr	Sham	1		1289	4 hr	Sham	1
0	12 hr	Sham	1		8446	4 hr	Sham	1
53398	12 hr	Sham	1		7267	4 hr	Sham	1
24674	12 hr	Sham	1		7106	4 hr	Sham	1
43550	12 hr	Unh	1		11491	4 hr	Sham	1
25705	12 hr	Unh	1		7658	4 hr	Unh	1
17414	12 hr	Unh	1		11398	4 hr	Unh	1
20298	12 hr	Unh	1		6935	4 hr	Unh	1
26092	12 hr	Unh	1		0	4 hr	Unh	1
101481	12 hr	Unh	1		1466	4 hr	Unh	1
0	12 hr	Unh	1		9050	4 hr	Unh	1
53174	12 hr	Unh	1		7242	4 hr	Unh	1
17713	12 hr	Unh	1		7944	4 hr	Unh	1
24993	12 hr	Unh	1		5739	4 hr	Unh	1
313724	24 hr	Alive	1		46142	12 hr	Alive	1
77311	24 hr	Alive	1		31025	12 hr	Alive	1
311001	24 hr	Alive	1		28910	12 hr	Alive	1
200944	24 hr	Alive	1		21995	12 hr	Alive	1
85636	24 hr	Alive	1		0	12 hr	Alive	1
73719	24 hr	Alive	1		23908	12 hr	Alive	1
133373	24 hr	Alive	1		26509	12 hr	Alive	1
571995	24 hr	Alive	1		112488	12 hr	Alive	1
459285	24 hr	Alive	1		59205	12 hr	Alive	1
134544	24 hr	Alive	1		52431	12 hr	Alive	1
138790	24 hr	Alive	1		28033	12 hr	Alive	1
116898	24 hr	Alive	1		28368	12 hr	Dead	1
154270	24 hr	Dead	1		19509	12 hr	Dead	1
361175	24 hr	Dead	1		0	12 hr	Dead	1
776518	24 hr	Dead	1		23311	12 hr	Dead	1
313633	24 hr	Dead	1		26847	12 hr	Dead	1
105838	24 hr	Dead	1		109874	12 hr	Dead	1
128684	24 hr	Dead	1		60620	12 hr	Dead	1
694619	24 hr	Dead	1		48454	12 hr	Dead	1
82540	24 hr	Dead	1		27328	12 hr	Dead	1
87732	24 hr	Dead	1		30670	12 hr	Dead	1
156933	24 hr	Dead	1		20303	12 hr	Sham	1
134398	24 hr	Sham	1		0	12 hr	Sham	1
208654	24 hr	Sham	1		24285	12 hr	Sham	1
47307	24 hr	Sham	1		28906	12 hr	Sham	1
86291	24 hr	Sham	1		116973	12 hr	Sham	1
56750	24 hr	Sham	1		59221	12 hr	Sham	1
121040	24 hr	Sham	1		47926	12 hr	Sham	1
129601	24 hr	Sham	1		30404	12 hr	Sham	1
84776	24 hr	Sham	1		27431	12 hr	Sham	1
135162	24 hr	Sham	1		20601	12 hr	Unh	1
3231875	24 hr	Unh	1		0	12 hr	Unh	1
12387	24 hr	Unh	1		23453	12 hr	Unh	1
132520	24 hr	Unh	1		26944	12 hr	Unh	1
250125	24 hr	Unh	1		113927	12 hr	Unh	1
121375	24 hr	Unh	1		61185	12 hr	Unh	1
88345	24 hr	Unh	1		48997	12 hr	Unh	1
75583	24 hr	Unh	1		27681	12 hr	Unh	1
83170	24 hr	Unh	1		28033	12 hr	Unh	1
268057	24 hr	Unh	1		20660	12 hr	Unh	1
6958	4 hr	Alive	1		143009	24 hr	Alive	1
10016	4 hr	Alive	1		81865	24 hr	Alive	1
8307	4 hr	Alive	1		85935	24 hr	Alive	1
6520	4 hr	Alive	1		100773	24 hr	Alive	1
0	4 hr	Alive	1		154043	24 hr	Alive	1
6133	4 hr	Alive	1		134421	24 hr	Alive	1
1247	4 hr	Alive	1		148440	24 hr	Alive	1
8082	4 hr	Alive	1		215256	24 hr	Alive	1
6422	4 hr	Alive	1		494244	24 hr	Alive	1
6160	4 hr	Alive	1		349659	24 hr	Alive	1
9586	4 hr	Alive	1		664165	24 hr	Alive	1
9387	4 hr	Dead	1		344070	24 hr	Alive	1
6658	4 hr	Dead	1		748744	24 hr	Dead	1
6282	4 hr	Dead	1		919491	24 hr	Dead	1
6799	4 hr	Dead	1		120314	24 hr	Dead	1
10112	4 hr	Dead	1		168049	24 hr	Dead	1
1225	4 hr	Dead	1		357650	24 hr	Dead	1
7566	4 hr	Dead	1		96015	24 hr	Dead	1
0	4 hr	Dead	1		150263	24 hr	Dead	1
7029	4 hr	Dead	1		166811	24 hr	Dead	1
6550	4 hr	Dead	1		93931	24 hr	Dead	1
0	4 hr	Sham	1		408245	24 hr	Dead	1
6597	4 hr	Sham	1		157834	24 hr	Sham	1
7541	4 hr	Sham	1		140038	24 hr	Sham	1
9933	4 hr	Sham	1		155121	24 hr	Sham	1
8984	4 hr	Sham	1		242482	24 hr	Sham	1
10014	4 hr	Sham	1		53101	24 hr	Sham	1
5932	4 hr	Sham	1		63633	24 hr	Sham	1
1160	4 hr	Sham	1		98025	24 hr	Sham	1
6731	4 hr	Sham	1		98510	24 hr	Sham	1
6620	4 hr	Sham	1		141027	24 hr	Sham	1
0	4 hr	Unh	1		82274	24 hr	Unh	1
6795	4 hr	Unh	1		101771	24 hr	Unh	1
5327	4 hr	Unh	1		142042	24 hr	Unh	1
1242	4 hr	Unh	1		298319	24 hr	Unh	1
7656	4 hr	Unh	1		13916	24 hr	Unh	1
6688	4 hr	Unh	1		143154	24 hr	Unh	1
6287	4 hr	Unh	1		319983	24 hr	Unh	1
5970	4 hr	Unh	1		98494	24 hr	Unh	1
9512	4 hr	Unh	1		3694088	24 hr	Unh	1
1120592	48 hr	Alive	1		936381	48 hr	Alive	1
335352	48 hr	Alive	1		1258036	48 hr	Alive	1
839323	48 hr	Alive	1		1312937	48 hr	Alive	1
1140685	48 hr	Alive	1		993392	48 hr	Alive	1
175864	48 hr	Alive	1		982789	48 hr	Alive	1
871382	48 hr	Alive	1		588624	48 hr	Alive	1
535058	48 hr	Alive	1		198773	48 hr	Alive	1
741203	48 hr	Alive	1		384535	48 hr	Alive	1
921374	48 hr	Alive	1		691029	48 hr	Alive	1
638674	48 hr	Alive	1		703798	48 hr	Alive	1
623840	48 hr	Alive	1		863956	48 hr	Alive	1
211630	48 hr	Dead	1		227802	48 hr	Dead	1
511637	48 hr	Dead	1		556427	48 hr	Dead	1
890667	48 hr	Dead	1		621197	48 hr	Dead	1
308354	48 hr	Dead	1		915083	48 hr	Dead	1
722015	48 hr	Dead	1		332950	48 hr	Dead	1
528495	48 hr	Dead	1		818729	48 hr	Dead	1
823228	48 hr	Dead	1		834769	48 hr	Dead	1
668905	48 hr	Dead	1		1004126	48 hr	Dead	1
335036	48 hr	Dead	1		768013	48 hr	Dead	1
724683	48 hr	Dead	1		395255	48 hr	Dead	1
2128242	48 hr	Sham	1		1044870	48 hr	Sham	1
96264	48 hr	Sham	1		1245672	48 hr	Sham	1
715819	48 hr	Sham	1		934176	48 hr	Sham	1
603973	48 hr	Sham	1		1101576	48 hr	Sham	1
1138490	48 hr	Sham	1		1245586	48 hr	Sham	1
1090168	48 hr	Sham	1		106210	48 hr	Sham	1
988316	48 hr	Sham	1		789746	48 hr	Sham	1
911306	48 hr	Sham	1		2541229	48 hr	Sham	1
806398	48 hr	Sham	1		683529	48 hr	Sham	1
886870	48 hr	Unh	1		574551	48 hr	Unh	1
291937	48 hr	Unh	1		574546	48 hr	Unh	1
357117	48 hr	Unh	1		998794	48 hr	Unh	1
724798	48 hr	Unh	1		336042	48 hr	Unh	1
944866	48 hr	Unh	1		859820	48 hr	Unh	1
512094	48 hr	Unh	1		848375	48 hr	Unh	1
674257	48 hr	Unh	1		1017973	48 hr	Unh	1
710840	48 hr	Unh	1		763597	48 hr	Unh	1
536167	48 hr	Unh	1		402467	48 hr	Unh	1
1082	0 hr	Alive	1		1323	0 hr	Alive	1
1299	0 hr	Alive	2		1996	0 hr	Alive	2
1538	0 hr	Alive	2		1095	0 hr	Alive	2
2074	0 hr	Alive	2		398	0 hr	Alive	2
1179	0 hr	Alive	2		0	0 hr	Alive	2
1512	0 hr	Alive	2		1054	0 hr	Alive	2
1305	0 hr	Alive	2		424	0 hr	Alive	2
1100	0 hr	Alive	2		1303	0 hr	Alive	2
326	0 hr	Alive	2		0	0 hr	Alive	2
891	0 hr	Alive	2		2236	0 hr	Alive	2
387	0 hr	Dead	2		1940	0 hr	Dead	2
1056	0 hr	Dead	2		942	0 hr	Dead	2
1128	0 hr	Dead	2		0	0 hr	Dead	2
1064	0 hr	Dead	2		882	0 hr	Dead	2
1061	0 hr	Dead	2		394	0 hr	Dead	2
1218	0 hr	Dead	2		2375	0 hr	Dead	2
835	0 hr	Dead	2		1193	0 hr	Dead	2
0	0 hr	Dead	2		1017	0 hr	Dead	2
2023	0 hr	Dead	2		1302	0 hr	Dead	2
1200	0 hr	Dead	2		1159	0 hr	Dead	2
1183	0 hr	Sham	2		1137	0 hr	Sham	2
1188	0 hr	Sham	2		505	0 hr	Sham	2
1171	0 hr	Sham	2		0	0 hr	Sham	2
1435	0 hr	Sham	2		1623	0 hr	Sham	2
374	0 hr	Sham	2		1115	0 hr	Sham	2
397	0 hr	Sham	2		910	0 hr	Sham	2
1099	0 hr	Sham	2		1010	0 hr	Sham	2
395	0 hr	Sham	2		841	0 hr	Sham	2
1083	0 hr	Sham	2		1273	0 hr	Sham	2
0	0 hr	Sham	2		378	0 hr	Sham	2
372	0 hr	Unh	2		919	0 hr	Unh	2
989	0 hr	Unh	2		1173	0 hr	Unh	2
2225	0 hr	Unh	2		1177	0 hr	Unh	2
1132	0 hr	Unh	2		830	0 hr	Unh	2
1463	0 hr	Unh	2		1476	0 hr	Unh	2
382	0 hr	Unh	2		987	0 hr	Unh	2
403	0 hr	Unh	2		1093	0 hr	Unh	2
1083	0 hr	Unh	2		1073	0 hr	Unh	2
1006	0 hr	Unh	2		1139	0 hr	Unh	2
1069	0 hr	Unh	2		1590	0 hr	Unh	2
902	0 hr	Alive	2		1438	0 hr	Alive	2
1043	0 hr	Alive	3		984	0 hr	Alive	3
1381	0 hr	Alive	3		871	0 hr	Alive	3
1097	0 hr	Alive	3		965	0 hr	Alive	3
1084	0 hr	Alive	3		2332	0 hr	Alive	3
1573	0 hr	Alive	3		1005	0 hr	Alive	3
859	0 hr	Alive	3		835	0 hr	Alive	3
855	0 hr	Alive	3		1142	0 hr	Alive	3
1182	0 hr	Alive	3		1412	0 hr	Alive	3
1109	0 hr	Alive	3		2093	0 hr	Alive	3
1056	0 hr	Dead	3		378	0 hr	Dead	3
1100	0 hr	Dead	3		1139	0 hr	Dead	3
1119	0 hr	Dead	3		1193	0 hr	Dead	3
775	0 hr	Dead	3		832	0 hr	Dead	3
1058	0 hr	Dead	3		1879	0 hr	Dead	3
940	0 hr	Dead	3		0	0 hr	Dead	3
1076	0 hr	Dead	3		410	0 hr	Dead	3
1980	0 hr	Dead	3		353	0 hr	Dead	3
966	0 hr	Dead	3		995	0 hr	Dead	3
0	0 hr	Dead	3		958	0 hr	Dead	3
1404	0 hr	Sham	3		1084	0 hr	Sham	3
365	0 hr	Sham	3		1114	0 hr	Sham	3
832	0 hr	Sham	3		1048	0 hr	Sham	3
973	0 hr	Sham	3		0	0 hr	Sham	3
907	0 hr	Sham	3		1110	0 hr	Sham	3
0	0 hr	Sham	3		2273	0 hr	Sham	3
994	0 hr	Sham	3		0	0 hr	Sham	3
753	0 hr	Sham	3		0	0 hr	Sham	3
987	0 hr	Sham	3		1072	0 hr	Sham	3
1029	0 hr	Sham	3		0	0 hr	Sham	3
930	0 hr	Unh	3		0	0 hr	Unh	3
1024	0 hr	Unh	3		1098	0 hr	Unh	3
2182	0 hr	Unh	3		1519	0 hr	Unh	3
366	0 hr	Unh	3		1060	0 hr	Unh	3
2301	0 hr	Unh	3		0	0 hr	Unh	3
979	0 hr	Unh	3		777	0 hr	Unh	3
1554	0 hr	Unh	3		1012	0 hr	Unh	3
2266	0 hr	Unh	3		2132	0 hr	Unh	3
0	0 hr	Unh	3		0	0 hr	Unh	3
998	0 hr	Unh	3		918	0 hr	Unh	3
7126	4 hr	Alive	3		8149	4 hr	Alive	3
7324	4 hr	Alive	3		6520	4 hr	Alive	3
0	4 hr	Alive	2		0	4 hr	Alive	2
6958	4 hr	Alive	2		1489	4 hr	Alive	2
7509	4 hr	Alive	2		8082	4 hr	Alive	2
7705	4 hr	Alive	2		6133	4 hr	Alive	2
9586	4 hr	Alive	2		6550	4 hr	Alive	2
7439	4 hr	Alive	2		7089	4 hr	Alive	2
8307	4 hr	Alive	2		7366	4 hr	Alive	2
10016	4 hr	Alive	2		7419	4 hr	Dead	2
7481	4 hr	Dead	2		11313	4 hr	Dead	2
8510	4 hr	Dead	2		7359	4 hr	Dead	2
6795	4 hr	Dead	2		8908	4 hr	Dead	2
10790	4 hr	Dead	2		1390	4 hr	Dead	2
5851	4 hr	Dead	2		6619	4 hr	Dead	2
9933	4 hr	Dead	2		7647	4 hr	Dead	2
7490	4 hr	Dead	2		7579	4 hr	Dead	2
10231	4 hr	Dead	2		7621	4 hr	Dead	2
10098	4 hr	Dead	2		8847	4 hr	Dead	2
7511	4 hr	Dead	2		9387	4 hr	Sham	2
6658	4 hr	Sham	2		9076	4 hr	Sham	2
7217	4 hr	Sham	2		0	4 hr	Sham	2
7521	4 hr	Sham	2		6422	4 hr	Sham	2
8635	4 hr	Sham	2		7174	4 hr	Sham	2
7671	4 hr	Sham	2		0	4 hr	Sham	2
6978	4 hr	Sham	2		5327	4 hr	Sham	2
7502	4 hr	Sham	2		1160	4 hr	Sham	2
1365	4 hr	Sham	2		10799	4 hr	Sham	2
9642	4 hr	Sham	2		8749	4 hr	Sham	2
1372	4 hr	Sham	2		10014	4 hr	Unh	2
11306	4 hr	Unh	2		5970	4 hr	Unh	2
0	4 hr	Unh	2		6620	4 hr	Unh	2
7836	4 hr	Unh	2		1410	4 hr	Unh	2
7617	4 hr	Unh	2		11221	4 hr	Unh	2
6416	4 hr	Unh	2		6799	4 hr	Unh	2
7953	4 hr	Unh	2		1377	4 hr	Unh	2
9332	4 hr	Unh	2		7624	4 hr	Unh	2
9082	4 hr	Unh	2		6282	4 hr	Unh	2
8465	4 hr	Unh	2		7184	4 hr	Unh	2
7627	4 hr	Unh	2		6201	4 hr	Alive	2
0	4 hr	Alive	2		7404	4 hr	Alive	2
11270	4 hr	Alive	3		6731	4 hr	Alive	3
8947	4 hr	Alive	3		0	4 hr	Alive	3
1330	4 hr	Alive	3		1295	4 hr	Alive	3
5932	4 hr	Alive	3		1467	4 hr	Alive	3
7435	4 hr	Alive	3		7871	4 hr	Alive	3
0	4 hr	Alive	3		6879	4 hr	Alive	3
8726	4 hr	Alive	3		6543	4 hr	Alive	3
1419	4 hr	Alive	3		8455	4 hr	Alive	3
10775	4 hr	Alive	3		11263	4 hr	Dead	3
7430	4 hr	Dead	3		7541	4 hr	Dead	3
10402	4 hr	Dead	3		7005	4 hr	Dead	3
1247	4 hr	Dead	3		1225	4 hr	Dead	3
10200	4 hr	Dead	3		7386	4 hr	Dead	3
10733	4 hr	Dead	3		10112	4 hr	Dead	3
10396	4 hr	Dead	3		0	4 hr	Dead	3
11182	4 hr	Dead	3		10492	4 hr	Dead	3
0	4 hr	Dead	3		0	4 hr	Dead	3
7757	4 hr	Dead	3		7198	4 hr	Dead	3
7764	4 hr	Dead	3		0	4 hr	Sham	3
11166	4 hr	Sham	3		7656	4 hr	Sham	3
1468	4 hr	Sham	3		7913	4 hr	Sham	3
7027	4 hr	Sham	3		8952	4 hr	Sham	3
6287	4 hr	Sham	3		0	4 hr	Sham	3
7060	4 hr	Sham	3		9770	4 hr	Sham	3
11152	4 hr	Sham	3		7093	4 hr	Sham	3
7519	4 hr	Sham	3		1281	4 hr	Sham	3
11828	4 hr	Sham	3		0	4 hr	Sham	3
0	4 hr	Sham	3		6117	4 hr	Sham	3
6688	4 hr	Sham	3		9511	4 hr	Unh	3
0	4 hr	Unh	3		7029	4 hr	Unh	3
11036	4 hr	Unh	3		7683	4 hr	Unh	3
6865	4 hr	Unh	3		6597	4 hr	Unh	3
6986	4 hr	Unh	3		10933	4 hr	Unh	3
7566	4 hr	Unh	3		10003	4 hr	Unh	3
11278	4 hr	Unh	3		6160	4 hr	Unh	3
0	4 hr	Unh	3		7439	4 hr	Unh	3
7869	4 hr	Unh	3		11173	4 hr	Unh	3
1242	4 hr	Unh	3		9512	4 hr	Unh	3
8984	4 hr	Unh	3		28910	12 hr	Alive	3
10781	12 hr	Alive	3		53477	12 hr	Alive	3
126835	12 hr	Alive	2		26523	12 hr	Alive	2
61185	12 hr	Alive	2		22121	12 hr	Alive	2
24285	12 hr	Alive	2		24003	12 hr	Alive	2
24476	12 hr	Alive	2		65611	12 hr	Alive	2
23908	12 hr	Alive	2		48997	12 hr	Alive	2
67508	12 hr	Alive	2		124340	12 hr	Alive	2
0	12 hr	Alive	2		29714	12 hr	Alive	2
139481	12 hr	Alive	2		30204	12 hr	Alive	2
26509	12 hr	Alive	2		23614	12 hr	Dead	2
29725	12 hr	Dead	2		66062	12 hr	Dead	2
57783	12 hr	Dead	2		59745	12 hr	Dead	2
33281	12 hr	Dead	2		131888	12 hr	Dead	2
29066	12 hr	Dead	2		29095	12 hr	Dead	2
69530	12 hr	Dead	2		31025	12 hr	Dead	2
129902	12 hr	Dead	2		0	12 hr	Dead	2
24434	12 hr	Dead	2		31856	12 hr	Dead	2
32204	12 hr	Dead	2		30980	12 hr	Dead	2
26847	12 hr	Dead	2		30670	12 hr	Dead	2
20660	12 hr	Dead	2		29645	12 hr	Sham	2
52431	12 hr	Sham	2		56549	12 hr	Sham	2
117692	12 hr	Sham	2		31079	12 hr	Sham	2
20601	12 hr	Sham	2		19509	12 hr	Sham	2
31306	12 hr	Sham	2		64034	12 hr	Sham	2
55166	12 hr	Sham	2		32655	12 hr	Sham	2
64977	12 hr	Sham	2		36339	12 hr	Sham	2
0	12 hr	Sham	2		26750	12 hr	Sham	2
25808	12 hr	Sham	2		35138	12 hr	Sham	2
55700	12 hr	Sham	2		23453	12 hr	Sham	2
32188	12 hr	Sham	2		33376	12 hr	Unh	2
30466	12 hr	Unh	2		0	12 hr	Unh	2
59205	12 hr	Unh	2		32895	12 hr	Unh	2
116973	12 hr	Unh	2		26233	12 hr	Unh	2
33652	12 hr	Unh	2		26944	12 hr	Unh	2
31005	12 hr	Unh	2		27431	12 hr	Unh	2
23013	12 hr	Unh	2		25935	12 hr	Unh	2
33443	12 hr	Unh	2		23311	12 hr	Unh	2
0	12 hr	Unh	2		22659	12 hr	Unh	2
46142	12 hr	Unh	2		0	12 hr	Unh	2
23107	12 hr	Unh	2		123722	12 hr	Alive	2
0	12 hr	Alive	2		28368	12 hr	Alive	2
24380	12 hr	Alive	3		28767	12 hr	Alive	3
56212	12 hr	Alive	3		112488	12 hr	Alive	3
130587	12 hr	Alive	3		30073	12 hr	Alive	3
68155	12 hr	Alive	3		32068	12 hr	Alive	3
57659	12 hr	Alive	3		0	12 hr	Alive	3
0	12 hr	Alive	3		0	12 hr	Alive	3
26286	12 hr	Alive	3		35695	12 hr	Alive	3
68819	12 hr	Alive	3		28932	12 hr	Alive	3
0	12 hr	Alive	3		29775	12 hr	Dead	3
31261	12 hr	Dead	3		0	12 hr	Dead	3
28033	12 hr	Dead	3		32422	12 hr	Dead	3
27637	12 hr	Dead	3		20303	12 hr	Dead	3
28359	12 hr	Dead	3		22606	12 hr	Dead	3
65397	12 hr	Dead	3		31769	12 hr	Dead	3
58364	12 hr	Dead	3		0	12 hr	Dead	3
22364	12 hr	Dead	3		47926	12 hr	Dead	3
57640	12 hr	Dead	3		33773	12 hr	Dead	3
109874	12 hr	Dead	3		59221	12 hr	Dead	3
56954	12 hr	Dead	3		21995	12 hr	Sham	3
31061	12 hr	Sham	3		25860	12 hr	Sham	3
69650	12 hr	Sham	3		33981	12 hr	Sham	3
34591	12 hr	Sham	3		48454	12 hr	Sham	3
139069	12 hr	Sham	3		32583	12 hr	Sham	3
23971	12 hr	Sham	3		113927	12 hr	Sham	3
0	12 hr	Sham	3		36682	12 hr	Sham	3
30129	12 hr	Sham	3		31598	12 hr	Sham	3
30404	12 hr	Sham	3		60620	12 hr	Sham	3
28033	12 hr	Sham	3		27119	12 hr	Sham	3
33195	12 hr	Sham	3		30762	12 hr	Unh	3
65263	12 hr	Unh	3		128407	12 hr	Unh	3
31364	12 hr	Unh	3		0	12 hr	Unh	3
24265	12 hr	Unh	3		128020	12 hr	Unh	3
27328	12 hr	Unh	3		35650	12 hr	Unh	3
133331	12 hr	Unh	3		0	12 hr	Unh	3
25255	12 hr	Unh	3		35737	12 hr	Unh	3
65184	12 hr	Unh	3		24315	12 hr	Unh	3
28906	12 hr	Unh	3		31340	12 hr	Unh	3
27681	12 hr	Unh	3		27393	12 hr	Unh	3
23438	12 hr	Unh	3		166811	24 hr	Alive	3
57839	12 hr	Unh	3		15787	24 hr	Alive	3
26133	12 hr	Unh	2		282725	24 hr	Alive	2
63633	24 hr	Alive	2		172447	24 hr	Alive	2
357650	24 hr	Alive	2		152650	24 hr	Alive	2
167961	24 hr	Alive	2		4368378	24 hr	Alive	2
112597	24 hr	Alive	2		215256	24 hr	Alive	2
181437	24 hr	Alive	2		163669	24 hr	Alive	2
171468	24 hr	Alive	2		108559	24 hr	Alive	2
919491	24 hr	Alive	2		230792	24 hr	Alive	2
3694088	24 hr	Alive	2		97109	24 hr	Dead	2
143154	24 hr	Dead	2		4179523	24 hr	Dead	2
537184	24 hr	Dead	2		112525	24 hr	Dead	2
117540	24 hr	Dead	2		178397	24 hr	Dead	2
62092	24 hr	Dead	2		93931	24 hr	Dead	2
103915	24 hr	Dead	2		167292	24 hr	Dead	2
383684	24 hr	Dead	2		179887	24 hr	Dead	2
143813	24 hr	Dead	2		164335	24 hr	Dead	2
337509	24 hr	Dead	2		135760	24 hr	Dead	2
555038	24 hr	Dead	2		107701	24 hr	Dead	2
82274	24 hr	Dead	2		150263	24 hr	Sham	2
1008911	24 hr	Sham	2		183276	24 hr	Sham	2
101026	24 hr	Sham	2		141027	24 hr	Sham	2
192354	24 hr	Sham	2		391583	24 hr	Sham	2
160920	24 hr	Sham	2		100773	24 hr	Sham	2
234609	24 hr	Sham	2		377036	24 hr	Sham	2
182199	24 hr	Sham	2		81865	24 hr	Sham	2
712529	24 hr	Sham	2		155284	24 hr	Sham	2
168397	24 hr	Sham	2		383869	24 hr	Sham	2
96015	24 hr	Sham	2		180259	24 hr	Sham	2
167031	24 hr	Sham	2		170238	24 hr	Unh	2
168720	24 hr	Unh	2		108602	24 hr	Unh	2
351633	24 hr	Unh	2		112070	24 hr	Unh	2
157834	24 hr	Unh	2		89364	24 hr	Unh	2
113521	24 hr	Unh	2		143009	24 hr	Unh	2
107253	24 hr	Unh	2		94005	24 hr	Unh	2
90774	24 hr	Unh	2		366178	24 hr	Unh	2
53101	24 hr	Unh	2		162694	24 hr	Unh	2
97737	24 hr	Unh	2		101771	24 hr	Unh	2
148440	24 hr	Unh	2		408468	24 hr	Unh	2
71442	24 hr	Unh	2		187083	24 hr	Alive	2
174707	24 hr	Alive	2		99224	24 hr	Alive	2
748744	24 hr	Alive	3		168049	24 hr	Alive	3
184063	24 hr	Alive	3		168089	24 hr	Alive	3
62412	24 hr	Alive	3		93226	24 hr	Alive	3
175510	24 hr	Alive	3		164931	24 hr	Alive	3
171065	24 hr	Alive	3		587946	24 hr	Alive	3
140038	24 hr	Alive	3		98006	24 hr	Alive	3
160617	24 hr	Alive	3		860331	24 hr	Alive	3
410761	24 hr	Alive	3		107772	24 hr	Alive	3
344070	24 hr	Alive	3		117909	24 hr	Dead	3
112589	24 hr	Dead	3		1031623	24 hr	Dead	3
319983	24 hr	Dead	3		349659	24 hr	Dead	3
166610	24 hr	Dead	3		463686	24 hr	Dead	3
110854	24 hr	Dead	3		664165	24 hr	Dead	3
402736	24 hr	Dead	3		321394	24 hr	Dead	3
414457	24 hr	Dead	3		57565	24 hr	Dead	3
15533	24 hr	Dead	3		155121	24 hr	Dead	3
773979	24 hr	Dead	3		183416	24 hr	Dead	3
154043	24 hr	Dead	3		111957	24 hr	Dead	3
98510	24 hr	Dead	3		108691	24 hr	Sham	3
280110	24 hr	Sham	3		98116	24 hr	Sham	3
379845	24 hr	Sham	3		139549	24 hr	Sham	3
325017	24 hr	Sham	3		450316	24 hr	Sham	3
1077623	24 hr	Sham	3		110423	24 hr	Sham	3
147405	24 hr	Sham	3		271360	24 hr	Sham	3
156857	24 hr	Sham	3		234817	24 hr	Sham	3
16551	24 hr	Sham	3		858399	24 hr	Sham	3
494244	24 hr	Sham	3		195439	24 hr	Sham	3
182708	24 hr	Sham	3		114913	24 hr	Sham	3
112231	24 hr	Sham	3		120314	24 hr	Unh	3
408245	24 hr	Unh	3		142042	24 hr	Unh	3
761509	24 hr	Unh	3		112143	24 hr	Unh	3
85935	24 hr	Unh	3		242482	24 hr	Unh	3
165097	24 hr	Unh	3		115912	24 hr	Unh	3
118008	24 hr	Unh	3		457716	24 hr	Unh	3
364975	24 hr	Unh	3		298319	24 hr	Unh	3
98494	24 hr	Unh	3		163029	24 hr	Unh	3
71619	24 hr	Unh	3		134421	24 hr	Unh	3
892603	24 hr	Unh	3		96243	24 hr	Unh	3
4232984	24 hr	Unh	3		4350427	48 hr	Alive	3
13916	24 hr	Unh	3		767981	48 hr	Alive	3
72898	24 hr	Unh	2		349920	48 hr	Alive	2
98025	24 hr	Unh	2		1088512	48 hr	Alive	2
1367409	48 hr	Alive	2		96264	48 hr	Alive	2
552544	48 hr	Alive	2		1279614	48 hr	Alive	2
659738	48 hr	Alive	2		988316	48 hr	Alive	2
1321899	48 hr	Alive	2		921374	48 hr	Alive	2
244142	48 hr	Alive	2		2338654	48 hr	Alive	2
740942	48 hr	Alive	2		890667	48 hr	Alive	2
357117	48 hr	Alive	2		622033	48 hr	Dead	2
741203	48 hr	Dead	2		951687	48 hr	Dead	2
831624	48 hr	Dead	2		944866	48 hr	Dead	2
232506	48 hr	Dead	2		797953	48 hr	Dead	2
767013	48 hr	Dead	2		724798	48 hr	Dead	2
623840	48 hr	Dead	2		1124303	48 hr	Dead	2
211630	48 hr	Dead	2		291937	48 hr	Dead	2
915881	48 hr	Dead	2		596150	48 hr	Dead	2
2492921	48 hr	Dead	2		1069592	48 hr	Dead	2
371518	48 hr	Dead	2		819568	48 hr	Dead	2
791612	48 hr	Dead	2		837856	48 hr	Sham	2
806398	48 hr	Sham	2		1090168	48 hr	Sham	2
4334966	48 hr	Sham	2		511637	48 hr	Sham	2
585124	48 hr	Sham	2		3694088	48 hr	Sham	2
991072	48 hr	Sham	2		175864	48 hr	Sham	2
1318361	48 hr	Sham	2		1091401	48 hr	Sham	2
1004753	48 hr	Sham	2		843868	48 hr	Sham	2
720956	48 hr	Sham	2		203514	48 hr	Sham	2
721575	48 hr	Sham	2		823228	48 hr	Sham	2
109672	48 hr	Sham	2		710840	48 hr	Sham	2
363408	48 hr	Sham	2		340855	48 hr	Unh	2
360804	48 hr	Unh	2		886934	48 hr	Unh	2
587194	48 hr	Unh	2		949733	48 hr	Unh	2
1361782	48 hr	Unh	2		407352	48 hr	Unh	2
1339602	48 hr	Unh	2		715819	48 hr	Unh	2
512094	48 hr	Unh	2		684245	48 hr	Unh	2
911306	48 hr	Unh	2		395067	48 hr	Unh	2
384195	48 hr	Unh	2		536167	48 hr	Unh	2
975349	48 hr	Unh	2		813930	48 hr	Unh	2
733679	48 hr	Unh	2		552643	48 hr	Unh	2
357038	48 hr	Unh	2		237395	48 hr	Alive	2
1138490	48 hr	Alive	2		885188	48 hr	Alive	2
964940	48 hr	Alive	3		308354	48 hr	Alive	3
335036	48 hr	Alive	3		674257	48 hr	Alive	3
1031054	48 hr	Alive	3		638674	48 hr	Alive	3
110988	48 hr	Alive	3		813777	48 hr	Alive	3
392751	48 hr	Alive	3		584721	48 hr	Alive	3
678714	48 hr	Alive	3		1343930	48 hr	Alive	3
986203	48 hr	Alive	3		871382	48 hr	Alive	3
821238	48 hr	Alive	3		1083849	48 hr	Alive	3
965906	48 hr	Alive	3		954799	48 hr	Dead	3
327283	48 hr	Dead	3		423551	48 hr	Dead	3
2534141	48 hr	Dead	3		345235	48 hr	Dead	3
722015	48 hr	Dead	3		1200850	48 hr	Dead	3
843112	48 hr	Dead	3		593962	48 hr	Dead	3
886870	48 hr	Dead	3		582783	48 hr	Dead	3
1286355	48 hr	Dead	3		582016	48 hr	Dead	3
815755	48 hr	Dead	3		869044	48 hr	Dead	3
769180	48 hr	Dead	3		1087410	48 hr	Dead	3
813439	48 hr	Dead	3		765484	48 hr	Dead	3
528495	48 hr	Dead	3		918283	48 hr	Sham	3
922493	48 hr	Sham	3		960382	48 hr	Sham	3
1107102	48 hr	Sham	3		724683	48 hr	Sham	3
804608	48 hr	Sham	3		996272	48 hr	Sham	3
857102	48 hr	Sham	3		1224321	48 hr	Sham	3
2128242	48 hr	Sham	3		1140685	48 hr	Sham	3
749206	48 hr	Sham	3		992390	48 hr	Sham	3
366575	48 hr	Sham	3		208481	48 hr	Sham	3
393386	48 hr	Sham	3		1097578	48 hr	Sham	3
744559	48 hr	Sham	3		748890	48 hr	Sham	3
1120592	48 hr	Sham	3		1099552	48 hr	Unh	3
1014543	48 hr	Unh	3		586649	48 hr	Unh	3
335352	48 hr	Unh	3		1010636	48 hr	Unh	3
603872	48 hr	Unh	3		816234	48 hr	Unh	3
115274	48 hr	Unh	3		895653	48 hr	Unh	3
668905	48 hr	Unh	3		200760	48 hr	Unh	3
4408221	48 hr	Unh	3		535058	48 hr	Unh	3
964985	48 hr	Unh	3		843829	48 hr	Unh	3
704758	48 hr	Unh	3		611381	48 hr	Unh	3
603973	48 hr	Unh	3		338378	48 hr	Unh	3
601244	48 hr	Unh	3		839323	48 hr	Unh	3
210758	48 hr	Unh	3		639101	48 hr	Unh	3
908110	48 hr	Unh	3

## Sheet: P.aurogenosa
		0-24 hrs					2-3 days						4-5 days
counts	time	treatment	block
180	0 hr	Alive	1
40	0 hr	Alive	1
100	0 hr	Alive	1
100	0 hr	Alive	1
200	0 hr	Alive	1
46	0 hr	Alive	1
112	0 hr	Alive	1
108	0 hr	Alive	1
193	0 hr	Alive	1
43	0 hr	Alive	1
114	0 hr	Alive	2
50	0 hr	Alive	2
215	0 hr	Alive	2
56	0 hr	Alive	2
129	0 hr	Alive	2
239	0 hr	Alive	2
49	0 hr	Alive	2
245	0 hr	Alive	2
129	0 hr	Alive	2
46	0 hr	Alive	2
130	0 hr	Alive	2
216	0 hr	Alive	3
132	0 hr	Alive	3
222	0 hr	Alive	3
121	0 hr	Alive	3
50	0 hr	Alive	3
115	0 hr	Alive	3
211	0 hr	Alive	3
47	0 hr	Alive	3
116	0 hr	Alive	3
54	0 hr	Alive	3
124	0 hr	Alive	3
50	0 hr	Alive	3
107	0 hr	Dead	1
215	0 hr	Dead	1
46	0 hr	Dead	1
115	0 hr	Dead	1
113	0 hr	Dead	1
211	0 hr	Dead	1
46	0 hr	Dead	1
116	0 hr	Dead	1
105	0 hr	Dead	1
190	0 hr	Dead	1
54	0 hr	Dead	2
245	0 hr	Dead	2
123	0 hr	Dead	2
138	0 hr	Dead	2
120	0 hr	Dead	2
127	0 hr	Dead	2
100	0 hr	Dead	2
116	0 hr	Dead	2
126	0 hr	Dead	2
119	0 hr	Dead	2
231	0 hr	Dead	3
47	0 hr	Dead	3
252	0 hr	Dead	3
227	0 hr	Dead	3
54	0 hr	Dead	3
46	0 hr	Dead	3
225	0 hr	Dead	3
235	0 hr	Dead	3
53	0 hr	Dead	3
51	0 hr	Dead	3
48	0 hr	Sham	1
118	0 hr	Sham	1
109	0 hr	Sham	1
211	0 hr	Sham	1
46	0 hr	Sham	1
119	0 hr	Sham	1
120	0 hr	Sham	1
215	0 hr	Sham	1
46	0 hr	Sham	1
109	0 hr	Sham	1
57	0 hr	Sham	2
123	0 hr	Sham	2
133	0 hr	Sham	2
105	0 hr	Sham	2
44	0 hr	Sham	2
124	0 hr	Sham	2
125	0 hr	Sham	2
229	0 hr	Sham	2
239	0 hr	Sham	2
55	0 hr	Sham	2
118	0 hr	Sham	3
55	0 hr	Sham	3
128	0 hr	Sham	3
47	0 hr	Sham	3
125	0 hr	Sham	3
211	0 hr	Sham	3
51	0 hr	Sham	3
133	0 hr	Sham	3
116	0 hr	Sham	3
50	0 hr	Sham	3
107	0 hr	Unh	1
211	0 hr	Unh	1
47	0 hr	Unh	1
112	0 hr	Unh	1
116	0 hr	Unh	1
198	0 hr	Unh	1
47	0 hr	Unh	1
109	0 hr	Unh	1
114	0 hr	Unh	2
48	0 hr	Unh	2
123	0 hr	Unh	2
208	0 hr	Unh	2
123	0 hr	Unh	2
55	0 hr	Unh	2
55	0 hr	Unh	2
223	0 hr	Unh	2
190	0 hr	Unh	2
227	0 hr	Unh	2
115	0 hr	Unh	2
53	0 hr	Unh	3
214	0 hr	Unh	3
112	0 hr	Unh	3
198	0 hr	Unh	3
49	0 hr	Unh	3
53	0 hr	Unh	3
54	0 hr	Unh	3
232	0 hr	Unh	3
20400	12 hr	Alive	1
19800	12 hr	Alive	1
20300	12 hr	Alive	1
20500	12 hr	Alive	1
19300	12 hr	Alive	1
20100	12 hr	Alive	1
21400	12 hr	Alive	1
21300	12 hr	Alive	1
21400	12 hr	Alive	1
20400	12 hr	Alive	2
21000	12 hr	Alive	2
23962	12 hr	Alive	2
21458	12 hr	Alive	2
23257	12 hr	Alive	2
22831	12 hr	Alive	2
22900	12 hr	Alive	2
23045	12 hr	Alive	2
22944	12 hr	Alive	2
21666	12 hr	Alive	2
22925	12 hr	Alive	2
22796	12 hr	Alive	3
24572	12 hr	Alive	3
20958	12 hr	Alive	3
24032	12 hr	Alive	3
21775	12 hr	Alive	3
23873	12 hr	Alive	3
21908	12 hr	Alive	3
23436	12 hr	Alive	3
22051	12 hr	Alive	3
22429	12 hr	Alive	3
23713	12 hr	Alive	3
22851	12 hr	Alive	3
21909	12 hr	Alive	3
19400	12 hr	Dead	1
21100	12 hr	Dead	1
21000	12 hr	Dead	1
19900	12 hr	Dead	1
21000	12 hr	Dead	1
20200	12 hr	Dead	1
21100	12 hr	Dead	1
19600	12 hr	Dead	1
21400	12 hr	Dead	1
21400	12 hr	Dead	1
24765	12 hr	Dead	2
22923	12 hr	Dead	2
21268	12 hr	Dead	2
23597	12 hr	Dead	2
23240	12 hr	Dead	2
19300	12 hr	Dead	2
22915	12 hr	Dead	2
23668	12 hr	Dead	2
21100	12 hr	Dead	2
21210	12 hr	Dead	2
23820	12 hr	Dead	3
21926	12 hr	Dead	3
23443	12 hr	Dead	3
24385	12 hr	Dead	3
24015	12 hr	Dead	3
19300	12 hr	Dead	3
24214	12 hr	Dead	3
23517	12 hr	Dead	3
24030	12 hr	Dead	3
23179	12 hr	Dead	3
20200	12 hr	Sham	1
19300	12 hr	Sham	1
19500	12 hr	Sham	1
20500	12 hr	Sham	1
19300	12 hr	Sham	1
19700	12 hr	Sham	1
21100	12 hr	Sham	1
20500	12 hr	Sham	1
20800	12 hr	Sham	1
23661	12 hr	Sham	2
21400	12 hr	Sham	2
23063	12 hr	Sham	2
21658	12 hr	Sham	2
23206	12 hr	Sham	2
24421	12 hr	Sham	2
23031	12 hr	Sham	2
23859	12 hr	Sham	2
25509	12 hr	Sham	2
22181	12 hr	Sham	3
24299	12 hr	Sham	3
21573	12 hr	Sham	3
22932	12 hr	Sham	3
23806	12 hr	Sham	3
21505	12 hr	Sham	3
23749	12 hr	Sham	3
21204	12 hr	Sham	3
21041	12 hr	Sham	3
19200	12 hr	Unh	1
21300	12 hr	Unh	1
21100	12 hr	Unh	1
19600	12 hr	Unh	1
20000	12 hr	Unh	1
19600	12 hr	Unh	1
19600	12 hr	Unh	1
21000	12 hr	Unh	1
21600	12 hr	Unh	1
20500	12 hr	Unh	2
22375	12 hr	Unh	2
21104	12 hr	Unh	2
25218	12 hr	Unh	2
22497	12 hr	Unh	2
22852	12 hr	Unh	2
21100	12 hr	Unh	2
24128	12 hr	Unh	2
22875	12 hr	Unh	2
24507	12 hr	Unh	2
22043	12 hr	Unh	3
22124	12 hr	Unh	3
21757	12 hr	Unh	3
25837	12 hr	Unh	3
24346	12 hr	Unh	3
23712	12 hr	Unh	3
22682	12 hr	Unh	3
23183	12 hr	Unh	3
24262	12 hr	Unh	3
22929	12 hr	Unh	3
24352	12 hr	Unh	3
248000	24 hr	Alive	1
229000	24 hr	Alive	1
248000	24 hr	Alive	1
250000	24 hr	Alive	1
243000	24 hr	Alive	1
233000	24 hr	Alive	1
245000	24 hr	Alive	1
243000	24 hr	Alive	1
243000	24 hr	Alive	1
222000	24 hr	Alive	2
252000	24 hr	Alive	2
252000	24 hr	Alive	2
274340	24 hr	Alive	2
263290	24 hr	Alive	2
287027	24 hr	Alive	2
267825	24 hr	Alive	2
272694	24 hr	Alive	2
299516	24 hr	Alive	2
299997	24 hr	Alive	2
258137	24 hr	Alive	2
272848	24 hr	Alive	2
260489	24 hr	Alive	2
295495	24 hr	Alive	2
274086	24 hr	Alive	3
255780	24 hr	Alive	3
246989	24 hr	Alive	3
253000	24 hr	Alive	3
224000	24 hr	Alive	3
222000	24 hr	Alive	3
263351	24 hr	Alive	3
277279	24 hr	Alive	3
282387	24 hr	Alive	3
265878	24 hr	Alive	3
270645	24 hr	Alive	3
269323	24 hr	Alive	3
285189	24 hr	Alive	3
250000	24 hr	Dead	1
223000	24 hr	Dead	1
224000	24 hr	Dead	1
226000	24 hr	Dead	1
245000	24 hr	Dead	1
232000	24 hr	Dead	1
222000	24 hr	Dead	1
229000	24 hr	Dead	1
234000	24 hr	Dead	1
246000	24 hr	Dead	1
255822	24 hr	Dead	2
261621	24 hr	Dead	2
248000	24 hr	Dead	2
258599	24 hr	Dead	2
268561	24 hr	Dead	2
268261	24 hr	Dead	2
268778	24 hr	Dead	2
229000	24 hr	Dead	2
285008	24 hr	Dead	2
286044	24 hr	Dead	2
273239	24 hr	Dead	2
267674	24 hr	Dead	3
242944	24 hr	Dead	3
279759	24 hr	Dead	3
275686	24 hr	Dead	3
285964	24 hr	Dead	3
243000	24 hr	Dead	3
267012	24 hr	Dead	3
261918	24 hr	Dead	3
282835	24 hr	Dead	3
241000	24 hr	Sham	1
228000	24 hr	Sham	1
224000	24 hr	Sham	1
245000	24 hr	Sham	1
227000	24 hr	Sham	1
243000	24 hr	Sham	1
239000	24 hr	Sham	1
253000	24 hr	Sham	1
222000	24 hr	Sham	1
245994	24 hr	Sham	2
270367	24 hr	Sham	2
276829	24 hr	Sham	2
296135	24 hr	Sham	2
257453	24 hr	Sham	2
245000	24 hr	Sham	2
253960	24 hr	Sham	2
261875	24 hr	Sham	2
271068	24 hr	Sham	2
278717	24 hr	Sham	3
283622	24 hr	Sham	3
252000	24 hr	Sham	3
284911	24 hr	Sham	3
269320	24 hr	Sham	3
266510	24 hr	Sham	3
298509	24 hr	Sham	3
261463	24 hr	Sham	3
274116	24 hr	Sham	3
245000	24 hr	Unh	1
228000	24 hr	Unh	1
244000	24 hr	Unh	1
240000	24 hr	Unh	1
249000	24 hr	Unh	1
248000	24 hr	Unh	1
236000	24 hr	Unh	1
252000	24 hr	Unh	1
231000	24 hr	Unh	1
270104	24 hr	Unh	2
252863	24 hr	Unh	2
275805	24 hr	Unh	2
238489	24 hr	Unh	2
250000	24 hr	Unh	2
253264	24 hr	Unh	2
278812	24 hr	Unh	2
260831	24 hr	Unh	2
259336	24 hr	Unh	2
229000	24 hr	Unh	3
272750	24 hr	Unh	3
241000	24 hr	Unh	3
290016	24 hr	Unh	3
285507	24 hr	Unh	3
289668	24 hr	Unh	3
264187	24 hr	Unh	3
270104	24 hr	Unh	3
259839	24 hr	Unh	3
1828	4 hr	Alive	1
406	4 hr	Alive	1
1005	4 hr	Alive	1
1018	4 hr	Alive	1
2021	4 hr	Alive	1
463	4 hr	Alive	1
1140	4 hr	Alive	1
1100	4 hr	Alive	1
1948	4 hr	Alive	1
438	4 hr	Alive	1
1974.75	4 hr	Alive	2
2208	4 hr	Alive	2
2361	4 hr	Alive	2
2114	4 hr	Alive	2
1261	4 hr	Alive	2
2146	4 hr	Alive	2
520	4 hr	Alive	2
2352	4 hr	Alive	2
2533	4 hr	Alive	2
1947.53	4 hr	Alive	2
2233	4 hr	Alive	3
2405	4 hr	Alive	3
2434	4 hr	Alive	3
2393	4 hr	Alive	3
2486	4 hr	Alive	3
2433	4 hr	Alive	3
2333	4 hr	Alive	3
2240	4 hr	Alive	3
1289	4 hr	Alive	3
1204	4 hr	Alive	3
525	4 hr	Alive	3
2343	4 hr	Alive	3
2348	4 hr	Alive	3
2116.71	4 hr	Dead	1
1947.53	4 hr	Dead	1
2020.38	4 hr	Dead	1
2009.27	4 hr	Dead	1
1974.38	4 hr	Dead	1
2149.67	4 hr	Dead	1
2096.83	4 hr	Dead	1
1945.46	4 hr	Dead	1
2185.28	4 hr	Dead	1
1976.73	4 hr	Dead	1
1005	4 hr	Dead	2
2081	4 hr	Dead	2
2521	4 hr	Dead	2
2357	4 hr	Dead	2
1923.45	4 hr	Dead	2
2508	4 hr	Dead	2
2128	4 hr	Dead	2
1949.31	4 hr	Dead	2
463	4 hr	Dead	2
2496	4 hr	Dead	2
1132	4 hr	Dead	2
2369	4 hr	Dead	3
2346	4 hr	Dead	3
2109	4 hr	Dead	3
2021	4 hr	Dead	3
2326	4 hr	Dead	3
1018	4 hr	Dead	3
2510	4 hr	Dead	3
2112	4 hr	Dead	3
2181	4 hr	Dead	3
1968.64	4 hr	Sham	1
2170.34	4 hr	Sham	1
2118.47	4 hr	Sham	1
2174.7	4 hr	Sham	1
2008.04	4 hr	Sham	1
1922.69	4 hr	Sham	1
2116.57	4 hr	Sham	1
2157.63	4 hr	Sham	1
2148.04	4 hr	Sham	1
2139.77	4 hr	Sham	1
1100	4 hr	Sham	2
518	4 hr	Sham	2
463	4 hr	Sham	2
2181	4 hr	Sham	2
525	4 hr	Sham	2
2162	4 hr	Sham	2
2313	4 hr	Sham	2
457	4 hr	Sham	2
2331	4 hr	Sham	2
1183	4 hr	Sham	3
2381	4 hr	Sham	3
2407	4 hr	Sham	3
2282	4 hr	Sham	3
1187	4 hr	Sham	3
2357	4 hr	Sham	3
2469	4 hr	Sham	3
2275	4 hr	Sham	3
2008.04	4 hr	Sham	3
2139	4 hr	Sham	3
2342	4 hr	Sham	3
1943.9	4 hr	Unh	1
1923.45	4 hr	Unh	1
2033.42	4 hr	Unh	1
1987.66	4 hr	Unh	1
2037.62	4 hr	Unh	1
2058.1	4 hr	Unh	1
1949.31	4 hr	Unh	1
2157.36	4 hr	Unh	1
2073.28	4 hr	Unh	1
2555	4 hr	Unh	1
2037.62	4 hr	Unh	2
2276	4 hr	Unh	2
2514	4 hr	Unh	2
2009.27	4 hr	Unh	2
2142	4 hr	Unh	2
1171	4 hr	Unh	2
2367	4 hr	Unh	2
2108	4 hr	Unh	2
2263	4 hr	Unh	2
2269	4 hr	Unh	3
2245	4 hr	Unh	3
2407	4 hr	Unh	3
2380	4 hr	Unh	3
2300	4 hr	Unh	3
2300	4 hr	Unh	3
502	4 hr	Unh	3
2500	4 hr	Unh	3
272119	48 hr	Alive	1
282468	48 hr	Alive	1
265980	48 hr	Alive	1
243000	48 hr	Alive	1
260118	48 hr	Alive	1
227000	48 hr	Alive	1
265582	48 hr	Alive	1
270511	48 hr	Alive	1
276952	48 hr	Alive	2
271549	48 hr	Alive	2
250920	48 hr	Alive	2
282036	48 hr	Alive	2
266588	48 hr	Alive	2
281666	48 hr	Alive	2
252691	48 hr	Alive	2
249835	48 hr	Alive	2
267850	48 hr	Alive	2
274948	48 hr	Alive	2
269997	48 hr	Alive	2
286968	48 hr	Alive	3
257586	48 hr	Alive	3
272429	48 hr	Alive	3
253281	48 hr	Alive	3
279934	48 hr	Alive	3
284189	48 hr	Alive	3
236000	48 hr	Alive	3
262269	48 hr	Alive	3
275477	48 hr	Alive	3
252000	48 hr	Alive	3
281656	48 hr	Alive	3
272608	48 hr	Alive	3
259392	48 hr	Alive	3
285811	48 hr	Alive	3
265111	48 hr	Dead	1
275235	48 hr	Dead	1
272257	48 hr	Dead	1
254757	48 hr	Dead	1
276073	48 hr	Dead	1
263053	48 hr	Dead	1
280167	48 hr	Dead	1
270058	48 hr	Dead	1
271300	48 hr	Dead	1
249338	48 hr	Dead	1
247500	48 hr	Dead	2
297639	48 hr	Dead	2
276932	48 hr	Dead	2
257444	48 hr	Dead	2
257231	48 hr	Dead	2
224000	48 hr	Dead	2
253010	48 hr	Dead	2
240626	48 hr	Dead	2
246305	48 hr	Dead	2
283070	48 hr	Dead	2
249581	48 hr	Dead	3
292395	48 hr	Dead	3
268222	48 hr	Dead	3
257066	48 hr	Dead	3
266411	48 hr	Dead	3
257710	48 hr	Dead	3
286312	48 hr	Dead	3
270070	48 hr	Dead	3
287534	48 hr	Dead	3
248000	48 hr	Dead	3
290119	48 hr	Sham	1
292185	48 hr	Sham	1
266379	48 hr	Sham	1
250794	48 hr	Sham	1
277256	48 hr	Sham	1
270577	48 hr	Sham	1
237731	48 hr	Sham	1
281226	48 hr	Sham	1
278785	48 hr	Sham	1
274291	48 hr	Sham	1
283181	48 hr	Sham	1
245000	48 hr	Sham	2
282417	48 hr	Sham	2
275651	48 hr	Sham	2
280072	48 hr	Sham	2
251130	48 hr	Sham	2
272354	48 hr	Sham	2
278180	48 hr	Sham	2
268483	48 hr	Sham	2
288921	48 hr	Sham	3
279533	48 hr	Sham	3
256048	48 hr	Sham	3
243551	48 hr	Sham	3
277027	48 hr	Sham	3
275588	48 hr	Sham	3
281130	48 hr	Sham	3
234000	48 hr	Sham	3
295294	48 hr	Unh	1
286415	48 hr	Unh	1
281451	48 hr	Unh	1
277931	48 hr	Unh	1
263057	48 hr	Unh	1
264351	48 hr	Unh	1
246000	48 hr	Unh	1
222000	48 hr	Unh	1
255409	48 hr	Unh	2
273840	48 hr	Unh	2
271294	48 hr	Unh	2
277120	48 hr	Unh	2
276542	48 hr	Unh	2
266788	48 hr	Unh	2
252000	48 hr	Unh	2
286639	48 hr	Unh	2
246806	48 hr	Unh	2
244640	48 hr	Unh	2
245000	48 hr	Unh	3
247853	48 hr	Unh	3
264696	48 hr	Unh	3
267971	48 hr	Unh	3
243216	48 hr	Unh	3
264257	48 hr	Unh	3
250921	48 hr	Unh	3
250000	48 hr	Unh	3
291001	48 hr	Unh	3

## Sheet: Pr.rettgeri
		0-24 hrs					2-3 days						4-5 days
counts	time	treatment	block		counts	time	treatment	block			counts	time	treatment	block
740	0 hr	Alive parent	1		217	0 hr	Alive parent	1			324	0 hr	Alive parent	1
60	0 hr	Alive parent	1		648	0 hr	Alive parent	1			681	0 hr	Alive parent	1
300	0 hr	Alive parent	1		215	0 hr	Alive parent	1			380	0 hr	Alive parent	1
241	0 hr	Alive parent	1		110	0 hr	Alive parent	1			365	0 hr	Alive parent	1
448	0 hr	Alive parent	1		457	0 hr	Alive parent	1			502	0 hr	Alive parent	1
385	0 hr	Alive parent	1		496	0 hr	Alive parent	1			167	0 hr	Alive parent	1
1220	0 hr	Alive parent	1		542	0 hr	Alive parent	1			44	0 hr	Alive parent	1
142	0 hr	Alive parent	1		908	0 hr	Alive parent	1			753	0 hr	Alive parent	1
23	0 hr	Alive parent	1		45	0 hr	Alive parent	1			42	0 hr	Alive parent	1
237	0 hr	Alive parent	1		91	0 hr	Alive parent	1			125	0 hr	Alive parent	1
220	0 hr	Dead parent	1		106	0 hr	Dead parent	1			391	0 hr	Dead parent	1
420	0 hr	Dead parent	1		497	0 hr	Dead parent	1			450	0 hr	Dead parent	1
340	0 hr	Dead parent	1		48	0 hr	Dead parent	1			65	0 hr	Dead parent	1
1140	0 hr	Dead parent	1		98	0 hr	Dead parent	1			44	0 hr	Dead parent	1
120	0 hr	Dead parent	1		894	0 hr	Dead parent	1			0	0 hr	Dead parent	1
20	0 hr	Dead parent	1		45	0 hr	Dead parent	1			0	0 hr	Dead parent	1
200	0 hr	Dead parent	1		95	0 hr	Dead parent	1			136	0 hr	Dead parent	1
540	0 hr	Dead parent	1		431	0 hr	Dead parent	1			715	0 hr	Dead parent	1
180	0 hr	Dead parent	1		92	0 hr	Dead parent	1			86	0 hr	Dead parent	1
100	0 hr	Dead parent	1		327	0 hr	Dead parent	1			256	0 hr	Dead parent	1
1354	0 hr	Sham inf parent	1		117	0 hr	Sham inf parent	1			95	0 hr	Sham inf parent	1
681	0 hr	Sham inf parent	1		139	0 hr	Sham inf parent	1			535	0 hr	Sham inf parent	1
86	0 hr	Sham inf parent	1		22	0 hr	Sham inf parent	1			167	0 hr	Sham inf parent	1
872	0 hr	Sham inf parent	1		235	0 hr	Sham inf parent	1			299	0 hr	Sham inf parent	1
68	0 hr	Sham inf parent	1		604	0 hr	Sham inf parent	1			690	0 hr	Sham inf parent	1
353	0 hr	Sham inf parent	1		199	0 hr	Sham inf parent	1			367	0 hr	Sham inf parent	1
257	0 hr	Sham inf parent	1		112	0 hr	Sham inf parent	1			407	0 hr	Sham inf parent	1
476	0 hr	Sham inf parent	1		475	0 hr	Sham inf parent	1			481	0 hr	Sham inf parent	1
391	0 hr	Sham inf parent	1		500	0 hr	Sham inf parent	1			70	0 hr	Sham inf parent	1
1211	0 hr	Sham inf parent	1		560	0 hr	Sham inf parent	1			46	0 hr	Sham inf parent	1
44	0 hr	Unh parent	1		245	0 hr	Unh parent	1			526	0 hr	Unh parent	1
0	0 hr	Unh parent	1		482	0 hr	Unh parent	1			942	0 hr	Unh parent	1
0	0 hr	Unh parent	1		385	0 hr	Unh parent	1			43	0 hr	Unh parent	1
1300	0 hr	Unh parent	1		150	0 hr	Unh parent	1			93	0 hr	Unh parent	1
768	0 hr	Unh parent	1		135	0 hr	Unh parent	1			1475	0 hr	Unh parent	1
93	0 hr	Unh parent	1		22	0 hr	Unh parent	1			167	0 hr	Unh parent	1
854	0 hr	Unh parent	1		220	0 hr	Unh parent	1			307	0 hr	Unh parent	1
63	0 hr	Unh parent	1		591	0 hr	Unh parent	1			685	0 hr	Unh parent	1
348	0 hr	Unh parent	1		196	0 hr	Unh parent	1			378	0 hr	Unh parent	1
233	0 hr	Unh parent	1		106	0 hr	Unh parent	1			377	0 hr	Unh parent	1
31944	12 hr	Alive parent	1		146767	12 hr	Alive parent	1			4033	12 hr	Alive parent	1
817060	12 hr	Alive parent	1		114116	12 hr	Alive parent	1			10590	12 hr	Alive parent	1
1841941	12 hr	Alive parent	1		365386	12 hr	Alive parent	1			6051	12 hr	Alive parent	1
87636	12 hr	Alive parent	1		37321	12 hr	Alive parent	1			91612	12 hr	Alive parent	1
5055	12 hr	Alive parent	1		41693	12 hr	Alive parent	1			11925	12 hr	Alive parent	1
134159	12 hr	Alive parent	1		74079	12 hr	Alive parent	1			160991	12 hr	Alive parent	1
7755	12 hr	Alive parent	1		76279	12 hr	Alive parent	1			56332	12 hr	Alive parent	1
2790	12 hr	Alive parent	1		15065	12 hr	Alive parent	1			2668527	12 hr	Alive parent	1
6548	12 hr	Alive parent	1		17869	12 hr	Alive parent	1			70271	12 hr	Alive parent	1
4165	12 hr	Alive parent	1		15451	12 hr	Alive parent	1			142747	12 hr	Alive parent	1
74100	12 hr	Dead parent	1		904221	12 hr	Dead parent	1			90674	12 hr	Dead parent	1
4720	12 hr	Dead parent	1		413725	12 hr	Dead parent	1			101609	12 hr	Dead parent	1
126000	12 hr	Dead parent	1		71731	12 hr	Dead parent	1			179669	12 hr	Dead parent	1
6570	12 hr	Dead parent	1		757695	12 hr	Dead parent	1			57274	12 hr	Dead parent	1
2500	12 hr	Dead parent	1		153218	12 hr	Dead parent	1			741380	12 hr	Dead parent	1
5730	12 hr	Dead parent	1		16697	12 hr	Dead parent	1			76325	12 hr	Dead parent	1
3520	12 hr	Dead parent	1		109502	12 hr	Dead parent	1			41126	12 hr	Dead parent	1
9630	12 hr	Dead parent	1		26971	12 hr	Dead parent	1			51233	12 hr	Dead parent	1
5070	12 hr	Dead parent	1		69210	12 hr	Dead parent	1			161107	12 hr	Dead parent	1
81000	12 hr	Dead parent	1		35215	12 hr	Dead parent	1			159359	12 hr	Dead parent	1
109612	12 hr	Sham inf parent	1		38479	12 hr	Sham inf parent	1			6972	12 hr	Sham inf parent	1
28304	12 hr	Sham inf parent	1		46422	12 hr	Sham inf parent	1			12645	12 hr	Sham inf parent	1
69886	12 hr	Sham inf parent	1		61454	12 hr	Sham inf parent	1			26375	12 hr	Sham inf parent	1
33553	12 hr	Sham inf parent	1		160682	12 hr	Sham inf parent	1			14185	12 hr	Sham inf parent	1
947411	12 hr	Sham inf parent	1		115557	12 hr	Sham inf parent	1			10375	12 hr	Sham inf parent	1
1949036	12 hr	Sham inf parent	1		944800	12 hr	Sham inf parent	1			5765	12 hr	Sham inf parent	1
77887	12 hr	Sham inf parent	1		918593	12 hr	Sham inf parent	1			93713	12 hr	Sham inf parent	1
4970	12 hr	Sham inf parent	1		1475835	12 hr	Sham inf parent	1			100721	12 hr	Sham inf parent	1
137450	12 hr	Sham inf parent	1		75457	12 hr	Sham inf parent	1			1654356	12 hr	Sham inf parent	1
7811	12 hr	Sham inf parent	1		2756393	12 hr	Sham inf parent	1			62212	12 hr	Sham inf parent	1
2660305	12 hr	Unh parent	1		63064	12 hr	Unh parent	1			87349	12 hr	Unh parent	1
154492	12 hr	Unh parent	1		2628863	12 hr	Unh parent	1			15231	12 hr	Unh parent	1
16828	12 hr	Unh parent	1		69980	12 hr	Unh parent	1			147749	12 hr	Unh parent	1
116394	12 hr	Unh parent	1		39161	12 hr	Unh parent	1			7297	12 hr	Unh parent	1
28521	12 hr	Unh parent	1		45699	12 hr	Unh parent	1			12918	12 hr	Unh parent	1
65561	12 hr	Unh parent	1		58901	12 hr	Unh parent	1			26043	12 hr	Unh parent	1
35262	12 hr	Unh parent	1		159839	12 hr	Unh parent	1			14175	12 hr	Unh parent	1
893688	12 hr	Unh parent	1		113229	12 hr	Unh parent	1			11308	12 hr	Unh parent	1
2110369	12 hr	Unh parent	1		986469	12 hr	Unh parent	1			15965	12 hr	Unh parent	1
87658	12 hr	Unh parent	1		890672	12 hr	Unh parent	1			86913	12 hr	Unh parent	1
5397984314	24 hr	Alive parent	1		4420504845	24 hr	Alive parent	1			17639719	24 hr	Alive parent	1
5928502574	24 hr	Alive parent	1		739941272	24 hr	Alive parent	1			40407586	24 hr	Alive parent	1
5775640740	24 hr	Alive parent	1		3400663955	24 hr	Alive parent	1			23206895	24 hr	Alive parent	1
386499396	24 hr	Alive parent	1		5891530174	24 hr	Alive parent	1			298656907	24 hr	Alive parent	1
19893841	24 hr	Alive parent	1		5872719501	24 hr	Alive parent	1			7981368689	24 hr	Alive parent	1
555998126	24 hr	Alive parent	1		3314274568	24 hr	Alive parent	1			3928440950	24 hr	Alive parent	1
29431025	24 hr	Alive parent	1		2995305256	24 hr	Alive parent	1			2862771015	24 hr	Alive parent	1
11654082	24 hr	Alive parent	1		7782862410	24 hr	Alive parent	1			759129095	24 hr	Alive parent	1
27710601	24 hr	Alive parent	1		8540796056	24 hr	Alive parent	1			5839012907	24 hr	Alive parent	1
16920914	24 hr	Alive parent	1		5794765545	24 hr	Alive parent	1			2712349147	24 hr	Alive parent	1
357978503	24 hr	Dead parent	1		5960128749	24 hr	Dead parent	1			310954592	24 hr	Dead parent	1
18654339	24 hr	Dead parent	1		536955287	24 hr	Dead parent	1			8410360874	24 hr	Dead parent	1
477500948	24 hr	Dead parent	1		3300715800	24 hr	Dead parent	1			3704301211	24 hr	Dead parent	1
25024545	24 hr	Dead parent	1		3004203358	24 hr	Dead parent	1			3006381074	24 hr	Dead parent	1
10587345	24 hr	Dead parent	1		792656406	24 hr	Dead parent	1			788279432	24 hr	Dead parent	1
24448424	24 hr	Dead parent	1		7781194668	24 hr	Dead parent	1			5290520756	24 hr	Dead parent	1
15069590	24 hr	Dead parent	1		5801545865	24 hr	Dead parent	1			282677192	24 hr	Dead parent	1
37998400	24 hr	Dead parent	1		453308575	24 hr	Dead parent	1			8106595572	24 hr	Dead parent	1
22055244	24 hr	Dead parent	1		4105478443	24 hr	Dead parent	1			3947654996	24 hr	Dead parent	1
268486467	24 hr	Dead parent	1		6127976662	24 hr	Dead parent	1			477733041	24 hr	Dead parent	1
5688364196	24 hr	Sham inf parent	1		2682896093	24 hr	Sham inf parent	1			292982333	24 hr	Sham inf parent	1
4437338879	24 hr	Sham inf parent	1		7314920878	24 hr	Sham inf parent	1			11697069	24 hr	Sham inf parent	1
4320311714	24 hr	Sham inf parent	1		4027724698	24 hr	Sham inf parent	1			25836082	24 hr	Sham inf parent	1
5773753646	24 hr	Sham inf parent	1		452841454	24 hr	Sham inf parent	1			160849258	24 hr	Sham inf parent	1
6840096677	24 hr	Sham inf parent	1		749279147	24 hr	Sham inf parent	1			42712646	24 hr	Sham inf parent	1
6575603733	24 hr	Sham inf parent	1		3609164720	24 hr	Sham inf parent	1			232884586	24 hr	Sham inf parent	1
421726610	24 hr	Sham inf parent	1		6220779764	24 hr	Sham inf parent	1			289435441	24 hr	Sham inf parent	1
21663585	24 hr	Sham inf parent	1		557582869	24 hr	Sham inf parent	1			8488446571	24 hr	Sham inf parent	1
503436263	24 hr	Sham inf parent	1		3278502779	24 hr	Sham inf parent	1			3957506336	24 hr	Sham inf parent	1
26660885	24 hr	Sham inf parent	1		3177115824	24 hr	Sham inf parent	1			2899428033	24 hr	Sham inf parent	1
2977207606	24 hr	Unh parent	1		2894072445	24 hr	Unh parent	1			389301991	24 hr	Unh parent	1
7831617712	24 hr	Unh parent	1		7600154499	24 hr	Unh parent	1			202172743	24 hr	Unh parent	1
8602391345	24 hr	Unh parent	1		5900220229	24 hr	Unh parent	1			570854077	24 hr	Unh parent	1
5724317718	24 hr	Unh parent	1		2762018618	24 hr	Unh parent	1			2903164441	24 hr	Unh parent	1
4133949032	24 hr	Unh parent	1		7887464990	24 hr	Unh parent	1			121779397	24 hr	Unh parent	1
4430811729	24 hr	Unh parent	1		4099078440	24 hr	Unh parent	1			289527461	24 hr	Unh parent	1
6459245396	24 hr	Unh parent	1		4718278417	24 hr	Unh parent	1			175832418	24 hr	Unh parent	1
6682069268	24 hr	Unh parent	1		8113656747	24 hr	Unh parent	1			425087477	24 hr	Unh parent	1
6265342001	24 hr	Unh parent	1		3625222764	24 hr	Unh parent	1			235834681	24 hr	Unh parent	1
398671094	24 hr	Unh parent	1		5591090449	24 hr	Unh parent	1			2965788357	24 hr	Unh parent	1
280	4 hr	Alive parent	1		1357	4 hr	Alive parent	1			89	4 hr	Alive parent	1
3120	4 hr	Alive parent	1		731	4 hr	Alive parent	1			2547	4 hr	Alive parent	1
2040	4 hr	Alive parent	1		5015	4 hr	Alive parent	1			2479	4 hr	Alive parent	1
3809	4 hr	Alive parent	1		23	4 hr	Alive parent	1			378	4 hr	Alive parent	1
71	4 hr	Alive parent	1		2783	4 hr	Alive parent	1			418	4 hr	Alive parent	1
7301	4 hr	Alive parent	1		118	4 hr	Alive parent	1			420	4 hr	Alive parent	1
1000	4 hr	Alive parent	1		3284	4 hr	Alive parent	1			1774	4 hr	Alive parent	1
6895	4 hr	Alive parent	1		4622	4 hr	Alive parent	1			215	4 hr	Alive parent	1
108	4 hr	Alive parent	1		6743	4 hr	Alive parent	1			889	4 hr	Alive parent	1
90	4 hr	Alive parent	1		999	4 hr	Alive parent	1			376	4 hr	Alive parent	1
3380	4 hr	Dead parent	1		22	4 hr	Dead parent	1			979	4 hr	Dead parent	1
60	4 hr	Dead parent	1		2654	4 hr	Dead parent	1			781	4 hr	Dead parent	1
6800	4 hr	Dead parent	1		108	4 hr	Dead parent	1			448	4 hr	Dead parent	1
880	4 hr	Dead parent	1		3461	4 hr	Dead parent	1			1853	4 hr	Dead parent	1
5770	4 hr	Dead parent	1		4525	4 hr	Dead parent	1			732	4 hr	Dead parent	1
100	4 hr	Dead parent	1		6534	4 hr	Dead parent	1			950	4 hr	Dead parent	1
80	4 hr	Dead parent	1		1008	4 hr	Dead parent	1			863	4 hr	Dead parent	1
2200	4 hr	Dead parent	1		659	4 hr	Dead parent	1			1689	4 hr	Dead parent	1
2080	4 hr	Dead parent	1		96	4 hr	Dead parent	1			893	4 hr	Dead parent	1
340	4 hr	Dead parent	1		307	4 hr	Dead parent	1			1281	4 hr	Dead parent	1
1017	4 hr	Sham inf parent	1		372	4 hr	Sham inf parent	1			1050	4 hr	Sham inf parent	1
666	4 hr	Sham inf parent	1		10086	4 hr	Sham inf parent	1			6074	4 hr	Sham inf parent	1
91	4 hr	Sham inf parent	1		913	4 hr	Sham inf parent	1			109	4 hr	Sham inf parent	1
322	4 hr	Sham inf parent	1		1281	4 hr	Sham inf parent	1			96	4 hr	Sham inf parent	1
3679	4 hr	Sham inf parent	1		798	4 hr	Sham inf parent	1			2608	4 hr	Sham inf parent	1
2219	4 hr	Sham inf parent	1		4960	4 hr	Sham inf parent	1			2302	4 hr	Sham inf parent	1
3564	4 hr	Sham inf parent	1		24	4 hr	Sham inf parent	1			402	4 hr	Sham inf parent	1
65	4 hr	Sham inf parent	1		2761	4 hr	Sham inf parent	1			416	4 hr	Sham inf parent	1
7231	4 hr	Sham inf parent	1		109	4 hr	Sham inf parent	1			410	4 hr	Sham inf parent	1
1048	4 hr	Sham inf parent	1		3279	4 hr	Sham inf parent	1			1694	4 hr	Sham inf parent	1
3288	4 hr	Unh parent	1		1711	4 hr	Unh parent	1			4042	4 hr	Unh parent	1
4502	4 hr	Unh parent	1		232	4 hr	Unh parent	1			67	4 hr	Unh parent	1
6388	4 hr	Unh parent	1		943	4 hr	Unh parent	1			416	4 hr	Unh parent	1
976	4 hr	Unh parent	1		341	4 hr	Unh parent	1			976	4 hr	Unh parent	1
728	4 hr	Unh parent	1		11289	4 hr	Unh parent	1			825	4 hr	Unh parent	1
87	4 hr	Unh parent	1		904	4 hr	Unh parent	1			110	4 hr	Unh parent	1
311	4 hr	Unh parent	1		1316	4 hr	Unh parent	1			89	4 hr	Unh parent	1
3480	4 hr	Unh parent	1		727	4 hr	Unh parent	1			604	4 hr	Unh parent	1
2331	4 hr	Unh parent	1		4642	4 hr	Unh parent	1			2203	4 hr	Unh parent	1
4047	4 hr	Unh parent	1		22	4 hr	Unh parent	1			394	4 hr	Unh parent	1
26733387	48 hr	Alive parent	1		2791546031	48 hr	Alive parent	1			6326349924	48 hr	Alive parent	1
11575311	48 hr	Alive parent	1		7666483240	48 hr	Alive parent	1			4254166883	48 hr	Alive parent	1
27232752	48 hr	Alive parent	1		3905954404	48 hr	Alive parent	1			4259160300	48 hr	Alive parent	1
17231882	48 hr	Alive parent	1		4352830190	48 hr	Alive parent	1			6294990556	48 hr	Alive parent	1
45384315	48 hr	Alive parent	1		8437419145	48 hr	Alive parent	1			6655801939	48 hr	Alive parent	1
23480180	48 hr	Alive parent	1		3451452054	48 hr	Alive parent	1			6173170956	48 hr	Alive parent	1
318247007	48 hr	Alive parent	1		6297116579	48 hr	Alive parent	1			414163923	48 hr	Alive parent	1
7959358388	48 hr	Alive parent	1		5480970240	48 hr	Alive parent	1			19829060	48 hr	Alive parent	1
4029313368	48 hr	Alive parent	1		3213913632	48 hr	Alive parent	1			531713392	48 hr	Alive parent	1
2978396178	48 hr	Alive parent	1		3073719222	48 hr	Alive parent	1			275095392	48 hr	Alive parent	1
15956439	48 hr	Dead parent	1		4766410223	48 hr	Dead parent	1			5937621041	48 hr	Dead parent	1
42359134	48 hr	Dead parent	1		7425469715	48 hr	Dead parent	1			6766429561	48 hr	Dead parent	1
25026214	48 hr	Dead parent	1		3391310016	48 hr	Dead parent	1			6872230265	48 hr	Dead parent	1
297347119	48 hr	Dead parent	1		5590075630	48 hr	Dead parent	1			389915223	48 hr	Dead parent	1
8569759582	48 hr	Dead parent	1		5872806412	48 hr	Dead parent	1			207633005	48 hr	Dead parent	1
4164311213	48 hr	Dead parent	1		3279589612	48 hr	Dead parent	1			569492055	48 hr	Dead parent	1
2750229709	48 hr	Dead parent	1		3062934918	48 hr	Dead parent	1			278308548	48 hr	Dead parent	1
8312938880	48 hr	Dead parent	1		7953569081	48 hr	Dead parent	1			114098619	48 hr	Dead parent	1
5549169340	48 hr	Dead parent	1		8203421440	48 hr	Dead parent	1			276192884	48 hr	Dead parent	1
2776583807	48 hr	Dead parent	1		5997580300	48 hr	Dead parent	1			161843475	48 hr	Dead parent	1
381545955	48 hr	Sham inf parent	1		3043188437	48 hr	Sham inf parent	1			3095680870	48 hr	Sham inf parent	1
22042348	48 hr	Sham inf parent	1		8030444247	48 hr	Sham inf parent	1			8051362425	48 hr	Sham inf parent	1
528095869	48 hr	Sham inf parent	1		5936047674	48 hr	Sham inf parent	1			8585098909	48 hr	Sham inf parent	1
26824056	48 hr	Sham inf parent	1		2642413817	48 hr	Sham inf parent	1			5921559333	48 hr	Sham inf parent	1
12274967	48 hr	Sham inf parent	1		8031709329	48 hr	Sham inf parent	1			4222487874	48 hr	Sham inf parent	1
26993940	48 hr	Sham inf parent	1		4257315025	48 hr	Sham inf parent	1			4426738095	48 hr	Sham inf parent	1
16123261	48 hr	Sham inf parent	1		4689911807	48 hr	Sham inf parent	1			5858378912	48 hr	Sham inf parent	1
40107255	48 hr	Sham inf parent	1		8157364008	48 hr	Sham inf parent	1			6903330701	48 hr	Sham inf parent	1
23199519	48 hr	Sham inf parent	1		3570755062	48 hr	Sham inf parent	1			6157268214	48 hr	Sham inf parent	1
302655311	48 hr	Sham inf parent	1		5632523489	48 hr	Sham inf parent	1			424477686	48 hr	Sham inf parent	1
6050905947	48 hr	Unh parent	1		283916624	48 hr	Unh parent	1			6178558598	48 hr	Unh parent	1
7107221368	48 hr	Unh parent	1		8040732266	48 hr	Unh parent	1			5318018229	48 hr	Unh parent	1
6315680654	48 hr	Unh parent	1		3874650001	48 hr	Unh parent	1			3122090490	48 hr	Unh parent	1
398291023	48 hr	Unh parent	1		2746967126	48 hr	Unh parent	1			3260364786	48 hr	Unh parent	1
20197995	48 hr	Unh parent	1		7726488761	48 hr	Unh parent	1			8443309887	48 hr	Unh parent	1
536613478	48 hr	Unh parent	1		5428474877	48 hr	Unh parent	1			8195738854	48 hr	Unh parent	1
26446789	48 hr	Unh parent	1		2684085352	48 hr	Unh parent	1			6390546731	48 hr	Unh parent	1
12414378	48 hr	Unh parent	1		7668846634	48 hr	Unh parent	1			4206217647	48 hr	Unh parent	1
28908421	48 hr	Unh parent	1		3864773716	48 hr	Unh parent	1			4538770883	48 hr	Unh parent	1
16534456	48 hr	Unh parent	1		4611315443	48 hr	Unh parent	1			6278901618	48 hr	Unh parent	1
618	0 hr	Alive parent	2		1533	0 hr	Alive parent	2			698	0 hr	Alive parent	2
207	0 hr	Alive parent	2		158	0 hr	Alive parent	2			93	0 hr	Alive parent	2
107	0 hr	Alive parent	2		306	0 hr	Alive parent	2			96	0 hr	Alive parent	2
472	0 hr	Alive parent	2		679	0 hr	Alive parent	2			67	0 hr	Alive parent	2
492	0 hr	Alive parent	2		344	0 hr	Alive parent	2			544	0 hr	Alive parent	2
586	0 hr	Alive parent	2		373	0 hr	Alive parent	2			237	0 hr	Alive parent	2
961	0 hr	Alive parent	2		452	0 hr	Alive parent	2			491	0 hr	Alive parent	2
43	0 hr	Alive parent	2		64	0 hr	Alive parent	2			400	0 hr	Alive parent	2
92	0 hr	Alive parent	2		44	0 hr	Alive parent	2			275	0 hr	Alive parent	2
1527	0 hr	Alive parent	2		0	0 hr	Alive parent	2			138	0 hr	Alive parent	2
420	0 hr	Dead parent	2		65	0 hr	Dead parent	2			66	0 hr	Dead parent	2
420	0 hr	Dead parent	2		363	0 hr	Dead parent	2			137	0 hr	Dead parent	2
500	0 hr	Dead parent	2		371	0 hr	Dead parent	2			259	0 hr	Dead parent	2
820	0 hr	Dead parent	2		496	0 hr	Dead parent	2			59	0 hr	Dead parent	2
40	0 hr	Dead parent	2		70	0 hr	Dead parent	2			6	0 hr	Dead parent	2
80	0 hr	Dead parent	2		46	0 hr	Dead parent	2			111	0 hr	Dead parent	2
1300	0 hr	Dead parent	2		79	0 hr	Dead parent	2			136	0 hr	Dead parent	2
140	0 hr	Dead parent	2		0	0 hr	Dead parent	2			23	0 hr	Dead parent	2
280	0 hr	Dead parent	2		1208	0 hr	Dead parent	2			237	0 hr	Dead parent	2
600	0 hr	Dead parent	2		748	0 hr	Dead parent	2			597	0 hr	Dead parent	2
132	0 hr	Sham inf parent	2		954	0 hr	Sham inf parent	2			0	0 hr	Sham inf parent	2
22	0 hr	Sham inf parent	2		47	0 hr	Sham inf parent	2			0	0 hr	Sham inf parent	2
211	0 hr	Sham inf parent	2		88	0 hr	Sham inf parent	2			1357	0 hr	Sham inf parent	2
571	0 hr	Sham inf parent	2		533	0 hr	Sham inf parent	2			696	0 hr	Sham inf parent	2
214	0 hr	Sham inf parent	2		167	0 hr	Sham inf parent	2			95	0 hr	Sham inf parent	2
114	0 hr	Sham inf parent	2		315	0 hr	Sham inf parent	2			837	0 hr	Sham inf parent	2
496	0 hr	Sham inf parent	2		662	0 hr	Sham inf parent	2			65	0 hr	Sham inf parent	2
456	0 hr	Sham inf parent	2		338	0 hr	Sham inf parent	2			333	0 hr	Sham inf parent	2
553	0 hr	Sham inf parent	2		377	0 hr	Sham inf parent	2			251	0 hr	Sham inf parent	2
878	0 hr	Sham inf parent	2		470	0 hr	Sham inf parent	2			468	0 hr	Sham inf parent	2
444	0 hr	Unh parent	2		458	0 hr	Unh parent	2			494	0 hr	Unh parent	2
377	0 hr	Unh parent	2		446	0 hr	Unh parent	2			72	0 hr	Unh parent	2
1233	0 hr	Unh parent	2		540	0 hr	Unh parent	2			43	0 hr	Unh parent	2
139	0 hr	Unh parent	2		901	0 hr	Unh parent	2			0	0 hr	Unh parent	2
23	0 hr	Unh parent	2		43	0 hr	Unh parent	2			0	0 hr	Unh parent	2
221	0 hr	Unh parent	2		94	0 hr	Unh parent	2			1287	0 hr	Unh parent	2
628	0 hr	Unh parent	2		124	0 hr	Unh parent	2			684	0 hr	Unh parent	2
198	0 hr	Unh parent	2		149	0 hr	Unh parent	2			84	0 hr	Unh parent	2
110	0 hr	Unh parent	2		331	0 hr	Unh parent	2			816	0 hr	Unh parent	2
488	0 hr	Unh parent	2		696	0 hr	Unh parent	2			71	0 hr	Unh parent	2
10912	12 hr	Alive parent	2		28419	12 hr	Alive parent	2			46207	12 hr	Alive parent	2
5980	12 hr	Alive parent	2		66442	12 hr	Alive parent	2			158524	12 hr	Alive parent	2
90701	12 hr	Alive parent	2		37508	12 hr	Alive parent	2			142436	12 hr	Alive parent	2
110200	12 hr	Alive parent	2		45086	12 hr	Alive parent	2			108072	12 hr	Alive parent	2
1540189	12 hr	Alive parent	2		23339	12 hr	Alive parent	2			955279	12 hr	Alive parent	2
58490	12 hr	Alive parent	2		86354	12 hr	Alive parent	2			923467	12 hr	Alive parent	2
2716701	12 hr	Alive parent	2		4991	12 hr	Alive parent	2			1477597	12 hr	Alive parent	2
70071	12 hr	Alive parent	2		15056	12 hr	Alive parent	2			170704	12 hr	Alive parent	2
42318	12 hr	Alive parent	2		7151	12 hr	Alive parent	2			2584411	12 hr	Alive parent	2
47915	12 hr	Alive parent	2		2653	12 hr	Alive parent	2			151283	12 hr	Alive parent	2
92600	12 hr	Dead parent	2		42176	12 hr	Dead parent	2			121131	12 hr	Dead parent	2
1391852	12 hr	Dead parent	2		202459	12 hr	Dead parent	2			927986	12 hr	Dead parent	2
52809	12 hr	Dead parent	2		82417	12 hr	Dead parent	2			896339	12 hr	Dead parent	2
2400080	12 hr	Dead parent	2		5376	12 hr	Dead parent	2			143243	12 hr	Dead parent	2
65787	12 hr	Dead parent	2		13077	12 hr	Dead parent	2			376621	12 hr	Dead parent	2
35929	12 hr	Dead parent	2		7732	12 hr	Dead parent	2			2721697	12 hr	Dead parent	2
43485	12 hr	Dead parent	2		2764	12 hr	Dead parent	2			138984	12 hr	Dead parent	2
51415	12 hr	Dead parent	2		6077	12 hr	Dead parent	2			917133	12 hr	Dead parent	2
134409	12 hr	Dead parent	2		4056	12 hr	Dead parent	2			106066	12 hr	Dead parent	2
101291	12 hr	Dead parent	2		11229	12 hr	Dead parent	2			325481	12 hr	Dead parent	2
2653	12 hr	Sham inf parent	2		153888	12 hr	Sham inf parent	2			2624016	12 hr	Sham inf parent	2
6333	12 hr	Sham inf parent	2		17203	12 hr	Sham inf parent	2			73948	12 hr	Sham inf parent	2
4090	12 hr	Sham inf parent	2		105566	12 hr	Sham inf parent	2			39852	12 hr	Sham inf parent	2
11537	12 hr	Sham inf parent	2		28431	12 hr	Sham inf parent	2			50405	12 hr	Sham inf parent	2
6040	12 hr	Sham inf parent	2		66224	12 hr	Sham inf parent	2			55557	12 hr	Sham inf parent	2
95398	12 hr	Sham inf parent	2		33746	12 hr	Sham inf parent	2			144755	12 hr	Sham inf parent	2
101561	12 hr	Sham inf parent	2		896114	12 hr	Sham inf parent	2			114359	12 hr	Sham inf parent	2
1663360	12 hr	Sham inf parent	2		2082893	12 hr	Sham inf parent	2			1010576	12 hr	Sham inf parent	2
56907	12 hr	Sham inf parent	2		79910	12 hr	Sham inf parent	2			930370	12 hr	Sham inf parent	2
2753509	12 hr	Sham inf parent	2		5419	12 hr	Sham inf parent	2			1504828	12 hr	Sham inf parent	2
5294	12 hr	Unh parent	2		1407168	12 hr	Unh parent	2			109453	12 hr	Unh parent	2
150846	12 hr	Unh parent	2		70419	12 hr	Unh parent	2			1605327	12 hr	Unh parent	2
7689	12 hr	Unh parent	2		2537859	12 hr	Unh parent	2			60031	12 hr	Unh parent	2
2681	12 hr	Unh parent	2		136307	12 hr	Unh parent	2			261648	12 hr	Unh parent	2
6700	12 hr	Unh parent	2		15873	12 hr	Unh parent	2			70437	12 hr	Unh parent	2
3748	12 hr	Unh parent	2		115382	12 hr	Unh parent	2			40710	12 hr	Unh parent	2
10480	12 hr	Unh parent	2		25287	12 hr	Unh parent	2			48096	12 hr	Unh parent	2
5977	12 hr	Unh parent	2		61924	12 hr	Unh parent	2			57272	12 hr	Unh parent	2
88440	12 hr	Unh parent	2		35918	12 hr	Unh parent	2			153323	12 hr	Unh parent	2
109424	12 hr	Unh parent	2		888372	12 hr	Unh parent	2			117644	12 hr	Unh parent	2
44489362	24 hr	Alive parent	2		4519087164	24 hr	Alive parent	2			7658458190	24 hr	Alive parent	2
24421433	24 hr	Alive parent	2		4286055348	24 hr	Alive parent	2			3921952511	24 hr	Alive parent	2
286817060	24 hr	Alive parent	2		6458320645	24 hr	Alive parent	2			4479973930	24 hr	Alive parent	2
8560456832	24 hr	Alive parent	2		6246735012	24 hr	Alive parent	2			7894382919	24 hr	Alive parent	2
3837688221	24 hr	Alive parent	2		6702002937	24 hr	Alive parent	2			331162083	24 hr	Alive parent	2
2958798769	24 hr	Alive parent	2		386296023	24 hr	Alive parent	2			5843682998	24 hr	Alive parent	2
8335502476	24 hr	Alive parent	2		21539302	24 hr	Alive parent	2			5894653216	24 hr	Alive parent	2
5577542007	24 hr	Alive parent	2		543617885	24 hr	Alive parent	2			337261603	24 hr	Alive parent	2
2582453539	24 hr	Alive parent	2		29461137	24 hr	Alive parent	2			325001286	24 hr	Alive parent	2
7369670222	24 hr	Alive parent	2		12426287	24 hr	Alive parent	2			818978470	24 hr	Alive parent	2
7340259186	24 hr	Dead parent	2		6785064538	24 hr	Dead parent	2			7610972458	24 hr	Dead parent	2
3524298928	24 hr	Dead parent	2		6383604901	24 hr	Dead parent	2			362492964	24 hr	Dead parent	2
2542712553	24 hr	Dead parent	2		427097855	24 hr	Dead parent	2			5666164700	24 hr	Dead parent	2
7118857979	24 hr	Dead parent	2		21898879	24 hr	Dead parent	2			5573886990	24 hr	Dead parent	2
4947592863	24 hr	Dead parent	2		516800443	24 hr	Dead parent	2			3186200793	24 hr	Dead parent	2
2391460411	24 hr	Dead parent	2		29432835	24 hr	Dead parent	2			2997897673	24 hr	Dead parent	2
6866538957	24 hr	Dead parent	2		125153577	24 hr	Dead parent	2			8640458414	24 hr	Dead parent	2
3618694236	24 hr	Dead parent	2		28121637	24 hr	Dead parent	2			843708990	24 hr	Dead parent	2
4026467568	24 hr	Dead parent	2		166176019	24 hr	Dead parent	2			5746904644	24 hr	Dead parent	2
7045363127	24 hr	Dead parent	2		440059728	24 hr	Dead parent	2			4697080709	24 hr	Dead parent	2
11355085	24 hr	Sham inf parent	2		8771686171	24 hr	Sham inf parent	2			748436974	24 hr	Sham inf parent	2
26908910	24 hr	Sham inf parent	2		7808532820	24 hr	Sham inf parent	2			5759534955	24 hr	Sham inf parent	2
18076781	24 hr	Sham inf parent	2		6354780291	24 hr	Sham inf parent	2			276021667	24 hr	Sham inf parent	2
44013271	24 hr	Sham inf parent	2		465846786	24 hr	Sham inf parent	2			7360186208	24 hr	Sham inf parent	2
25155330	24 hr	Sham inf parent	2		4044722388	24 hr	Sham inf parent	2			3951579704	24 hr	Sham inf parent	2
292833867	24 hr	Sham inf parent	2		5949417179	24 hr	Sham inf parent	2			4321524304	24 hr	Sham inf parent	2
7826401524	24 hr	Sham inf parent	2		6486069003	24 hr	Sham inf parent	2			7554551456	24 hr	Sham inf parent	2
4187403492	24 hr	Sham inf parent	2		683883207	24 hr	Sham inf parent	2			359760810	24 hr	Sham inf parent	2
3013617003	24 hr	Sham inf parent	2		407482068	24 hr	Sham inf parent	2			6280083657	24 hr	Sham inf parent	2
8029499883	24 hr	Sham inf parent	2		21548635	24 hr	Sham inf parent	2			5656787825	24 hr	Sham inf parent	2
22071387	24 hr	Unh parent	2		5313853066	24 hr	Unh parent	2			8420527578	24 hr	Unh parent	2
506669035	24 hr	Unh parent	2		3462697699	24 hr	Unh parent	2			4175388295	24 hr	Unh parent	2
27209639	24 hr	Unh parent	2		3264126931	24 hr	Unh parent	2			2688186050	24 hr	Unh parent	2
11822636	24 hr	Unh parent	2		8021229158	24 hr	Unh parent	2			8335373923	24 hr	Unh parent	2
26902702	24 hr	Unh parent	2		8606421703	24 hr	Unh parent	2			5593737063	24 hr	Unh parent	2
16014137	24 hr	Unh parent	2		6163984382	24 hr	Unh parent	2			2808333518	24 hr	Unh parent	2
43680892	24 hr	Unh parent	2		4656090186	24 hr	Unh parent	2			7815564073	24 hr	Unh parent	2
23525971	24 hr	Unh parent	2		4537265190	24 hr	Unh parent	2			3861598272	24 hr	Unh parent	2
285962703	24 hr	Unh parent	2		6436493811	24 hr	Unh parent	2			4420946331	24 hr	Unh parent	2
7919109829	24 hr	Unh parent	2		6792468783	24 hr	Unh parent	2			8271983214	24 hr	Unh parent	2
2398	4 hr	Alive parent	2		672	4 hr	Alive parent	2			11022	4 hr	Alive parent	2
2391	4 hr	Alive parent	2		93	4 hr	Alive parent	2			879	4 hr	Alive parent	2
365	4 hr	Alive parent	2		335	4 hr	Alive parent	2			1369	4 hr	Alive parent	2
385	4 hr	Alive parent	2		3508	4 hr	Alive parent	2			809	4 hr	Alive parent	2
409	4 hr	Alive parent	2		2436	4 hr	Alive parent	2			4791	4 hr	Alive parent	2
1809	4 hr	Alive parent	2		3805	4 hr	Alive parent	2			21	4 hr	Alive parent	2
212	4 hr	Alive parent	2		66	4 hr	Alive parent	2			2503	4 hr	Alive parent	2
864	4 hr	Alive parent	2		7701	4 hr	Alive parent	2			118	4 hr	Alive parent	2
361	4 hr	Alive parent	2		1002	4 hr	Alive parent	2			3330	4 hr	Alive parent	2
11168	4 hr	Alive parent	2		6566	4 hr	Alive parent	2			4804	4 hr	Alive parent	2
360	4 hr	Dead parent	2		3643	4 hr	Dead parent	2			780	4 hr	Dead parent	2
380	4 hr	Dead parent	2		2323	4 hr	Dead parent	2			556	4 hr	Dead parent	2
1600	4 hr	Dead parent	2		3717	4 hr	Dead parent	2			322	4 hr	Dead parent	2
200	4 hr	Dead parent	2		72	4 hr	Dead parent	2			623	4 hr	Dead parent	2
800	4 hr	Dead parent	2		7475	4 hr	Dead parent	2			412	4 hr	Dead parent	2
320	4 hr	Dead parent	2		942	4 hr	Dead parent	2			3435	4 hr	Dead parent	2
9520	4 hr	Dead parent	2		6313	4 hr	Dead parent	2			481	4 hr	Dead parent	2
820	4 hr	Dead parent	2		115	4 hr	Dead parent	2			698	4 hr	Dead parent	2
1160	4 hr	Dead parent	2		88	4 hr	Dead parent	2			905	4 hr	Dead parent	2
680	4 hr	Dead parent	2		2638	4 hr	Dead parent	2			664	4 hr	Dead parent	2
6388	4 hr	Sham inf parent	2		4744	4 hr	Sham inf parent	2			221	4 hr	Sham inf parent	2
110	4 hr	Sham inf parent	2		6035	4 hr	Sham inf parent	2			858	4 hr	Sham inf parent	2
93	4 hr	Sham inf parent	2		988	4 hr	Sham inf parent	2			354	4 hr	Sham inf parent	2
2504	4 hr	Sham inf parent	2		742	4 hr	Sham inf parent	2			10012	4 hr	Sham inf parent	2
2337	4 hr	Sham inf parent	2		87	4 hr	Sham inf parent	2			896	4 hr	Sham inf parent	2
363	4 hr	Sham inf parent	2		308	4 hr	Sham inf parent	2			1279	4 hr	Sham inf parent	2
386	4 hr	Sham inf parent	2		13310	4 hr	Sham inf parent	2			733	4 hr	Sham inf parent	2
404	4 hr	Sham inf parent	2		2215	4 hr	Sham inf parent	2			4896	4 hr	Sham inf parent	2
1730	4 hr	Sham inf parent	2		3870	4 hr	Sham inf parent	2			21	4 hr	Sham inf parent	2
229	4 hr	Sham inf parent	2		72	4 hr	Sham inf parent	2			2793	4 hr	Sham inf parent	2
68	4 hr	Unh parent	2		2698	4 hr	Unh parent	2			418	4 hr	Unh parent	2
7789	4 hr	Unh parent	2		111	4 hr	Unh parent	2			456	4 hr	Unh parent	2
1045	4 hr	Unh parent	2		3395	4 hr	Unh parent	2			1824	4 hr	Unh parent	2
6081	4 hr	Unh parent	2		4814	4 hr	Unh parent	2			214	4 hr	Unh parent	2
120	4 hr	Unh parent	2		6196	4 hr	Unh parent	2			860	4 hr	Unh parent	2
95	4 hr	Unh parent	2		967	4 hr	Unh parent	2			382	4 hr	Unh parent	2
2494	4 hr	Unh parent	2		723	4 hr	Unh parent	2			35	4 hr	Unh parent	2
2458	4 hr	Unh parent	2		92	4 hr	Unh parent	2			957	4 hr	Unh parent	2
363	4 hr	Unh parent	2		331	4 hr	Unh parent	2			1285	4 hr	Unh parent	2
386	4 hr	Unh parent	2		3282	4 hr	Unh parent	2			816	4 hr	Unh parent	2
7560936565	48 hr	Alive parent	2		7853308759	48 hr	Alive parent	2			11521441	48 hr	Alive parent	2
5545019394	48 hr	Alive parent	2		7940342293	48 hr	Alive parent	2			28882924	48 hr	Alive parent	2
2726844281	48 hr	Alive parent	2		6194614485	48 hr	Alive parent	2			179371353	48 hr	Alive parent	2
7970535616	48 hr	Alive parent	2		4671046625	48 hr	Alive parent	2			446405309	48 hr	Alive parent	2
3963267800	48 hr	Alive parent	2		4000480763	48 hr	Alive parent	2			255180131	48 hr	Alive parent	2
4690304406	48 hr	Alive parent	2		5801580384	48 hr	Alive parent	2			298739969	48 hr	Alive parent	2
7667149878	48 hr	Alive parent	2		6520018184	48 hr	Alive parent	2			8148693760	48 hr	Alive parent	2
3400106475	48 hr	Alive parent	2		6087874337	48 hr	Alive parent	2			3767447335	48 hr	Alive parent	2
6341659263	48 hr	Alive parent	2		414804442	48 hr	Alive parent	2			2966610038	48 hr	Alive parent	2
5587019719	48 hr	Alive parent	2		21932934	48 hr	Alive parent	2			8496933742	48 hr	Alive parent	2
7927755669	48 hr	Dead parent	2		4643005012	48 hr	Dead parent	2			423743322	48 hr	Dead parent	2
4190979441	48 hr	Dead parent	2		4043073381	48 hr	Dead parent	2			231916201	48 hr	Dead parent	2
4245601461	48 hr	Dead parent	2		5912199385	48 hr	Dead parent	2			315559500	48 hr	Dead parent	2
7934484799	48 hr	Dead parent	2		6826056770	48 hr	Dead parent	2			8617291522	48 hr	Dead parent	2
3317805419	48 hr	Dead parent	2		6841533092	48 hr	Dead parent	2			4037099275	48 hr	Dead parent	2
5625124496	48 hr	Dead parent	2		4290766205	48 hr	Dead parent	2			2872905092	48 hr	Dead parent	2
5940438716	48 hr	Dead parent	2		216104292	48 hr	Dead parent	2			7573023860	48 hr	Dead parent	2
3228593009	48 hr	Dead parent	2		540586154	48 hr	Dead parent	2			5564786625	48 hr	Dead parent	2
3029942304	48 hr	Dead parent	2		29826251	48 hr	Dead parent	2			2845147311	48 hr	Dead parent	2
7849228547	48 hr	Dead parent	2		12385068	48 hr	Dead parent	2			7344269449	48 hr	Dead parent	2
8503229204	48 hr	Sham inf parent	2		5317636137	48 hr	Sham inf parent	2			20531530	48 hr	Sham inf parent	2
3855217083	48 hr	Sham inf parent	2		3246138374	48 hr	Sham inf parent	2			547047304	48 hr	Sham inf parent	2
2778995326	48 hr	Sham inf parent	2		3137395362	48 hr	Sham inf parent	2			27183629	48 hr	Sham inf parent	2
8324058004	48 hr	Sham inf parent	2		7772024079	48 hr	Sham inf parent	2			11955142	48 hr	Sham inf parent	2
5635023950	48 hr	Sham inf parent	2		7938044120	48 hr	Sham inf parent	2			278888439	48 hr	Sham inf parent	2
2842176957	48 hr	Sham inf parent	2		6356239566	48 hr	Sham inf parent	2			179338361	48 hr	Sham inf parent	2
7843808610	48 hr	Sham inf parent	2		4133562475	48 hr	Sham inf parent	2			43001270	48 hr	Sham inf parent	2
3921138409	48 hr	Sham inf parent	2		3987875025	48 hr	Sham inf parent	2			24216690	48 hr	Sham inf parent	2
4734482067	48 hr	Sham inf parent	2		5992579311	48 hr	Sham inf parent	2			285676670	48 hr	Sham inf parent	2
8359189986	48 hr	Sham inf parent	2		6301350288	48 hr	Sham inf parent	2			8275935597	48 hr	Sham inf parent	2
40146879	48 hr	Unh parent	2		7860088323	48 hr	Unh parent	2			6226372296	48 hr	Unh parent	2
26114863	48 hr	Unh parent	2		3358261757	48 hr	Unh parent	2			6333189065	48 hr	Unh parent	2
317987457	48 hr	Unh parent	2		6220806406	48 hr	Unh parent	2			384908001	48 hr	Unh parent	2
8336035454	48 hr	Unh parent	2		6013023116	48 hr	Unh parent	2			198231865	48 hr	Unh parent	2
4218966851	48 hr	Unh parent	2		3059646766	48 hr	Unh parent	2			526511061	48 hr	Unh parent	2
2828606588	48 hr	Unh parent	2		3315690663	48 hr	Unh parent	2			298147370	48 hr	Unh parent	2
7862338513	48 hr	Unh parent	2		8587768920	48 hr	Unh parent	2			115451135	48 hr	Unh parent	2
5560140047	48 hr	Unh parent	2		8171236382	48 hr	Unh parent	2			292390334	48 hr	Unh parent	2
2579084934	48 hr	Unh parent	2		5807660208	48 hr	Unh parent	2			158443636	48 hr	Unh parent	2
7294577455	48 hr	Unh parent	2		4225444598	48 hr	Unh parent	2			440554299	48 hr	Unh parent	2
167	0 hr	Alive parent	3		0	0 hr	Alive parent	3			23	0 hr	Alive parent	3
303	0 hr	Alive parent	3		322	0 hr	Alive parent	3			239	0 hr	Alive parent	3
698	0 hr	Alive parent	3		750	0 hr	Alive parent	3			619	0 hr	Alive parent	3
340	0 hr	Alive parent	3		91	0 hr	Alive parent	3			215	0 hr	Alive parent	3
375	0 hr	Alive parent	3		827	0 hr	Alive parent	3			119	0 hr	Alive parent	3
448	0 hr	Alive parent	3		71	0 hr	Alive parent	3			486	0 hr	Alive parent	3
64	0 hr	Alive parent	3		328	0 hr	Alive parent	3			454	0 hr	Alive parent	3
48	0 hr	Alive parent	3		251	0 hr	Alive parent	3			529	0 hr	Alive parent	3
0	0 hr	Alive parent	3		485	0 hr	Alive parent	3			969	0 hr	Alive parent	3
0	0 hr	Alive parent	3		377	0 hr	Alive parent	3			47	0 hr	Alive parent	3
320	0 hr	Dead parent	3		88	0 hr	Dead parent	3			213	0 hr	Dead parent	3
340	0 hr	Dead parent	3		788	0 hr	Dead parent	3			110	0 hr	Dead parent	3
420	0 hr	Dead parent	3		67	0 hr	Dead parent	3			471	0 hr	Dead parent	3
60	0 hr	Dead parent	3		336	0 hr	Dead parent	3			47	0 hr	Dead parent	3
40	0 hr	Dead parent	3		253	0 hr	Dead parent	3			544	0 hr	Dead parent	3
0	0 hr	Dead parent	3		455	0 hr	Dead parent	3			904	0 hr	Dead parent	3
0	0 hr	Dead parent	3		404	0 hr	Dead parent	3			43	0 hr	Dead parent	3
1140	0 hr	Dead parent	3		1220	0 hr	Dead parent	3			85	0 hr	Dead parent	3
640	0 hr	Dead parent	3		136	0 hr	Dead parent	3			107	0 hr	Dead parent	3
80	0 hr	Dead parent	3		23	0 hr	Dead parent	3			157	0 hr	Dead parent	3
42	0 hr	Sham inf parent	3		66	0 hr	Sham inf parent	3			384	0 hr	Sham inf parent	3
93	0 hr	Sham inf parent	3		45	0 hr	Sham inf parent	3			1295	0 hr	Sham inf parent	3
1458	0 hr	Sham inf parent	3		0	0 hr	Sham inf parent	3			131	0 hr	Sham inf parent	3
149	0 hr	Sham inf parent	3		0	0 hr	Sham inf parent	3			23	0 hr	Sham inf parent	3
312	0 hr	Sham inf parent	3		308	0 hr	Sham inf parent	3			215	0 hr	Sham inf parent	3
644	0 hr	Sham inf parent	3		744	0 hr	Sham inf parent	3			641	0 hr	Sham inf parent	3
360	0 hr	Sham inf parent	3		89	0 hr	Sham inf parent	3			211	0 hr	Sham inf parent	3
380	0 hr	Sham inf parent	3		805	0 hr	Sham inf parent	3			115	0 hr	Sham inf parent	3
461	0 hr	Sham inf parent	3		72	0 hr	Sham inf parent	3			469	0 hr	Sham inf parent	3
67	0 hr	Sham inf parent	3		355	0 hr	Sham inf parent	3			493	0 hr	Sham inf parent	3
461	0 hr	Unh parent	3		347	0 hr	Unh parent	3			333	0 hr	Unh parent	3
546	0 hr	Unh parent	3		375	0 hr	Unh parent	3			256	0 hr	Unh parent	3
926	0 hr	Unh parent	3		502	0 hr	Unh parent	3			504	0 hr	Unh parent	3
43	0 hr	Unh parent	3		64	0 hr	Unh parent	3			386	0 hr	Unh parent	3
88	0 hr	Unh parent	3		47	0 hr	Unh parent	3			110	0 hr	Unh parent	3
1438	0 hr	Unh parent	3		511	0 hr	Unh parent	3			132	0 hr	Unh parent	3
165	0 hr	Unh parent	3		239	0 hr	Unh parent	3			23	0 hr	Unh parent	3
294	0 hr	Unh parent	3		1324	0 hr	Unh parent	3			229	0 hr	Unh parent	3
688	0 hr	Unh parent	3		768	0 hr	Unh parent	3			619	0 hr	Unh parent	3
349	0 hr	Unh parent	3		91	0 hr	Unh parent	3			201	0 hr	Unh parent	3
60695	12 hr	Alive parent	3		6812	12 hr	Alive parent	3			116447	12 hr	Alive parent	3
146524	12 hr	Alive parent	3		3971	12 hr	Alive parent	3			103361	12 hr	Alive parent	3
114835	12 hr	Alive parent	3		10177	12 hr	Alive parent	3			27739	12 hr	Alive parent	3
915702	12 hr	Alive parent	3		5992	12 hr	Alive parent	3			70603	12 hr	Alive parent	3
952385	12 hr	Alive parent	3		88378	12 hr	Alive parent	3			135749	12 hr	Alive parent	3
1461324	12 hr	Alive parent	3		102089	12 hr	Alive parent	3			901839	12 hr	Alive parent	3
77688	12 hr	Alive parent	3		51863	12 hr	Alive parent	3			1989138	12 hr	Alive parent	3
2624051	12 hr	Alive parent	3		56899	12 hr	Alive parent	3			81415	12 hr	Alive parent	3
140206	12 hr	Alive parent	3		31744	12 hr	Alive parent	3			15482	12 hr	Alive parent	3
17572	12 hr	Alive parent	3		74397	12 hr	Alive parent	3			142080	12 hr	Alive parent	3
859097	12 hr	Dead parent	3		5986	12 hr	Dead parent	3			767937	12 hr	Dead parent	3
838319	12 hr	Dead parent	3		94543	12 hr	Dead parent	3			35006	12 hr	Dead parent	3
1293695	12 hr	Dead parent	3		61212	12 hr	Dead parent	3			20438	12 hr	Dead parent	3
65296	12 hr	Dead parent	3		166923	12 hr	Dead parent	3			21664	12 hr	Dead parent	3
2394073	12 hr	Dead parent	3		56353	12 hr	Dead parent	3			84582	12 hr	Dead parent	3
129757	12 hr	Dead parent	3		93941	12 hr	Dead parent	3			5454	12 hr	Dead parent	3
15089	12 hr	Dead parent	3		74348	12 hr	Dead parent	3			138433	12 hr	Dead parent	3
97145	12 hr	Dead parent	3		37935	12 hr	Dead parent	3			7791	12 hr	Dead parent	3
23986	12 hr	Dead parent	3		48323	12 hr	Dead parent	3			12882	12 hr	Dead parent	3
58851	12 hr	Dead parent	3		54362	12 hr	Dead parent	3			6080	12 hr	Dead parent	3
69483	12 hr	Sham inf parent	3		145769	12 hr	Sham inf parent	3			69073	12 hr	Sham inf parent	3
42155	12 hr	Sham inf parent	3		7234	12 hr	Sham inf parent	3			2594110	12 hr	Sham inf parent	3
49264	12 hr	Sham inf parent	3		2986	12 hr	Sham inf parent	3			146678	12 hr	Sham inf parent	3
59226	12 hr	Sham inf parent	3		6434	12 hr	Sham inf parent	3			17515	12 hr	Sham inf parent	3
151247	12 hr	Sham inf parent	3		3717	12 hr	Sham inf parent	3			104288	12 hr	Sham inf parent	3
116869	12 hr	Sham inf parent	3		10478	12 hr	Sham inf parent	3			27596	12 hr	Sham inf parent	3
940327	12 hr	Sham inf parent	3		5584	12 hr	Sham inf parent	3			68250	12 hr	Sham inf parent	3
925148	12 hr	Sham inf parent	3		93686	12 hr	Sham inf parent	3			33746	12 hr	Sham inf parent	3
1517342	12 hr	Sham inf parent	3		100907	12 hr	Sham inf parent	3			898705	12 hr	Sham inf parent	3
72168	12 hr	Sham inf parent	3		1577881	12 hr	Sham inf parent	3			2127056	12 hr	Sham inf parent	3
1474312	12 hr	Unh parent	3		1941866	12 hr	Unh parent	3			101753	12 hr	Unh parent	3
56144	12 hr	Unh parent	3		79476	12 hr	Unh parent	3			979401	12 hr	Unh parent	3
2805430	12 hr	Unh parent	3		5097	12 hr	Unh parent	3			1399076	12 hr	Unh parent	3
71478	12 hr	Unh parent	3		150641	12 hr	Unh parent	3			77480	12 hr	Unh parent	3
40774	12 hr	Unh parent	3		7877	12 hr	Unh parent	3			239634	12 hr	Unh parent	3
52038	12 hr	Unh parent	3		2917	12 hr	Unh parent	3			137702	12 hr	Unh parent	3
57812	12 hr	Unh parent	3		6364	12 hr	Unh parent	3			17308	12 hr	Unh parent	3
160375	12 hr	Unh parent	3		4198	12 hr	Unh parent	3			111669	12 hr	Unh parent	3
119793	12 hr	Unh parent	3		11515	12 hr	Unh parent	3			28003	12 hr	Unh parent	3
1029847	12 hr	Unh parent	3		5820	12 hr	Unh parent	3			65465	12 hr	Unh parent	3
4284447962	24 hr	Alive parent	3		27296769	24 hr	Alive parent	3			8458991189	24 hr	Alive parent	3
4750214981	24 hr	Alive parent	3		17991381	24 hr	Alive parent	3			5736448453	24 hr	Alive parent	3
7660714612	24 hr	Alive parent	3		41524168	24 hr	Alive parent	3			452535885	24 hr	Alive parent	3
3452387913	24 hr	Alive parent	3		24166375	24 hr	Alive parent	3			4350418206	24 hr	Alive parent	3
5950622279	24 hr	Alive parent	3		303675447	24 hr	Alive parent	3			587125128	24 hr	Alive parent	3
5589225715	24 hr	Alive parent	3		7743959173	24 hr	Alive parent	3			6810490016	24 hr	Alive parent	3
3266732815	24 hr	Alive parent	3		3803331820	24 hr	Alive parent	3			6382523147	24 hr	Alive parent	3
3208119727	24 hr	Alive parent	3		3042056304	24 hr	Alive parent	3			412951165	24 hr	Alive parent	3
8627884670	24 hr	Alive parent	3		8163468584	24 hr	Alive parent	3			199791067	24 hr	Alive parent	3
8754521608	24 hr	Alive parent	3		5420459968	24 hr	Alive parent	3			557964169	24 hr	Alive parent	3
3130499328	24 hr	Dead parent	3		254000095	24 hr	Dead parent	3			4093857425	24 hr	Dead parent	3
5318415275	24 hr	Dead parent	3		3093785950	24 hr	Dead parent	3			5813290423	24 hr	Dead parent	3
5043131256	24 hr	Dead parent	3		7709628536	24 hr	Dead parent	3			7038776466	24 hr	Dead parent	3
2898746393	24 hr	Dead parent	3		4198971585	24 hr	Dead parent	3			6693383558	24 hr	Dead parent	3
2775636201	24 hr	Dead parent	3		3036919949	24 hr	Dead parent	3			425872956	24 hr	Dead parent	3
7347522001	24 hr	Dead parent	3		843269581	24 hr	Dead parent	3			20491557	24 hr	Dead parent	3
7355403026	24 hr	Dead parent	3		5228192746	24 hr	Dead parent	3			502234367	24 hr	Dead parent	3
5399933496	24 hr	Dead parent	3		2534540192	24 hr	Dead parent	3			28974958	24 hr	Dead parent	3
3929135411	24 hr	Dead parent	3		7354450592	24 hr	Dead parent	3			12496493	24 hr	Dead parent	3
3785823844	24 hr	Dead parent	3		4199441073	24 hr	Dead parent	3			28728785	24 hr	Dead parent	3
5367840424	24 hr	Sham inf parent	3		527767494	24 hr	Sham inf parent	3			3428224725	24 hr	Sham inf parent	3
2650459344	24 hr	Sham inf parent	3		28079509	24 hr	Sham inf parent	3			307832778	24 hr	Sham inf parent	3
7578256425	24 hr	Sham inf parent	3		11438597	24 hr	Sham inf parent	3			82648625	24 hr	Sham inf parent	3
4233327463	24 hr	Sham inf parent	3		25938028	24 hr	Sham inf parent	3			805091116	24 hr	Sham inf parent	3
4426180121	24 hr	Sham inf parent	3		16733397	24 hr	Sham inf parent	3			597479050	24 hr	Sham inf parent	3
8428305699	24 hr	Sham inf parent	3		4331116	24 hr	Sham inf parent	3			4172336497	24 hr	Sham inf parent	3
3533366646	24 hr	Sham inf parent	3		24796502	24 hr	Sham inf parent	3			4222970678	24 hr	Sham inf parent	3
6201379693	24 hr	Sham inf parent	3		288815753	24 hr	Sham inf parent	3			5954206883	24 hr	Sham inf parent	3
5724253155	24 hr	Sham inf parent	3		7864018855	24 hr	Sham inf parent	3			679787347	24 hr	Sham inf parent	3
3345479343	24 hr	Sham inf parent	3		3752322883	24 hr	Sham inf parent	3			6556794152	24 hr	Sham inf parent	3
4118669851	24 hr	Unh parent	3		6296046306	24 hr	Unh parent	3			3481426180	24 hr	Unh parent	3
2756046065	24 hr	Unh parent	3		384244923	24 hr	Unh parent	3			6239705514	24 hr	Unh parent	3
8166763517	24 hr	Unh parent	3		21895616	24 hr	Unh parent	3			5844486647	24 hr	Unh parent	3
5321212985	24 hr	Unh parent	3		565384546	24 hr	Unh parent	3			3323697700	24 hr	Unh parent	3
2561958533	24 hr	Unh parent	3		28121295	24 hr	Unh parent	3			3205786470	24 hr	Unh parent	3
7349137194	24 hr	Unh parent	3		12271782	24 hr	Unh parent	3			8701796492	24 hr	Unh parent	3
3995104819	24 hr	Unh parent	3		26948457	24 hr	Unh parent	3			7790969124	24 hr	Unh parent	3
4824653033	24 hr	Unh parent	3		17627008	24 hr	Unh parent	3			5907539612	24 hr	Unh parent	3
7529837155	24 hr	Unh parent	3		41377744	24 hr	Unh parent	3			4334561419	24 hr	Unh parent	3
3541588781	24 hr	Unh parent	3		25091035	24 hr	Unh parent	3			4003669171	24 hr	Unh parent	3
959	4 hr	Alive parent	3		118	4 hr	Alive parent	3			6829	4 hr	Alive parent	3
1291	4 hr	Alive parent	3		84	4 hr	Alive parent	3			926	4 hr	Alive parent	3
805	4 hr	Alive parent	3		2608	4 hr	Alive parent	3			680	4 hr	Alive parent	3
4688	4 hr	Alive parent	3		2362	4 hr	Alive parent	3			86	4 hr	Alive parent	3
23	4 hr	Alive parent	3		400	4 hr	Alive parent	3			317	4 hr	Alive parent	3
2566	4 hr	Alive parent	3		425	4 hr	Alive parent	3			3332	4 hr	Alive parent	3
113	4 hr	Alive parent	3		440	4 hr	Alive parent	3			2258	4 hr	Alive parent	3
3454	4 hr	Alive parent	3		1847	4 hr	Alive parent	3			3772	4 hr	Alive parent	3
4483	4 hr	Alive parent	3		215	4 hr	Alive parent	3			64	4 hr	Alive parent	3
6068	4 hr	Alive parent	3		954	4 hr	Alive parent	3			7529	4 hr	Alive parent	3
4260	4 hr	Dead parent	3		2262	4 hr	Dead parent	3			386	4 hr	Dead parent	3
20	4 hr	Dead parent	3		401	4 hr	Dead parent	3			333	4 hr	Dead parent	3
2380	4 hr	Dead parent	3		432	4 hr	Dead parent	3			3527	4 hr	Dead parent	3
100	4 hr	Dead parent	3		451	4 hr	Dead parent	3			2435	4 hr	Dead parent	3
3040	4 hr	Dead parent	3		1735	4 hr	Dead parent	3			3612	4 hr	Dead parent	3
4060	4 hr	Dead parent	3		234	4 hr	Dead parent	3			70	4 hr	Dead parent	3
5730	4 hr	Dead parent	3		862	4 hr	Dead parent	3			8028	4 hr	Dead parent	3
860	4 hr	Dead parent	3		363	4 hr	Dead parent	3			1049	4 hr	Dead parent	3
620	4 hr	Dead parent	3		10854	4 hr	Dead parent	3			6421	4 hr	Dead parent	3
80	4 hr	Dead parent	3		973	4 hr	Dead parent	3			117	4 hr	Dead parent	3
959	4 hr	Sham inf parent	3		7778	4 hr	Sham inf parent	3			107	4 hr	Sham inf parent	3
359	4 hr	Sham inf parent	3		962	4 hr	Sham inf parent	3			3510	4 hr	Sham inf parent	3
10627	4 hr	Sham inf parent	3		6541	4 hr	Sham inf parent	3			4547	4 hr	Sham inf parent	3
889	4 hr	Sham inf parent	3		116	4 hr	Sham inf parent	3			6794	4 hr	Sham inf parent	3
1387	4 hr	Sham inf parent	3		87	4 hr	Sham inf parent	3			906	4 hr	Sham inf parent	3
729	4 hr	Sham inf parent	3		2503	4 hr	Sham inf parent	3			739	4 hr	Sham inf parent	3
4825	4 hr	Sham inf parent	3		2421	4 hr	Sham inf parent	3			86	4 hr	Sham inf parent	3
22	4 hr	Sham inf parent	3		380	4 hr	Sham inf parent	3			306	4 hr	Sham inf parent	3
2706	4 hr	Sham inf parent	3		388	4 hr	Sham inf parent	3			3663	4 hr	Sham inf parent	3
113	4 hr	Sham inf parent	3		408	4 hr	Sham inf parent	3			2201	4 hr	Sham inf parent	3
402	4 hr	Unh parent	3		2274	4 hr	Unh parent	3			4735	4 hr	Unh parent	3
1836	4 hr	Unh parent	3		4026	4 hr	Unh parent	3			23	4 hr	Unh parent	3
235	4 hr	Unh parent	3		64	4 hr	Unh parent	3			2541	4 hr	Unh parent	3
926	4 hr	Unh parent	3		7768	4 hr	Unh parent	3			112	4 hr	Unh parent	3
343	4 hr	Unh parent	3		977	4 hr	Unh parent	3			3563	4 hr	Unh parent	3
10534	4 hr	Unh parent	3		6525	4 hr	Unh parent	3			469	4 hr	Unh parent	3
888	4 hr	Unh parent	3		115	4 hr	Unh parent	3			60	4 hr	Unh parent	3
1373	4 hr	Unh parent	3		88	4 hr	Unh parent	3			982	4 hr	Unh parent	3
772	4 hr	Unh parent	3		2422	4 hr	Unh parent	3			680	4 hr	Unh parent	3
4554	4 hr	Unh parent	3		2484	4 hr	Unh parent	3			91	4 hr	Unh parent	3
3217823800	48 hr	Alive parent	3		555058428	48 hr	Alive parent	3			5767286631	48 hr	Alive parent	3
3036889122	48 hr	Alive parent	3		26877499	48 hr	Alive parent	3			2621637388	48 hr	Alive parent	3
8241201937	48 hr	Alive parent	3		1115735496	48 hr	Alive parent	3			7903591913	48 hr	Alive parent	3
8231184844	48 hr	Alive parent	3		28897610	48 hr	Alive parent	3			4118847689	48 hr	Alive parent	3
6309628159	48 hr	Alive parent	3		1743447896	48 hr	Alive parent	3			4637272401	48 hr	Alive parent	3
4194086686	48 hr	Alive parent	3		4180165843	48 hr	Alive parent	3			7753122287	48 hr	Alive parent	3
4091010561	48 hr	Alive parent	3		24983843658	48 hr	Alive parent	3			3525032916	48 hr	Alive parent	3
5810859091	48 hr	Alive parent	3		289800892	48 hr	Alive parent	3			6345423284	48 hr	Alive parent	3
6928971621	48 hr	Alive parent	3		7987991243	48 hr	Alive parent	3			5679685967	48 hr	Alive parent	3
6914777301	48 hr	Alive parent	3		4090252756	48 hr	Alive parent	3			3070480706	48 hr	Alive parent	3
8790708424	48 hr	Dead parent	3		26213742	48 hr	Dead parent	3			4214841385	48 hr	Dead parent	3
6145594255	48 hr	Dead parent	3		16420580	48 hr	Dead parent	3			4682264154	48 hr	Dead parent	3
4213506357	48 hr	Dead parent	3		41533370	48 hr	Dead parent	3			8042005134	48 hr	Dead parent	3
4096473200	48 hr	Dead parent	3		24876084	48 hr	Dead parent	3			3650145685	48 hr	Dead parent	3
6051190284	48 hr	Dead parent	3		298889639	48 hr	Dead parent	3			6135744747	48 hr	Dead parent	3
6294008758	48 hr	Dead parent	3		8579114269	48 hr	Dead parent	3			5598704411	48 hr	Dead parent	3
6605848507	48 hr	Dead parent	3		4034343165	48 hr	Dead parent	3			3056323078	48 hr	Dead parent	3
388131437	48 hr	Dead parent	3		2706940813	48 hr	Dead parent	3			3190456186	48 hr	Dead parent	3
21769259	48 hr	Dead parent	3		7944983154	48 hr	Dead parent	3			8788309834	48 hr	Dead parent	3
537406962	48 hr	Dead parent	3		5345465209	48 hr	Dead parent	3			8594501673	48 hr	Dead parent	3
3376725342	48 hr	Sham inf parent	3		6572761059	48 hr	Sham inf parent	3			4089018393	48 hr	Sham inf parent	3
6272647640	48 hr	Sham inf parent	3		380539882	48 hr	Sham inf parent	3			2793058671	48 hr	Sham inf parent	3
5523242747	48 hr	Sham inf parent	3		2091632253	48 hr	Sham inf parent	3			8427328960	48 hr	Sham inf parent	3
3238786013	48 hr	Sham inf parent	3		542274305	48 hr	Sham inf parent	3			5343954215	48 hr	Sham inf parent	3
3322218249	48 hr	Sham inf parent	3		27289245	48 hr	Sham inf parent	3			2744728646	48 hr	Sham inf parent	3
8587363711	48 hr	Sham inf parent	3		113645441	48 hr	Sham inf parent	3			7937295240	48 hr	Sham inf parent	3
8524625982	48 hr	Sham inf parent	3		26295256	48 hr	Sham inf parent	3			4279146677	48 hr	Sham inf parent	3
6005744769	48 hr	Sham inf parent	3		1756586409	48 hr	Sham inf parent	3			4817798222	48 hr	Sham inf parent	3
4165923063	48 hr	Sham inf parent	3		4489120259	48 hr	Sham inf parent	3			8382740391	48 hr	Sham inf parent	3
4380811228	48 hr	Sham inf parent	3		26367405	48 hr	Sham inf parent	3			3605482184	48 hr	Sham inf parent	3
4195211641	48 hr	Unh parent	3		4464396941	48 hr	Unh parent	3			232006171	48 hr	Unh parent	3
4445541404	48 hr	Unh parent	3		6030276756	48 hr	Unh parent	3			315605708	48 hr	Unh parent	3
7459098096	48 hr	Unh parent	3		6890984523	48 hr	Unh parent	3			8499706864	48 hr	Unh parent	3
3610126207	48 hr	Unh parent	3		6371750920	48 hr	Unh parent	3			401792013	48 hr	Unh parent	3
6022891586	48 hr	Unh parent	3		407124701	48 hr	Unh parent	3			2967397513	48 hr	Unh parent	3
5551577721	48 hr	Unh parent	3		21087394	48 hr	Unh parent	3			8328545537	48 hr	Unh parent	3
3372545133	48 hr	Unh parent	3		543901804	48 hr	Unh parent	3			5700102475	48 hr	Unh parent	3
3308370589	48 hr	Unh parent	3		2854900544	48 hr	Unh parent	3			273949243	48 hr	Unh parent	3
8045852573	48 hr	Unh parent	3		1254444115	48 hr	Unh parent	3			7284044947	48 hr	Unh parent	3
7746636850	48 hr	Unh parent	3		267364109	48 hr	Unh parent	3			4023649002	48 hr	Unh parent	3

## Sheet: E.coli
		0-24 hrs					2-3 days						4-5 days
counts	time	treatment	block			counts	time	treatment	block		counts	time	treatment	block
280	0 hr	Alive	1			305	0 hr	Alive	1		301	0 hr	Alive	1
220	0 hr	Alive	1			253	0 hr	Alive	1		242	0 hr	Alive	1
160	0 hr	Alive	1			186	0 hr	Alive	1		177	0 hr	Alive	1
180	0 hr	Alive	1			207	0 hr	Alive	1		216	0 hr	Alive	1
240	0 hr	Alive	1			259	0 hr	Alive	1		460	0 hr	Alive	1
140	0 hr	Alive	1			165	0 hr	Alive	1		165	0 hr	Alive	1
0	0 hr	Alive	1			0	0 hr	Alive	1		200	0 hr	Alive	1
160	0 hr	Alive	1			180	0 hr	Alive	1		184	0 hr	Alive	1
100	0 hr	Alive	1			112	0 hr	Alive	1		138	0 hr	Alive	1
720	0 hr	Alive	1			805	0 hr	Alive	1		783	0 hr	Alive	1
296	0 hr	Dead	1			331	0 hr	Dead	1		347	0 hr	Dead	1
243	0 hr	Dead	1			282	0 hr	Dead	1		287	0 hr	Dead	1
171	0 hr	Dead	1			191	0 hr	Dead	1		186	0 hr	Dead	1
20	0 hr	Dead	1			23	0 hr	Dead	1		23	0 hr	Dead	1
265	0 hr	Dead	1			314	0 hr	Dead	1		306	0 hr	Dead	1
167	0 hr	Dead	1			199	0 hr	Dead	1		193	0 hr	Dead	1
8	0 hr	Dead	1			9	0 hr	Dead	1		729	0 hr	Dead	1
171	0 hr	Dead	1			203	0 hr	Dead	1		196	0 hr	Dead	1
114	0 hr	Dead	1			127	0 hr	Dead	1		132	0 hr	Dead	1
805	0 hr	Dead	1			919	0 hr	Dead	1		926	0 hr	Dead	1
299	0 hr	Sham	1			348	0 hr	Sham	1		355	0 hr	Sham	1
234	0 hr	Sham	1			253	0 hr	Sham	1		278	0 hr	Sham	1
188	0 hr	Sham	1			203	0 hr	Sham	1		215	0 hr	Sham	1
213	0 hr	Sham	1			243	0 hr	Sham	1		248	0 hr	Sham	1
259	0 hr	Sham	1			296	0 hr	Sham	1		304	0 hr	Sham	1
156	0 hr	Sham	1			184	0 hr	Sham	1		168	0 hr	Sham	1
143	0 hr	Sham	1			161	0 hr	Sham	1		166	0 hr	Sham	1
186	0 hr	Sham	1			214	0 hr	Sham	1		204	0 hr	Sham	1
0	0 hr	Sham	1			0	0 hr	Sham	1		468	0 hr	Sham	1
837	0 hr	Sham	1			920	0 hr	Sham	1		956	0 hr	Sham	1
297	0 hr	Unh	1			334	0 hr	Unh	1		336	0 hr	Unh	1
232	0 hr	Unh	1			263	0 hr	Unh	1		258	0 hr	Unh	1
176	0 hr	Unh	1			193	0 hr	Unh	1		197	0 hr	Unh	1
190	0 hr	Unh	1			227	0 hr	Unh	1		225	0 hr	Unh	1
253	0 hr	Unh	1			297	0 hr	Unh	1		282	0 hr	Unh	1
158	0 hr	Unh	1			180	0 hr	Unh	1		389	0 hr	Unh	1
135	0 hr	Unh	1			150	0 hr	Unh	1		159	0 hr	Unh	1
192	0 hr	Unh	1			230	0 hr	Unh	1		226	0 hr	Unh	1
115	0 hr	Unh	1			131	0 hr	Unh	1		131	0 hr	Unh	1
786	0 hr	Unh	1			940	0 hr	Unh	1		911	0 hr	Unh	1
334.612	4 hr	Alive	1			391	4 hr	Alive	1		400	4 hr	Alive	1
326.681	4 hr	Alive	1			382	4 hr	Alive	1		370	4 hr	Alive	1
600.887	4 hr	Alive	1			675	4 hr	Alive	1		694	4 hr	Alive	1
227.632	4 hr	Alive	1			250	4 hr	Alive	1		261	4 hr	Alive	1
707.935	4 hr	Alive	1			759	4 hr	Alive	1		831	4 hr	Alive	1
604.172	4 hr	Alive	1			697	4 hr	Alive	1		698	4 hr	Alive	1
860.035	4 hr	Alive	1			1010	4 hr	Alive	1		963	4 hr	Alive	1
241.917	4 hr	Alive	1			288	4 hr	Alive	1		259	4 hr	Alive	1
443.745	4 hr	Alive	1			525	4 hr	Alive	1		480	4 hr	Alive	1
556.654	4 hr	Alive	1			603	4 hr	Alive	1		625	4 hr	Alive	1
953.888	4 hr	Dead	1			1049	4 hr	Dead	1		1142	4 hr	Dead	1
762.13	4 hr	Dead	1			858	4 hr	Dead	1		844	4 hr	Dead	1
334.529	4 hr	Dead	1			376	4 hr	Dead	1		381	4 hr	Dead	1
974.651	4 hr	Dead	1			1072	4 hr	Dead	1		1118	4 hr	Dead	1
983.42	4 hr	Dead	1			1052	4 hr	Dead	1		1116	4 hr	Dead	1
615.024	4 hr	Dead	1			719	4 hr	Dead	1		730	4 hr	Dead	1
446.766	4 hr	Dead	1			524	4 hr	Dead	1		524	4 hr	Dead	1
1090.48	4 hr	Dead	1			1207	4 hr	Dead	1		1271	4 hr	Dead	1
756.462	4 hr	Dead	1			828	4 hr	Dead	1		834	4 hr	Dead	1
657.937	4 hr	Dead	1			731	4 hr	Dead	1		760	4 hr	Dead	1
418.346	4 hr	Sham	1			496	4 hr	Sham	1		486	4 hr	Sham	1
278.064	4 hr	Sham	1			309	4 hr	Sham	1		311	4 hr	Sham	1
218.523	4 hr	Sham	1			237	4 hr	Sham	1		249	4 hr	Sham	1
637.784	4 hr	Sham	1			733	4 hr	Sham	1		695	4 hr	Sham	1
881.789	4 hr	Sham	1			946	4 hr	Sham	1		1026	4 hr	Sham	1
668.664	4 hr	Sham	1			735	4 hr	Sham	1		737	4 hr	Sham	1
720.827	4 hr	Sham	1			828	4 hr	Sham	1		843	4 hr	Sham	1
237.667	4 hr	Sham	1			268	4 hr	Sham	1		283	4 hr	Sham	1
586.954	4 hr	Sham	1			680	4 hr	Sham	1		656	4 hr	Sham	1
367.956	4 hr	Sham	1			424	4 hr	Sham	1		417	4 hr	Sham	1
966.105	4 hr	Unh	1			1045	4 hr	Unh	1		1089	4 hr	Unh	1
266.501	4 hr	Unh	1			315	4 hr	Unh	1		711	4 hr	Unh	1
537.678	4 hr	Unh	1			593	4 hr	Unh	1		638	4 hr	Unh	1
250.35	4 hr	Unh	1			295	4 hr	Unh	1		285	4 hr	Unh	1
504.778	4 hr	Unh	1			565	4 hr	Unh	1		566	4 hr	Unh	1
354.07	4 hr	Unh	1			396	4 hr	Unh	1		397	4 hr	Unh	1
303.944	4 hr	Unh	1			335	4 hr	Unh	1		333	4 hr	Unh	1
442.959	4 hr	Unh	1			496	4 hr	Unh	1		524	4 hr	Unh	1
360.791	4 hr	Unh	1			392	4 hr	Unh	1		426	4 hr	Unh	1
776.196	4 hr	Unh	1			920	4 hr	Unh	1		894	4 hr	Unh	1
2815	12 hr	Unh	1			3329	12 hr	Unh	1		3254	12 hr	Unh	1
2237	12 hr	Alive	1			2610	12 hr	Alive	1		2621	12 hr	Alive	1
1631	12 hr	Alive	1			1769	12 hr	Alive	1		1938	12 hr	Alive	1
1823	12 hr	Alive	1			1999	12 hr	Alive	1		986	12 hr	Alive	1
2420	12 hr	Alive	1			2833	12 hr	Alive	1		2645	12 hr	Alive	1
1416	12 hr	Alive	1			1545	12 hr	Alive	1		1694	12 hr	Alive	1
1222	12 hr	Alive	1			1367	12 hr	Alive	1		1393	12 hr	Alive	1
1610	12 hr	Alive	1			1893	12 hr	Alive	1		1864	12 hr	Alive	1
1009	12 hr	Alive	1			1197	12 hr	Alive	1		1167	12 hr	Alive	1
7284	12 hr	Alive	1			8572	12 hr	Alive	1		7942	12 hr	Alive	1
3097.59	12 hr	Dead	1			3665	12 hr	Dead	1		3653	12 hr	Dead	1
2991.44	12 hr	Dead	1			3566	12 hr	Dead	1		3272	12 hr	Dead	1
6235.97	12 hr	Dead	1			7365	12 hr	Dead	1		6987	12 hr	Dead	1
3002.72	12 hr	Dead	1			3475	12 hr	Dead	1		3388	12 hr	Dead	1
2998.23	12 hr	Dead	1			3586	12 hr	Dead	1		2328	12 hr	Dead	1
4036.99	12 hr	Dead	1			4384	12 hr	Dead	1		4757	12 hr	Dead	1
6289.75	12 hr	Dead	1			7357	12 hr	Dead	1		7206	12 hr	Dead	1
6051.18	12 hr	Dead	1			6739	12 hr	Dead	1		6487	12 hr	Dead	1
3229.37	12 hr	Dead	1			3800	12 hr	Dead	1		3761	12 hr	Dead	1
4027.58	12 hr	Dead	1			4514	12 hr	Dead	1		6582	12 hr	Dead	1
3015.69	12 hr	Sham	1			3333	12 hr	Sham	1		3267	12 hr	Sham	1
3012.85	12 hr	Sham	1			3582	12 hr	Sham	1		3271	12 hr	Sham	1
6107.81	12 hr	Sham	1			7120	12 hr	Sham	1		6931	12 hr	Sham	1
3373.03	12 hr	Sham	1			9824	12 hr	Sham	1		4040	12 hr	Sham	1
3008.57	12 hr	Sham	1			3471	12 hr	Sham	1		3609	12 hr	Sham	1
3184.66	12 hr	Sham	1			3481	12 hr	Sham	1		3750	12 hr	Sham	1
4154.65	12 hr	Sham	1			4797	12 hr	Sham	1		4906	12 hr	Sham	1
2997.2	12 hr	Sham	1			3558	12 hr	Sham	1		3430	12 hr	Sham	1
7205.36	12 hr	Sham	1			8526	12 hr	Sham	1		8051	12 hr	Sham	1
6046.81	12 hr	Sham	1			3736	12 hr	Sham	1		7868	12 hr	Sham	1
3036.84	12 hr	Unh	1			3634	12 hr	Unh	1		3377	12 hr	Unh	1
6977.96	12 hr	Unh	1			8239	12 hr	Unh	1		7782	12 hr	Unh	1
3024.36	12 hr	Unh	1			3520	12 hr	Unh	1		3563	12 hr	Unh	1
5247.7	12 hr	Unh	1			5637	12 hr	Unh	1		6116	12 hr	Unh	1
3052.68	12 hr	Unh	1			3440	12 hr	Unh	1		3574	12 hr	Unh	1
4195.68	12 hr	Unh	1			5015	12 hr	Unh	1		4111	12 hr	Unh	1
3221.72	12 hr	Unh	1			3838	12 hr	Unh	1		3857	12 hr	Unh	1
8111.32	12 hr	Unh	1			8999	12 hr	Unh	1		9105	12 hr	Unh	1
7758.53	12 hr	Unh	1			8563	12 hr	Unh	1		8463	12 hr	Unh	1
7280	24 hr	Unh	1			8120	12 hr	Unh	1		8569	12 hr	Unh	1
5520	24 hr	Alive	1			6421	24 hr	Alive	1		6429	24 hr	Alive	1
2260	24 hr	Alive	1			2422	24 hr	Alive	1		2229	24 hr	Alive	1
4560	24 hr	Alive	1			4939	24 hr	Alive	1		5040	24 hr	Alive	1
8360	24 hr	Alive	1			5166	24 hr	Alive	1		8984	24 hr	Alive	1
1768	24 hr	Alive	1			1899	24 hr	Alive	1		2114	24 hr	Alive	1
8486	24 hr	Alive	1			9473	24 hr	Alive	1		9368	24 hr	Alive	1
7244	24 hr	Alive	1			7897	24 hr	Alive	1		8678	24 hr	Alive	1
4555	24 hr	Alive	1			5294	24 hr	Alive	1		5307	24 hr	Alive	1
6382	24 hr	Alive	1			7216	24 hr	Alive	1		7092	24 hr	Alive	1
5312	24 hr	Alive	1			6032	24 hr	Alive	1		5976	24 hr	Alive	1
9781	24 hr	Dead	1			10838	24 hr	Dead	1		9507	24 hr	Dead	1
13778	24 hr	Dead	1			14915	24 hr	Dead	1		16075	24 hr	Dead	1
11421	24 hr	Dead	1			13325	24 hr	Dead	1		13303	24 hr	Dead	1
5574	24 hr	Dead	1			6166	24 hr	Dead	1		6035	24 hr	Dead	1
2184	24 hr	Dead	1			2463	24 hr	Dead	1		2472	24 hr	Dead	1
5838	24 hr	Dead	1			6669	24 hr	Dead	1		6963	24 hr	Dead	1
22212	24 hr	Dead	1			6532	24 hr	Dead	1		2837	24 hr	Dead	1
7258	24 hr	Dead	1			8634	24 hr	Dead	1		7904	24 hr	Dead	1
7131	24 hr	Dead	1			7987	24 hr	Dead	1		8254	24 hr	Dead	1
2950	24 hr	Dead	1			3195	24 hr	Dead	1		7312	24 hr	Dead	1
5777	24 hr	Sham	1			6820	24 hr	Sham	1		6348	24 hr	Sham	1
31053	24 hr	Sham	1			6160	24 hr	Sham	1		3770	24 hr	Sham	1
5698	24 hr	Sham	1			6714	24 hr	Sham	1		6360	24 hr	Sham	1
4887	24 hr	Sham	1			5318	24 hr	Sham	1		5739	24 hr	Sham	1
5182	24 hr	Sham	1			5669	24 hr	Sham	1		5574	24 hr	Sham	1
6523	24 hr	Sham	1			7301	24 hr	Sham	1		7724	24 hr	Sham	1
22925	24 hr	Sham	1			7219	24 hr	Sham	1		4954	24 hr	Sham	1
5193	24 hr	Sham	1			5981	24 hr	Sham	1		5795	24 hr	Sham	1
6700	24 hr	Sham	1			7528	24 hr	Sham	1		7311	24 hr	Sham	1
3267	24 hr	Sham	1			3912	24 hr	Sham	1		3704	24 hr	Sham	1
6619	24 hr	Unh	1			7844	24 hr	Unh	1		7733	24 hr	Unh	1
26334	24 hr	Unh	1			3573	24 hr	Unh	1		9279	24 hr	Unh	1
8068	24 hr	Unh	1			9114	24 hr	Unh	1		9215	24 hr	Unh	1
7175	24 hr	Unh	1			7997	24 hr	Unh	1		8181	24 hr	Unh	1
5350	24 hr	Unh	1			3814	24 hr	Unh	1		6268	24 hr	Unh	1
4451	24 hr	Unh	1			5299	24 hr	Unh	1		5199	24 hr	Unh	1
19077	24 hr	Unh	1			21948	24 hr	Unh	1		12214	24 hr	Unh	1
9633	24 hr	Unh	1			11257	24 hr	Unh	1		9713	24 hr	Unh	1
7298	24 hr	Unh	1			6627	24 hr	Unh	1		8229	24 hr	Unh	1
7230	48 hr	Unh	1			7768	24 hr	Unh	1		7889	24 hr	Unh	1
2040	48 hr	Alive	1			2329	48 hr	Alive	1		2258	48 hr	Alive	1
7670	48 hr	Alive	1			8215	48 hr	Alive	1		8390	48 hr	Alive	1
5210	48 hr	Alive	1			5901	48 hr	Alive	1		6174	48 hr	Alive	1
2690	48 hr	Alive	1			3010	48 hr	Alive	1		3151	48 hr	Alive	1
7560	48 hr	Alive	1			8748	48 hr	Alive	1		8794	48 hr	Alive	1
3740	48 hr	Alive	1			4486	48 hr	Alive	1		4480	48 hr	Alive	1
9300	48 hr	Alive	1			9975	48 hr	Alive	1		10102	48 hr	Alive	1
3600	48 hr	Alive	1			4211	48 hr	Alive	1		3863	48 hr	Alive	1
2260	48 hr	Alive	1			2482	48 hr	Alive	1		2437	48 hr	Alive	1
8298	48 hr	Alive	1			9102	48 hr	Alive	1		9932	48 hr	Alive	1
3119	48 hr	Dead	1			4597	48 hr	Dead	1		3590	48 hr	Dead	1
7596	48 hr	Dead	1			8956	48 hr	Dead	1		8527	48 hr	Dead	1
4802	48 hr	Dead	1			5603	48 hr	Dead	1		5712	48 hr	Dead	1
4431	48 hr	Dead	1			5265	48 hr	Dead	1		5271	48 hr	Dead	1
10383	48 hr	Dead	1			11361	48 hr	Dead	1		11111	48 hr	Dead	1
6419	48 hr	Dead	1			7180	48 hr	Dead	1		7387	48 hr	Dead	1
6091	48 hr	Dead	1			7248	48 hr	Dead	1		5116	48 hr	Dead	1
5663	48 hr	Dead	1			6415	48 hr	Dead	1		6085	48 hr	Dead	1
2236	48 hr	Dead	1			2465	48 hr	Dead	1		2623	48 hr	Dead	1
8987	48 hr	Dead	1			10015	48 hr	Dead	1		9716	48 hr	Dead	1
2516	48 hr	Sham	1			2965	48 hr	Sham	1		2900	48 hr	Sham	1
7914	48 hr	Sham	1			8816	48 hr	Sham	1		8930	48 hr	Sham	1
6469	48 hr	Sham	1			7297	48 hr	Sham	1		7761	48 hr	Sham	1
4586	48 hr	Sham	1			4916	48 hr	Sham	1		5257	48 hr	Sham	1
12989	48 hr	Sham	1			14093	48 hr	Sham	1		9774	48 hr	Sham	1
6635	48 hr	Sham	1			7819	48 hr	Sham	1		7408	48 hr	Sham	1
8645	48 hr	Sham	1			9261	48 hr	Sham	1		9859	48 hr	Sham	1
5741	48 hr	Sham	1			6378	48 hr	Sham	1		7706	48 hr	Sham	1
2261	48 hr	Sham	1			2587	48 hr	Sham	1		2579	48 hr	Sham	1
12603	48 hr	Sham	1			9916	48 hr	Sham	1		14646	48 hr	Sham	1
2248	48 hr	Unh	1			2619	48 hr	Unh	1		2439	48 hr	Unh	1
9113	48 hr	Unh	1			10633	48 hr	Unh	1		10219	48 hr	Unh	1
8677	48 hr	Unh	1			9550	48 hr	Unh	1		9994	48 hr	Unh	1
4650	48 hr	Unh	1			5345	48 hr	Unh	1		5001	48 hr	Unh	1
13656	48 hr	Unh	1			8397	48 hr	Unh	1		15196	48 hr	Unh	1
4967	48 hr	Unh	1			5777	48 hr	Unh	1		5521	48 hr	Unh	1
17841	48 hr	Unh	1			9955	48 hr	Unh	1		13751	48 hr	Unh	1
5847	48 hr	Unh	1			6701	48 hr	Unh	1		6673	48 hr	Unh	1
4070	48 hr	Unh	1			4474	48 hr	Unh	1		4664	48 hr	Unh	1
259	0 hr	Alive	2			285	0 hr	Unh	2		212	0 hr	Unh	2
956	0 hr	Alive	2			207	0 hr	Alive	2		304	0 hr	Alive	2
197	0 hr	Alive	2			866	0 hr	Alive	2		900	0 hr	Alive	2
186	0 hr	Alive	2			251	0 hr	Alive	2		186	0 hr	Alive	2
196	0 hr	Alive	2			142	0 hr	Alive	2		385	0 hr	Alive	2
200	0 hr	Alive	2			352	0 hr	Alive	2		233	0 hr	Alive	2
336	0 hr	Alive	2			138	0 hr	Alive	2		1079	0 hr	Alive	2
219	0 hr	Alive	2			1074	0 hr	Alive	2		306	0 hr	Alive	2
233	0 hr	Alive	2			259	0 hr	Alive	2		150	0 hr	Alive	2
27	0 hr	Alive	2			364	0 hr	Alive	2		290	0 hr	Alive	2
232	0 hr	Dead	2			934	0 hr	Dead	2		26	0 hr	Dead	2
302	0 hr	Dead	2			192	0 hr	Dead	2		197	0 hr	Dead	2
418	0 hr	Dead	2			412	0 hr	Dead	2		184	0 hr	Dead	2
185	0 hr	Dead	2			458	0 hr	Dead	2		287	0 hr	Dead	2
27	0 hr	Dead	2			208	0 hr	Dead	2		232	0 hr	Dead	2
1060	0 hr	Dead	2			255	0 hr	Dead	2		990	0 hr	Dead	2
177	0 hr	Dead	2			159	0 hr	Dead	2		323	0 hr	Dead	2
262	0 hr	Dead	2			271	0 hr	Dead	2		537	0 hr	Dead	2
258	0 hr	Dead	2			215	0 hr	Dead	2		154	0 hr	Dead	2
559	0 hr	Dead	2			158	0 hr	Dead	2		269	0 hr	Dead	2
460	0 hr	Sham	2			314	0 hr	Sham	2		242	0 hr	Sham	2
1064	0 hr	Sham	2			248	0 hr	Sham	2		832	0 hr	Sham	2
198	0 hr	Sham	2			226	0 hr	Sham	2		534	0 hr	Sham	2
178	0 hr	Sham	2			440	0 hr	Sham	2		217	0 hr	Sham	2
354	0 hr	Sham	2			23	0 hr	Sham	2		283	0 hr	Sham	2
1055	0 hr	Sham	2			230	0 hr	Sham	2		142	0 hr	Sham	2
262	0 hr	Sham	2			264	0 hr	Sham	2		177	0 hr	Sham	2
813	0 hr	Sham	2			211	0 hr	Sham	2		228	0 hr	Sham	2
205	0 hr	Sham	2			401	0 hr	Sham	2		309	0 hr	Sham	2
925	0 hr	Sham	2			198	0 hr	Sham	2		234	0 hr	Sham	2
415	0 hr	Unh	2			319	0 hr	Unh	2		324	0 hr	Unh	2
148	0 hr	Unh	2			204	0 hr	Unh	2		141	0 hr	Unh	2
224	0 hr	Unh	2			177	0 hr	Unh	2		220	0 hr	Unh	2
330	0 hr	Unh	2			248	0 hr	Unh	2		216	0 hr	Unh	2
1021	0 hr	Unh	2			505	0 hr	Unh	2		285	0 hr	Unh	2
215	0 hr	Unh	2			225	0 hr	Unh	2		911	0 hr	Unh	2
729	0 hr	Unh	2			204	0 hr	Unh	2		197	0 hr	Unh	2
174	0 hr	Unh	2			526	0 hr	Unh	2		131	0 hr	Unh	2
254	0 hr	Unh	2			1086	0 hr	Unh	2		500	0 hr	Unh	2
294	0 hr	Unh	2			197	0 hr	Unh	2		185	0 hr	Unh	2
468	0 hr	Alive	3			864	0 hr	Alive	3		182	0 hr	Alive	3
1053	0 hr	Alive	3			347	0 hr	Alive	3		230	0 hr	Alive	3
375	0 hr	Alive	3			300	0 hr	Alive	3		26	0 hr	Alive	3
228	0 hr	Alive	3			997	0 hr	Alive	3		347	0 hr	Alive	3
180	0 hr	Alive	3			318	0 hr	Alive	3		282	0 hr	Alive	3
234	0 hr	Alive	3			184	0 hr	Alive	3		790	0 hr	Alive	3
216	0 hr	Alive	3			355	0 hr	Alive	3		783	0 hr	Alive	3
361	0 hr	Alive	3			420	0 hr	Alive	3		399	0 hr	Alive	3
380	0 hr	Alive	3			365	0 hr	Alive	3		330	0 hr	Alive	3
390	0 hr	Alive	3			542	0 hr	Alive	3		215	0 hr	Alive	3
381	0 hr	Dead	3			248	0 hr	Dead	3		219	0 hr	Dead	3
433	0 hr	Dead	3			262	0 hr	Dead	3		318	0 hr	Dead	3
340	0 hr	Dead	3			209	0 hr	Dead	3		168	0 hr	Dead	3
381	0 hr	Dead	3			190	0 hr	Dead	3		216	0 hr	Dead	3
162	0 hr	Dead	3			241	0 hr	Dead	3		255	0 hr	Dead	3
239	0 hr	Dead	3			147	0 hr	Dead	3		926	0 hr	Dead	3
816	0 hr	Dead	3			361	0 hr	Dead	3		366	0 hr	Dead	3
209	0 hr	Dead	3			1126	0 hr	Dead	3		207	0 hr	Dead	3
232	0 hr	Dead	3			25	0 hr	Dead	3		334	0 hr	Dead	3
519	0 hr	Dead	3			1142	0 hr	Dead	3		501	0 hr	Dead	3
393	0 hr	Sham	3			201	0 hr	Sham	3		337	0 hr	Sham	3
291	0 hr	Sham	3			333	0 hr	Sham	3		330	0 hr	Sham	3
148	0 hr	Sham	3			230	0 hr	Sham	3		403	0 hr	Sham	3
156	0 hr	Sham	3			220	0 hr	Sham	3		217	0 hr	Sham	3
183	0 hr	Sham	3			236	0 hr	Sham	3		389	0 hr	Sham	3
261	0 hr	Sham	3			184	0 hr	Sham	3		226	0 hr	Sham	3
183	0 hr	Sham	3			331	0 hr	Sham	3		132	0 hr	Sham	3
282	0 hr	Sham	3			419	0 hr	Sham	3		165	0 hr	Sham	3
218	0 hr	Sham	3			550	0 hr	Sham	3		236	0 hr	Sham	3
301	0 hr	Sham	3			199	0 hr	Sham	3		193	0 hr	Sham	3
200	0 hr	Unh	3			1004	0 hr	Unh	3		207	0 hr	Unh	3
212	0 hr	Unh	3			269	0 hr	Unh	3		381	0 hr	Unh	3
1091	0 hr	Unh	3			1119	0 hr	Unh	3		224	0 hr	Unh	3
189	0 hr	Unh	3			529	0 hr	Unh	3		278	0 hr	Unh	3
281	0 hr	Unh	3			316	0 hr	Unh	3		340	0 hr	Unh	3
316	0 hr	Unh	3			245	0 hr	Unh	3		930	0 hr	Unh	3
157	0 hr	Unh	3			144	0 hr	Unh	3		223	0 hr	Unh	3
287	0 hr	Unh	3			215	0 hr	Unh	3		201	0 hr	Unh	3
233	0 hr	Unh	3			166	0 hr	Unh	3		207	0 hr	Unh	3
160	0 hr	Unh	3			145	0 hr	Unh	3		253	0 hr	Unh	3
256	0 hr	Unh	3			685	4 hr	Unh	3		1072	4 hr	Unh	3
396	4 hr	Alive	2			260	4 hr	Alive	2		709	4 hr	Alive	2
381	4 hr	Alive	2			409	4 hr	Alive	2		272	4 hr	Alive	2
1200	4 hr	Alive	2			719	4 hr	Alive	2		723	4 hr	Alive	2
354.07	4 hr	Alive	2			408	4 hr	Alive	2		641	4 hr	Alive	2
1142	4 hr	Alive	2			851	4 hr	Alive	2		218.523	4 hr	Alive	2
958	4 hr	Alive	2			387	4 hr	Alive	2		270	4 hr	Alive	2
762.13	4 hr	Alive	2			266.501	4 hr	Alive	2		281	4 hr	Alive	2
400	4 hr	Alive	2			514	4 hr	Alive	2		261	4 hr	Alive	2
720.827	4 hr	Alive	2			1090.48	4 hr	Alive	2		832	4 hr	Alive	2
326.681	4 hr	Dead	2			598	4 hr	Dead	2		367.956	4 hr	Dead	2
417	4 hr	Dead	2			953.888	4 hr	Dead	2		650	4 hr	Dead	2
841	4 hr	Dead	2			708	4 hr	Dead	2		281	4 hr	Dead	2
442.959	4 hr	Dead	2			594	4 hr	Dead	2		1060	4 hr	Dead	2
334.529	4 hr	Dead	2			297	4 hr	Dead	2		282	4 hr	Dead	2
241.917	4 hr	Dead	2			227.632	4 hr	Dead	2		1061	4 hr	Dead	2
1172	4 hr	Dead	2			775	4 hr	Dead	2		263	4 hr	Dead	2
1121	4 hr	Dead	2			302	4 hr	Dead	2		1130	4 hr	Dead	2
854	4 hr	Dead	2			262	4 hr	Dead	2		302	4 hr	Dead	2
657.937	4 hr	Dead	2			604.172	4 hr	Dead	2		1092	4 hr	Dead	2
802	4 hr	Sham	2			840	4 hr	Sham	2		780	4 hr	Sham	2
362	4 hr	Sham	2			984	4 hr	Sham	2		422	4 hr	Sham	2
974.651	4 hr	Sham	2			269	4 hr	Sham	2		492	4 hr	Sham	2
839	4 hr	Sham	2			300	4 hr	Sham	2		1042	4 hr	Sham	2
799	4 hr	Sham	2			1105	4 hr	Sham	2		776.196	4 hr	Sham	2
379	4 hr	Sham	2			446.766	4 hr	Sham	2		537.678	4 hr	Sham	2
601	4 hr	Sham	2			443.745	4 hr	Sham	2		358	4 hr	Sham	2
878	4 hr	Sham	2			504.778	4 hr	Sham	2		718	4 hr	Sham	2
521	4 hr	Sham	2			946	4 hr	Sham	2		690	4 hr	Sham	2
855	4 hr	Sham	2			417	4 hr	Sham	2		333	4 hr	Sham	2
582	4 hr	Unh	2			651	4 hr	Unh	2		772	4 hr	Unh	2
315	4 hr	Unh	2			830	4 hr	Unh	2		925	4 hr	Unh	2
510	4 hr	Unh	2			406	4 hr	Unh	2		580	4 hr	Unh	2
391	4 hr	Unh	2			1065	4 hr	Unh	2		1077	4 hr	Unh	2
289	4 hr	Unh	2			833	4 hr	Unh	2		885	4 hr	Unh	2
238	4 hr	Unh	2			424	4 hr	Unh	2		989	4 hr	Unh	2
414	4 hr	Unh	2			834	4 hr	Unh	2		515	4 hr	Unh	2
334.612	4 hr	Unh	2			760	4 hr	Unh	2		759	4 hr	Unh	2
479	4 hr	Unh	2			961	4 hr	Unh	2		637	4 hr	Unh	2
293	4 hr	Unh	2			1246	4 hr	Unh	2		252	4 hr	Unh	2
1052	4 hr	Alive	3			321	4 hr	Alive	3		1098	4 hr	Alive	3
375	4 hr	Alive	3			586.954	4 hr	Alive	3		677	4 hr	Alive	3
505	4 hr	Alive	3			667	4 hr	Alive	3		417	4 hr	Alive	3
350	4 hr	Alive	3			1055	4 hr	Alive	3		675	4 hr	Alive	3
303.944	4 hr	Alive	3			983.42	4 hr	Alive	3		278.064	4 hr	Alive	3
760	4 hr	Alive	3			360.791	4 hr	Alive	3		272	4 hr	Alive	3
835	4 hr	Alive	3			781	4 hr	Alive	3		518	4 hr	Alive	3
719	4 hr	Alive	3			500	4 hr	Alive	3		450	4 hr	Alive	3
286	4 hr	Alive	3			881.789	4 hr	Alive	3		1047	4 hr	Alive	3
1004	4 hr	Alive	3			1142	4 hr	Alive	3		394	4 hr	Alive	3
1039	4 hr	Dead	3			689	4 hr	Dead	3		480	4 hr	Dead	3
401	4 hr	Dead	3			587	4 hr	Dead	3		316	4 hr	Dead	3
250.35	4 hr	Dead	3			304	4 hr	Dead	3		384	4 hr	Dead	3
1152	4 hr	Dead	3			237.667	4 hr	Dead	3		1207	4 hr	Dead	3
798	4 hr	Dead	3			615.024	4 hr	Dead	3		706	4 hr	Dead	3
258	4 hr	Dead	3			652	4 hr	Dead	3		414	4 hr	Dead	3
1139	4 hr	Dead	3			606	4 hr	Dead	3		736	4 hr	Dead	3
1129	4 hr	Dead	3			641	4 hr	Dead	3		579	4 hr	Dead	3
414	4 hr	Dead	3			891	4 hr	Dead	3		723	4 hr	Dead	3
651	4 hr	Dead	3			1149	4 hr	Dead	3		617	4 hr	Dead	3
674	4 hr	Sham	3			818	4 hr	Sham	3		622	4 hr	Sham	3
690	4 hr	Sham	3			470	4 hr	Sham	3		402	4 hr	Sham	3
966.105	4 hr	Sham	3			707.935	4 hr	Sham	3		485	4 hr	Sham	3
418.346	4 hr	Sham	3			690	4 hr	Sham	3		501	4 hr	Sham	3
306	4 hr	Sham	3			347	4 hr	Sham	3		556.654	4 hr	Sham	3
1232	4 hr	Sham	3			854	4 hr	Sham	3		668.664	4 hr	Sham	3
576	4 hr	Sham	3			919	4 hr	Sham	3		285	4 hr	Sham	3
238	4 hr	Sham	3			238	4 hr	Sham	3		303	4 hr	Sham	3
879	4 hr	Sham	3			895	4 hr	Sham	3		452	4 hr	Sham	3
506	4 hr	Sham	3			362	4 hr	Sham	3		567	4 hr	Sham	3
472	4 hr	Unh	3			695	4 hr	Unh	3		756.462	4 hr	Unh	3
644	4 hr	Unh	3			783	4 hr	Unh	3		287	4 hr	Unh	3
600.887	4 hr	Unh	3			1041	4 hr	Unh	3		374	4 hr	Unh	3
637.784	4 hr	Unh	3			864	4 hr	Unh	3		1152	4 hr	Unh	3
743	4 hr	Unh	3			347	4 hr	Unh	3		1038	4 hr	Unh	3
653	4 hr	Unh	3			675	4 hr	Unh	3		282	4 hr	Unh	3
944	4 hr	Unh	3			860.035	4 hr	Unh	3		788	4 hr	Unh	3
261	4 hr	Unh	3			341	4 hr	Unh	3		481	4 hr	Unh	3
264	4 hr	Unh	3			697	4 hr	Unh	3		477	4 hr	Unh	3
362	4 hr	Unh	3			257	4 hr	Unh	3		774	4 hr	Unh	3
3792	12 hr	Alive	2			5391	12 hr	Alive	2		10607	12 hr	Alive	2
10306	12 hr	Alive	2			3849	12 hr	Alive	2		3769	12 hr	Alive	2
1761	12 hr	Alive	2			8105	12 hr	Alive	2		3835	12 hr	Alive	2
4112	12 hr	Alive	2			8261	12 hr	Alive	2		5099	12 hr	Alive	2
8180	12 hr	Alive	2			2117	12 hr	Alive	2		3946	12 hr	Alive	2
5015	12 hr	Alive	2			6084	12 hr	Alive	2		1893	12 hr	Alive	2
4107	12 hr	Alive	2			2261	12 hr	Alive	2		4827	12 hr	Alive	2
3916	12 hr	Alive	2			4123	12 hr	Alive	2		4179	12 hr	Alive	2
3735	12 hr	Alive	2			1515	12 hr	Alive	2		10736	12 hr	Alive	2
8149	12 hr	Alive	2			4133	12 hr	Alive	2		3566	12 hr	Alive	2
4276	12 hr	Dead	2			4707	12 hr	Dead	2		2924	12 hr	Dead	2
4879	12 hr	Dead	2			10548	12 hr	Dead	2		3934	12 hr	Dead	2
3740	12 hr	Dead	2			2833	12 hr	Dead	2		1751	12 hr	Dead	2
3586	12 hr	Dead	2			8120	12 hr	Dead	2		4552	12 hr	Dead	2
9687	12 hr	Dead	2			3982	12 hr	Dead	2		3692	12 hr	Dead	2
4200	12 hr	Dead	2			3475	12 hr	Dead	2		1406	12 hr	Dead	2
3800	12 hr	Dead	2			3236	12 hr	Dead	2		8729	12 hr	Dead	2
1628	12 hr	Dead	2			3558	12 hr	Dead	2		4138	12 hr	Dead	2
2040	12 hr	Dead	2			8074	12 hr	Dead	2		3333	12 hr	Dead	2
1830	12 hr	Dead	2			1665	12 hr	Dead	2		4122	12 hr	Dead	2
3854	12 hr	Sham	2			5756	12 hr	Sham	2		8563	12 hr	Sham	2
4258	12 hr	Sham	2			3847	12 hr	Sham	2		10162	12 hr	Sham	2
3520	12 hr	Sham	2			2840	12 hr	Sham	2		1499	12 hr	Sham	2
3128	12 hr	Sham	2			8102	12 hr	Sham	2		8824	12 hr	Sham	2
3471	12 hr	Sham	2			10095	12 hr	Sham	2		4040	12 hr	Sham	2
4127	12 hr	Sham	2			4128	12 hr	Sham	2		8052	12 hr	Sham	2
3038	12 hr	Sham	2			4166	12 hr	Sham	2		7120	12 hr	Sham	2
1398	12 hr	Sham	2			3972	12 hr	Sham	2		11444	12 hr	Sham	2
4259	12 hr	Sham	2			4192	12 hr	Sham	2		3901	12 hr	Sham	2
1411	12 hr	Sham	2			2027	12 hr	Sham	2		4123	12 hr	Sham	2
5033	12 hr	Unh	2			3984	12 hr	Unh	2		3339	12 hr	Unh	2
8239	12 hr	Unh	2			3440	12 hr	Unh	2		3838	12 hr	Unh	2
9957	12 hr	Unh	2			4283	12 hr	Unh	2		7859	12 hr	Unh	2
2072	12 hr	Unh	2			3903	12 hr	Unh	2		2397	12 hr	Unh	2
9194	12 hr	Unh	2			10744	12 hr	Unh	2		9824	12 hr	Unh	2
9334	12 hr	Unh	2			3746	12 hr	Unh	2		1412	12 hr	Unh	2
3241	12 hr	Unh	2			3007	12 hr	Unh	2		7975	12 hr	Unh	2
4384	12 hr	Unh	2			3582	12 hr	Unh	2		4050	12 hr	Unh	2
1524	12 hr	Unh	2			7908	12 hr	Unh	2		3665	12 hr	Unh	2
9608	12 hr	Unh	2			4097	12 hr	Unh	2		4070	12 hr	Unh	2
4120	12 hr	Alive	3			5693	12 hr	Alive	3		6652	12 hr	Alive	3
2057	12 hr	Alive	3			4523	12 hr	Alive	3		1197	12 hr	Alive	3
8632	12 hr	Alive	3			7357	12 hr	Alive	3		4077	12 hr	Alive	3
4272	12 hr	Alive	3			1999	12 hr	Alive	3		8978	12 hr	Alive	3
9619	12 hr	Alive	3			3957	12 hr	Alive	3		3059	12 hr	Alive	3
5396	12 hr	Alive	3			8526	12 hr	Alive	3		2261	12 hr	Alive	3
4017	12 hr	Alive	3			3481	12 hr	Alive	3		4333	12 hr	Alive	3
9652	12 hr	Alive	3			4514	12 hr	Alive	3		5637	12 hr	Alive	3
5094	12 hr	Alive	3			2324	12 hr	Alive	3		2267	12 hr	Alive	3
9244	12 hr	Alive	3			9664	12 hr	Alive	3		3992	12 hr	Alive	3
3838	12 hr	Dead	3			7878	12 hr	Dead	3		4152	12 hr	Dead	3
2148	12 hr	Dead	3			4267	12 hr	Dead	3		4797	12 hr	Dead	3
10260	12 hr	Dead	3			3846	12 hr	Dead	3		8572	12 hr	Dead	3
9311	12 hr	Dead	3			3736	12 hr	Dead	3		2311	12 hr	Dead	3
4168	12 hr	Dead	3			7343	12 hr	Dead	3		9785	12 hr	Dead	3
1535	12 hr	Dead	3			4123	12 hr	Dead	3		5320	12 hr	Dead	3
4152	12 hr	Dead	3			4256	12 hr	Dead	3		1634	12 hr	Dead	3
11661	12 hr	Dead	3			8846	12 hr	Dead	3		1367	12 hr	Dead	3
7323	12 hr	Dead	3			3243	12 hr	Dead	3		4223	12 hr	Dead	3
3049	12 hr	Dead	3			10033	12 hr	Dead	3		4160	12 hr	Dead	3
6095	12 hr	Sham	3			8784	12 hr	Sham	3		7934	12 hr	Sham	3
5889	12 hr	Sham	3			4145	12 hr	Sham	3		2219	12 hr	Sham	3
8991	12 hr	Sham	3			4159	12 hr	Sham	3		4115	12 hr	Sham	3
2034	12 hr	Sham	3			5249	12 hr	Sham	3		9822	12 hr	Sham	3
5131	12 hr	Sham	3			5304	12 hr	Sham	3		3329	12 hr	Sham	3
8318	12 hr	Sham	3			6648	12 hr	Sham	3		2894	12 hr	Sham	3
5151	12 hr	Sham	3			1545	12 hr	Sham	3		4105	12 hr	Sham	3
3634	12 hr	Sham	3			2610	12 hr	Sham	3		4241	12 hr	Sham	3
9232	12 hr	Sham	3			3853	12 hr	Sham	3		7987	12 hr	Sham	3
2101	12 hr	Sham	3			5803	12 hr	Sham	3		9129	12 hr	Sham	3
3838	12 hr	Unh	3			9242	12 hr	Unh	3		3977	12 hr	Unh	3
3752	12 hr	Unh	3			10108	12 hr	Unh	3		2137	12 hr	Unh	3
8999	12 hr	Unh	3			6716	12 hr	Unh	3		10506	12 hr	Unh	3
8368	12 hr	Unh	3			3919	12 hr	Unh	3		1340	12 hr	Unh	3
3989	12 hr	Unh	3			7653	12 hr	Unh	3		4844	12 hr	Unh	3
1667	12 hr	Unh	3			4186	12 hr	Unh	3		11525	12 hr	Unh	3
4104	12 hr	Unh	3			1799	12 hr	Unh	3		6739	12 hr	Unh	3
5529	12 hr	Unh	3			3722	12 hr	Unh	3		3892	12 hr	Unh	3
1769	12 hr	Unh	3			1972	12 hr	Unh	3		5869	12 hr	Unh	3
10818	12 hr	Unh	3			3927	12 hr	Unh	3		7365	12 hr	Unh	3
6938	24 hr	Alive	2			9368	24 hr	Alive	2		4501	12 hr	Alive	2
14262	24 hr	Alive	2			9350	24 hr	Alive	2		8937	24 hr	Alive	2
5976	24 hr	Alive	2			5407	24 hr	Alive	2		2739	24 hr	Alive	2
17938	24 hr	Alive	2			9054	24 hr	Alive	2		6031	24 hr	Alive	2
3404	24 hr	Alive	2			10962	24 hr	Alive	2		2276	24 hr	Alive	2
11221	24 hr	Alive	2			6570	24 hr	Alive	2		14616	24 hr	Alive	2
8894	24 hr	Alive	2			12214	24 hr	Alive	2		8873	24 hr	Alive	2
7455	24 hr	Alive	2			9279	24 hr	Alive	2		10781	24 hr	Alive	2
2294	24 hr	Alive	2			10360	24 hr	Alive	2		8679	24 hr	Alive	2
6816	24 hr	Alive	2			11005	24 hr	Alive	2		8672	24 hr	Alive	2
10307	24 hr	Dead	2			7038	24 hr	Dead	2		6459	24 hr	Dead	2
7560	24 hr	Dead	2			10163	24 hr	Dead	2		9926	24 hr	Dead	2
8165	24 hr	Dead	2			4954	24 hr	Dead	2		4085	24 hr	Dead	2
7398	24 hr	Dead	2			9944	24 hr	Dead	2		6035	24 hr	Dead	2
9396	24 hr	Dead	2			9712	24 hr	Dead	2		9348	24 hr	Dead	2
9275	24 hr	Dead	2			14588	24 hr	Dead	2		10350	24 hr	Dead	2
10003	24 hr	Dead	2			13303	24 hr	Dead	2		6063	24 hr	Dead	2
6974	24 hr	Dead	2			3076	24 hr	Dead	2		6819	24 hr	Dead	2
7682	24 hr	Dead	2			5753	24 hr	Dead	2		8088	24 hr	Dead	2
7312	24 hr	Dead	2			6299	24 hr	Dead	2		6348	24 hr	Dead	2
3988	24 hr	Sham	2			5861	24 hr	Sham	2		8700	24 hr	Sham	2
5409	24 hr	Sham	2			4071	24 hr	Sham	2		8181	24 hr	Sham	2
8723	24 hr	Sham	2			5385	24 hr	Sham	2		4068	24 hr	Sham	2
2472	24 hr	Sham	2			5040	24 hr	Sham	2		2114	24 hr	Sham	2
7092	24 hr	Sham	2			9507	24 hr	Sham	2		5876	24 hr	Sham	2
8535	24 hr	Sham	2			6301	24 hr	Sham	2		2759	24 hr	Sham	2
2229	24 hr	Sham	2			3207	24 hr	Sham	2		11505	24 hr	Sham	2
7391	24 hr	Sham	2			6793	24 hr	Sham	2		8561	24 hr	Sham	2
7616	24 hr	Sham	2			8317	24 hr	Sham	2		10134	24 hr	Sham	2
11314	24 hr	Sham	2			17895	24 hr	Sham	2		5443	24 hr	Sham	2
6603	24 hr	Unh	2			8260	24 hr	Unh	2		9260	24 hr	Unh	2
10848	24 hr	Unh	2			6327	24 hr	Unh	2		9668	24 hr	Unh	2
9519	24 hr	Unh	2			11198	24 hr	Unh	2		5667	24 hr	Unh	2
6359	24 hr	Unh	2			8555	24 hr	Unh	2		14486	24 hr	Unh	2
2654	24 hr	Unh	2			3179	24 hr	Unh	2		10131	24 hr	Unh	2
10983	24 hr	Unh	2			8984	24 hr	Unh	2		9750	24 hr	Unh	2
6271	24 hr	Unh	2			5576	24 hr	Unh	2		6195	24 hr	Unh	2
2390	24 hr	Unh	2			10609	24 hr	Unh	2		5739	24 hr	Unh	2
7733	24 hr	Unh	2			6719	24 hr	Unh	2		9815	24 hr	Unh	2
17783	24 hr	Unh	2			6781	24 hr	Unh	2		8278	24 hr	Unh	2
8305	24 hr	Alive	3			7096	24 hr	Alive	3		10571	24 hr	Alive	3
6848	24 hr	Alive	3			2422	24 hr	Alive	3		7826	24 hr	Alive	3
8433	24 hr	Alive	3			6879	24 hr	Alive	3		17254	24 hr	Alive	3
15400	24 hr	Alive	3			7311	24 hr	Alive	3		16075	24 hr	Alive	3
7215	24 hr	Alive	3			5795	24 hr	Alive	3		8570	24 hr	Alive	3
7181	24 hr	Alive	3			10269	24 hr	Alive	3		7724	24 hr	Alive	3
6268	24 hr	Alive	3			3704	24 hr	Alive	3		5307	24 hr	Alive	3
9907	24 hr	Alive	3			6905	24 hr	Alive	3		9772	24 hr	Alive	3
10558	24 hr	Alive	3			2837	24 hr	Alive	3		11356	24 hr	Alive	3
7452	24 hr	Alive	3			14327	24 hr	Alive	3		8254	24 hr	Alive	3
6669	24 hr	Dead	3			6523	24 hr	Dead	3		8949	24 hr	Dead	3
15404	24 hr	Dead	3			2415	24 hr	Dead	3		7610	24 hr	Dead	3
5574	24 hr	Dead	3			10640	24 hr	Dead	3		4274	24 hr	Dead	3
2495	24 hr	Dead	3			4096	24 hr	Dead	3		2634	24 hr	Dead	3
10981	24 hr	Dead	3			6583	24 hr	Dead	3		7490	24 hr	Dead	3
7101	24 hr	Dead	3			2302	24 hr	Dead	3		7611	24 hr	Dead	3
7752	24 hr	Dead	3			10747	24 hr	Dead	3		6963	24 hr	Dead	3
15049	24 hr	Dead	3			10109	24 hr	Dead	3		2738	24 hr	Dead	3
10708	24 hr	Dead	3			15846	24 hr	Dead	3		9801	24 hr	Dead	3
9704	24 hr	Dead	3			5905	24 hr	Dead	3		5930	24 hr	Dead	3
6360	24 hr	Sham	3			9656	24 hr	Sham	3		10912	24 hr	Sham	3
6501	24 hr	Sham	3			8612	24 hr	Sham	3		6763	24 hr	Sham	3
5658	24 hr	Sham	3			6831	24 hr	Sham	3		6161	24 hr	Sham	3
10724	24 hr	Sham	3			8841	24 hr	Sham	3		7539	24 hr	Sham	3
10291	24 hr	Sham	3			2495	24 hr	Sham	3		7889	24 hr	Sham	3
4511	24 hr	Sham	3			11572	24 hr	Sham	3		3112	24 hr	Sham	3
8802	24 hr	Sham	3			4169	24 hr	Sham	3		4177	24 hr	Sham	3
2659	24 hr	Sham	3			8881	24 hr	Sham	3		9215	24 hr	Sham	3
8678	24 hr	Sham	3			9939	24 hr	Sham	3		9270	24 hr	Sham	3
3770	24 hr	Sham	3			5199	24 hr	Sham	3		9713	24 hr	Sham	3
6283	24 hr	Unh	3			8268	24 hr	Unh	3		10402	24 hr	Unh	3
5677	24 hr	Unh	3			10128	24 hr	Unh	3		6394	24 hr	Unh	3
2789	24 hr	Unh	3			7907	24 hr	Unh	3		5933	24 hr	Unh	3
6429	24 hr	Unh	3			13677	24 hr	Unh	3		17528	24 hr	Unh	3
8949	24 hr	Unh	3			8229	24 hr	Unh	3		9198	24 hr	Unh	3
8704	24 hr	Unh	3			9658	24 hr	Unh	3		4241	24 hr	Unh	3
7869	24 hr	Unh	3			9464	24 hr	Unh	3		7865	24 hr	Unh	3
2663	24 hr	Unh	3			8760	24 hr	Unh	3		6789	24 hr	Unh	3
7904	24 hr	Unh	3			9199	24 hr	Unh	3		2582	24 hr	Unh	3
8781	24 hr	Unh	3			5758	24 hr	Unh	3		6092	24 hr	Unh	3
5812	48 hr	Alive	2			6034	24 hr	Alive	2		7507	24 hr	Alive	2
6464	48 hr	Alive	2			2204	48 hr	Alive	2		5663	48 hr	Alive	2
2184	48 hr	Alive	2			8522	48 hr	Alive	2		6574	48 hr	Alive	2
12603	48 hr	Alive	2			4586	48 hr	Alive	2		5069	48 hr	Alive	2
8160	48 hr	Alive	2			2522	48 hr	Alive	2		5081	48 hr	Alive	2
9039	48 hr	Alive	2			4596	48 hr	Alive	2		8645	48 hr	Alive	2
2424	48 hr	Alive	2			4251	48 hr	Alive	2		7670	48 hr	Alive	2
6271	48 hr	Alive	2			9519	48 hr	Alive	2		5385	48 hr	Alive	2
10070	48 hr	Alive	2			2406	48 hr	Alive	2		9703	48 hr	Alive	2
2552	48 hr	Alive	2			15751	48 hr	Alive	2		6944	48 hr	Alive	2
4386	48 hr	Dead	2			8764	48 hr	Dead	2		8849	48 hr	Dead	2
3854	48 hr	Dead	2			7560	48 hr	Dead	2		4650	48 hr	Dead	2
2512	48 hr	Dead	2			14668	48 hr	Dead	2		4431	48 hr	Dead	2
10213	48 hr	Dead	2			4261	48 hr	Dead	2		10305	48 hr	Dead	2
9805	48 hr	Dead	2			8957	48 hr	Dead	2		21282	48 hr	Dead	2
5152	48 hr	Dead	2			4774	48 hr	Dead	2		6472	48 hr	Dead	2
2356	48 hr	Dead	2			3119	48 hr	Dead	2		8998	48 hr	Dead	2
10173	48 hr	Dead	2			7596	48 hr	Dead	2		2236	48 hr	Dead	2
5444	48 hr	Dead	2			14924	48 hr	Dead	2		2672	48 hr	Dead	2
2335	48 hr	Dead	2			3039	48 hr	Dead	2		6653	48 hr	Dead	2
5567	48 hr	Sham	2			5520	48 hr	Sham	2		2260	48 hr	Sham	2
5709	48 hr	Sham	2			10150	48 hr	Sham	2		14652	48 hr	Sham	2
7230	48 hr	Sham	2			2248	48 hr	Sham	2		10477	48 hr	Sham	2
3600	48 hr	Sham	2			5650	48 hr	Sham	2		9094	48 hr	Sham	2
7087	48 hr	Sham	2			6311	48 hr	Sham	2		6663	48 hr	Sham	2
6469	48 hr	Sham	2			9211	48 hr	Sham	2		5960	48 hr	Sham	2
8830	48 hr	Sham	2			8817	48 hr	Sham	2		5301	48 hr	Sham	2
2328	48 hr	Sham	2			8248	48 hr	Sham	2		14785	48 hr	Sham	2
3427	48 hr	Sham	2			4070	48 hr	Sham	2		5585	48 hr	Sham	2
9355	48 hr	Sham	2			3167	48 hr	Sham	2		6717	48 hr	Sham	2
5474	48 hr	Unh	2			4096	48 hr	Unh	2		7091	48 hr	Unh	2
5368	48 hr	Unh	2			2892	48 hr	Unh	2		7105	48 hr	Unh	2
8987	48 hr	Unh	2			11360	48 hr	Unh	2		7914	48 hr	Unh	2
3187	48 hr	Unh	2			3031	48 hr	Unh	2		6091	48 hr	Unh	2
9438	48 hr	Unh	2			2214	48 hr	Unh	2		20425	48 hr	Unh	2
2616	48 hr	Unh	2			21233	48 hr	Unh	2		4475	48 hr	Unh	2
10104	48 hr	Unh	2			7559	48 hr	Unh	2		2568	48 hr	Unh	2
6700	48 hr	Unh	2			3691	48 hr	Unh	2		8362	48 hr	Unh	2
6635	48 hr	Unh	2			5151	48 hr	Unh	2		6308	48 hr	Unh	2
7574	48 hr	Unh	2			14634	48 hr	Unh	2		6568	48 hr	Unh	2
8880	48 hr	Alive	3			13951	48 hr	Alive	3		11657	48 hr	Alive	3
2964	48 hr	Alive	3			2706	48 hr	Alive	3		7642	48 hr	Alive	3
8372	48 hr	Alive	3			2669	48 hr	Alive	3		9857	48 hr	Alive	3
9863	48 hr	Alive	3			7071	48 hr	Alive	3		6634	48 hr	Alive	3
10383	48 hr	Alive	3			10578	48 hr	Alive	3		13656	48 hr	Alive	3
5847	48 hr	Alive	3			9300	48 hr	Alive	3		3740	48 hr	Alive	3
11376	48 hr	Alive	3			6890	48 hr	Alive	3		8741	48 hr	Alive	3
2511	48 hr	Alive	3			2624	48 hr	Alive	3		2261	48 hr	Alive	3
14447	48 hr	Alive	3			10046	48 hr	Alive	3		4355	48 hr	Alive	3
7025	48 hr	Alive	3			9626	48 hr	Alive	3		6193	48 hr	Alive	3
5169	48 hr	Dead	3			5652	48 hr	Dead	3		9013	48 hr	Dead	3
4784	48 hr	Dead	3			5364	48 hr	Dead	3		9113	48 hr	Dead	3
2448	48 hr	Dead	3			2516	48 hr	Dead	3		4008	48 hr	Dead	3
6419	48 hr	Dead	3			5620	48 hr	Dead	3		8677	48 hr	Dead	3
4087	48 hr	Dead	3			5486	48 hr	Dead	3		10764	48 hr	Dead	3
4017	48 hr	Dead	3			3957	48 hr	Dead	3		2458	48 hr	Dead	3
2887	48 hr	Dead	3			7337	48 hr	Dead	3		8442	48 hr	Dead	3
8298	48 hr	Dead	3			6657	48 hr	Dead	3		5300	48 hr	Dead	3
3588	48 hr	Dead	3			5673	48 hr	Dead	3		12989	48 hr	Dead	3
5400	48 hr	Dead	3			19168	48 hr	Dead	3		3549	48 hr	Dead	3
10001	48 hr	Sham	3			5024	48 hr	Sham	3		14887	48 hr	Sham	3
5018	48 hr	Sham	3			5210	48 hr	Sham	3		4120	48 hr	Sham	3
10244	48 hr	Sham	3			2690	48 hr	Sham	3		6749	48 hr	Sham	3
2705	48 hr	Sham	3			15596	48 hr	Sham	3		6353	48 hr	Sham	3
2641	48 hr	Sham	3			4786	48 hr	Sham	3		8437	48 hr	Sham	3
5025	48 hr	Sham	3			7955	48 hr	Sham	3		8959	48 hr	Sham	3
5361	48 hr	Sham	3			2693	48 hr	Sham	3		4967	48 hr	Sham	3
7957	48 hr	Sham	3			2433	48 hr	Sham	3		2949	48 hr	Sham	3
10762	48 hr	Sham	3			2430	48 hr	Sham	3		9049	48 hr	Sham	3
2040	48 hr	Sham	3			4957	48 hr	Sham	3		7372	48 hr	Sham	3
10170	48 hr	Unh	3			10310	48 hr	Unh	3		15519	48 hr	Unh	3
17841	48 hr	Unh	3			2918	48 hr	Unh	3		15122	48 hr	Unh	3
11690	48 hr	Unh	3			9010	48 hr	Unh	3		14557	48 hr	Unh	3
2672	48 hr	Unh	3			11065	48 hr	Unh	3		10456	48 hr	Unh	3
12443	48 hr	Unh	3			6488	48 hr	Unh	3		8361	48 hr	Unh	3
6557	48 hr	Unh	3			9946	48 hr	Unh	3		5504	48 hr	Unh	3
4802	48 hr	Unh	3			7145	48 hr	Unh	3		5203	48 hr	Unh	3
8950	48 hr	Unh	3			6761	48 hr	Unh	3		9415	48 hr	Unh	3
2701	48 hr	Unh	3			5741	48 hr	Unh	3		6793	48 hr	Unh	3
8747	48 hr	Unh	3			20294	48 hr	Unh	3		3490	48 hr	Unh	3
						14635	48 hr	Unh	3		2547	48 hr	Unh	3
											14455	48 hr	Unh	3

## Sheet: S.marscescens
		0-24 hrs					2-3 days						4-5 days
counts	time	treatment	block		counts	time	treatment	block		counts	time	treatment	block
760	0 hr	Alive	1		480	0 hr	Alive	1		480	0 hr	Alive	1
533	0 hr	Alive	1		720	0 hr	Alive	1		720	0 hr	Alive	1
311	0 hr	Alive	1		260	0 hr	Alive	1		260	0 hr	Alive	1
231	0 hr	Alive	1		480	0 hr	Alive	1		480	0 hr	Alive	1
606	0 hr	Alive	1		490	0 hr	Alive	1		490	0 hr	Alive	1
628	0 hr	Alive	1		723	0 hr	Alive	1		723	0 hr	Alive	1
314	0 hr	Alive	1		311	0 hr	Alive	1		311	0 hr	Alive	1
253	0 hr	Alive	1		528	0 hr	Alive	1		528	0 hr	Alive	1
604	0 hr	Alive	1		892	0 hr	Alive	1		892	0 hr	Alive	1
621	0 hr	Alive	1		629	0 hr	Alive	1		629	0 hr	Alive	1
220	0 hr	Alive	1		289	0 hr	Alive	1		289	0 hr	Alive	1
571	0 hr	Dead	1		533	0 hr	Dead	1		533	0 hr	Dead	1
509	0 hr	Dead	1		204	0 hr	Dead	1		204	0 hr	Dead	1
323	0 hr	Dead	1		752	0 hr	Dead	1		752	0 hr	Dead	1
343	0 hr	Dead	1		287	0 hr	Dead	1		287	0 hr	Dead	1
253	0 hr	Dead	1		550	0 hr	Dead	1		550	0 hr	Dead	1
344	0 hr	Dead	1		694	0 hr	Dead	1		694	0 hr	Dead	1
579	0 hr	Dead	1		754	0 hr	Dead	1		754	0 hr	Dead	1
720	0 hr	Dead	1		292	0 hr	Dead	1		292	0 hr	Dead	1
194	0 hr	Dead	1		571	0 hr	Dead	1		571	0 hr	Dead	1
302	0 hr	Dead	1		212	0 hr	Dead	1		212	0 hr	Dead	1
351	0 hr	Sham	1		545	0 hr	Sham	1		545	0 hr	Sham	1
609	0 hr	Sham	1		294	0 hr	Sham	1		294	0 hr	Sham	1
733	0 hr	Sham	1		546	0 hr	Sham	1		546	0 hr	Sham	1
581	0 hr	Sham	1		501	0 hr	Sham	1		501	0 hr	Sham	1
560	0 hr	Sham	1		808	0 hr	Sham	1		808	0 hr	Sham	1
601	0 hr	Sham	1		276	0 hr	Sham	1		276	0 hr	Sham	1
526	0 hr	Sham	1		504	0 hr	Sham	1		504	0 hr	Sham	1
302	0 hr	Sham	1		207	0 hr	Sham	1		207	0 hr	Sham	1
335	0 hr	Unh	1		460	0 hr	Unh	1		460	0 hr	Unh	1
568	0 hr	Unh	1		279	0 hr	Unh	1		279	0 hr	Unh	1
309	0 hr	Unh	1		509	0 hr	Unh	1		509	0 hr	Unh	1
891	0 hr	Unh	1		491	0 hr	Unh	1		491	0 hr	Unh	1
537	0 hr	Unh	1		704	0 hr	Unh	1		704	0 hr	Unh	1
560	0 hr	Unh	1		310	0 hr	Unh	1		310	0 hr	Unh	1
605	0 hr	Unh	1		552	0 hr	Unh	1		552	0 hr	Unh	1
212	0 hr	Unh	1		194	0 hr	Unh	1		194	0 hr	Unh	1
892	0 hr	Unh	1		875	0 hr	Unh	1		875	0 hr	Unh	1
616	0 hr	Unh	1		288	0 hr	Unh	1		288	0 hr	Unh	1
320	0 hr	Unh	1		575	0 hr	Unh	1		575	0 hr	Unh	1
3653	4 hr	Alive	1		1576	4 hr	Alive	1		1576	4 hr	Alive	1
1891	4 hr	Alive	1		2624	4 hr	Alive	1		2624	4 hr	Alive	1
989	4 hr	Alive	1		1832	4 hr	Alive	1		1832	4 hr	Alive	1
2009	4 hr	Alive	1		1536	4 hr	Alive	1		1536	4 hr	Alive	1
1931	4 hr	Alive	1		908	4 hr	Alive	1		908	4 hr	Alive	1
1156	4 hr	Alive	1		2953.6	4 hr	Alive	1		2953.6	4 hr	Alive	1
1965	4 hr	Alive	1		995.2	4 hr	Alive	1		995.2	4 hr	Alive	1
2190	4 hr	Alive	1		1689.6	4 hr	Alive	1		1689.6	4 hr	Alive	1
3397	4 hr	Alive	1		614.4	4 hr	Alive	1		614.4	4 hr	Alive	1
991	4 hr	Alive	1		2972.8	4 hr	Alive	1		2972.8	4 hr	Alive	1
3245	4 hr	Alive	1		924.8	4 hr	Alive	1		924.8	4 hr	Alive	1
1790	4 hr	Dead	1		1705.6	4 hr	Dead	1		1705.6	4 hr	Dead	1
1063	4 hr	Dead	1		1252.8	4 hr	Dead	1		1252.8	4 hr	Dead	1
1536	4 hr	Dead	1		3046.4	4 hr	Dead	1		3046.4	4 hr	Dead	1
995.2	4 hr	Dead	1		918.4	4 hr	Dead	1		918.4	4 hr	Dead	1
883.2	4 hr	Dead	1		1760	4 hr	Dead	1		1760	4 hr	Dead	1
3292	4 hr	Dead	1		820.8	4 hr	Dead	1		820.8	4 hr	Dead	1
1087	4 hr	Dead	1		3052.8	4 hr	Dead	1		3052.8	4 hr	Dead	1
1113	4 hr	Dead	1		934.4	4 hr	Dead	1		934.4	4 hr	Dead	1
3351	4 hr	Dead	1		1827.2	4 hr	Dead	1		1827.2	4 hr	Dead	1
3353	4 hr	Dead	1		978.4	4 hr	Dead	1		978.4	4 hr	Dead	1
2972.8	4 hr	Sham	1		1024	4 hr	Sham	1		1024	4 hr	Sham	1
3602	4 hr	Sham	1		940.8	4 hr	Sham	1		940.8	4 hr	Sham	1
1841	4 hr	Sham	1		1747.2	4 hr	Sham	1		1747.2	4 hr	Sham	1
692	4 hr	Sham	1		1643.2	4 hr	Sham	1		1643.2	4 hr	Sham	1
867	4 hr	Sham	1		2905.6	4 hr	Sham	1		2905.6	4 hr	Sham	1
1219	4 hr	Sham	1		883.2	4 hr	Sham	1		883.2	4 hr	Sham	1
614.4	4 hr	Sham	1		1612.8	4 hr	Sham	1		1612.8	4 hr	Sham	1
2839	4 hr	Sham	1		762.4	4 hr	Sham	1		762.4	4 hr	Sham	1
1465	4 hr	Unh	1		3072	4 hr	Unh	1		3072	4 hr	Unh	1
3114	4 hr	Unh	1		892.8	4 hr	Unh	1		892.8	4 hr	Unh	1
3641	4 hr	Unh	1		1628.8	4 hr	Unh	1		1628.8	4 hr	Unh	1
1148	4 hr	Unh	1		1311.2	4 hr	Unh	1		1311.2	4 hr	Unh	1
3423	4 hr	Unh	1		2892.8	4 hr	Unh	1		2892.8	4 hr	Unh	1
3313	4 hr	Unh	1		992	4 hr	Unh	1		992	4 hr	Unh	1
1855	4 hr	Unh	1		966.4	4 hr	Unh	1		966.4	4 hr	Unh	1
3339	4 hr	Unh	1		620.8	4 hr	Unh	1		620.8	4 hr	Unh	1
1167	4 hr	Unh	1		3120	4 hr	Unh	1		3120	4 hr	Unh	1
3072	4 hr	Unh	1		921.6	4 hr	Unh	1		921.6	4 hr	Unh	1
1148	4 hr	Unh	1		1840	4 hr	Unh	1		1840	4 hr	Unh	1
12732.8	12 hr	Alive	1		7340.74	12 hr	Alive	1		7340.74	12 hr	Alive	1
7999	12 hr	Alive	1		19774.5	12 hr	Alive	1		19774.5	12 hr	Alive	1
13866.2	12 hr	Alive	1		6269.95	12 hr	Alive	1		6269.95	12 hr	Alive	1
20393	12 hr	Alive	1		11575.3	12 hr	Alive	1		11575.3	12 hr	Alive	1
27117	12 hr	Alive	1		8581.89	12 hr	Alive	1		8581.89	12 hr	Alive	1
5442	12 hr	Alive	1		22258.3	12 hr	Alive	1		22258.3	12 hr	Alive	1
5361	12 hr	Alive	1		7499.83	12 hr	Alive	1		7499.83	12 hr	Alive	1
17187	12 hr	Alive	1		12732.8	12 hr	Alive	1		12732.8	12 hr	Alive	1
10778	12 hr	Alive	1		4630.12	12 hr	Alive	1		4630.12	12 hr	Alive	1
26633	12 hr	Alive	1		12403	12 hr	Alive	1		12403	12 hr	Alive	1
6921.06	12 hr	Alive	1		6969.29	12 hr	Alive	1		6969.29	12 hr	Alive	1
13593	12 hr	Dead	1		9853.4	12 hr	Dead	1		9853.4	12 hr	Dead	1
12839	12 hr	Dead	1		4919.5	12 hr	Dead	1		4919.5	12 hr	Dead	1
14052	12 hr	Dead	1		14957.7	12 hr	Dead	1		14957.7	12 hr	Dead	1
14375	12 hr	Dead	1		6921.06	12 hr	Dead	1		6921.06	12 hr	Dead	1
7827	12 hr	Dead	1		13263.4	12 hr	Dead	1		13263.4	12 hr	Dead	1
6087	12 hr	Dead	1		4678.35	12 hr	Dead	1		4678.35	12 hr	Dead	1
25010	12 hr	Dead	1		16005.9	12 hr	Dead	1		16005.9	12 hr	Dead	1
6847.16	12 hr	Dead	1		7041.64	12 hr	Dead	1		7041.64	12 hr	Dead	1
10558	12 hr	Dead	1		13769.8	12 hr	Dead	1		13769.8	12 hr	Dead	1
15442	12 hr	Dead	1		5112.42	12 hr	Dead	1		5112.42	12 hr	Dead	1
15382	12 hr	Sham	1		22788.9	12 hr	Sham	1		22788.9	12 hr	Sham	1
6728.14	12 hr	Sham	1		7089.87	12 hr	Sham	1		7089.87	12 hr	Sham	1
5172	12 hr	Sham	1		13166.9	12 hr	Sham	1		13166.9	12 hr	Sham	1
11120	12 hr	Sham	1		6847.16	12 hr	Sham	1		6847.16	12 hr	Sham	1
12654	12 hr	Sham	1		9896.6	12 hr	Sham	1		9896.6	12 hr	Sham	1
10119	12 hr	Sham	1		6655.8	12 hr	Sham	1		6655.8	12 hr	Sham	1
17232	12 hr	Sham	1		9154.06	12 hr	Sham	1		9154.06	12 hr	Sham	1
17697	12 hr	Sham	1		9991.85	12 hr	Sham	1		9991.85	12 hr	Sham	1
6969.29	12 hr	Unh	1		23150.6	12 hr	Unh	1		23150.6	12 hr	Unh	1
7754	12 hr	Unh	1		6728.14	12 hr	Unh	1		6728.14	12 hr	Unh	1
2202	12 hr	Unh	1		12274.6	12 hr	Unh	1		12274.6	12 hr	Unh	1
11295	12 hr	Unh	1		4606	12 hr	Unh	1		4606	12 hr	Unh	1
11705	12 hr	Unh	1		11800.1	12 hr	Unh	1		11800.1	12 hr	Unh	1
8168	12 hr	Unh	1		17475.7	12 hr	Unh	1		17475.7	12 hr	Unh	1
14893	12 hr	Unh	1		13311.6	12 hr	Unh	1		13311.6	12 hr	Unh	1
8404	12 hr	Unh	1		14678.3	12 hr	Unh	1		14678.3	12 hr	Unh	1
14589	12 hr	Unh	1		23512.3	12 hr	Unh	1		23512.3	12 hr	Unh	1
7629	12 hr	Unh	1		16945.2	12 hr	Unh	1		16945.2	12 hr	Unh	1
13769	12 hr	Unh	1		13866.2	12 hr	Unh	1		13866.2	12 hr	Unh	1
87465.8	24 hr	Alive	1		56429.6	24 hr	Alive	1		56429.6	24 hr	Alive	1
91398	24 hr	Alive	1		157068	24 hr	Alive	1		157068	24 hr	Alive	1
96679	24 hr	Alive	1		81509.4	24 hr	Alive	1		81509.4	24 hr	Alive	1
813513	24 hr	Alive	1		150479	24 hr	Alive	1		150479	24 hr	Alive	1
319923	24 hr	Alive	1		59564.5	24 hr	Alive	1		59564.5	24 hr	Alive	1
189358	24 hr	Alive	1		189358	24 hr	Alive	1		189358	24 hr	Alive	1
65229	24 hr	Alive	1		97497.8	24 hr	Alive	1		97497.8	24 hr	Alive	1
96564	24 hr	Alive	1		165527	24 hr	Alive	1		165527	24 hr	Alive	1
69974	24 hr	Alive	1		60191.5	24 hr	Alive	1		60191.5	24 hr	Alive	1
107909	24 hr	Alive	1		191239	24 hr	Alive	1		191239	24 hr	Alive	1
195213	24 hr	Alive	1		90600.8	24 hr	Alive	1		90600.8	24 hr	Alive	1
181043	24 hr	Dead	1		167094	24 hr	Dead	1		167094	24 hr	Dead	1
90600.8	24 hr	Dead	1		63953.5	24 hr	Dead	1		63953.5	24 hr	Dead	1
124656	24 hr	Dead	1		298450	24 hr	Dead	1		298450	24 hr	Dead	1
208445	24 hr	Dead	1		89973.8	24 hr	Dead	1		89973.8	24 hr	Dead	1
75143	24 hr	Dead	1		172424	24 hr	Dead	1		172424	24 hr	Dead	1
144920	24 hr	Dead	1		60818.5	24 hr	Dead	1		60818.5	24 hr	Dead	1
67956	24 hr	Dead	1		199077	24 hr	Dead	1		199077	24 hr	Dead	1
188726	24 hr	Dead	1		91541.3	24 hr	Dead	1		91541.3	24 hr	Dead	1
142696	24 hr	Dead	1		179007	24 hr	Dead	1		179007	24 hr	Dead	1
158003	24 hr	Dead	1		66461.5	24 hr	Dead	1		66461.5	24 hr	Dead	1
108207	24 hr	Sham	1		296255	24 hr	Sham	1		296255	24 hr	Sham	1
186756	24 hr	Sham	1		92168.3	24 hr	Sham	1		92168.3	24 hr	Sham	1
168511	24 hr	Sham	1		71169.7	24 hr	Sham	1		71169.7	24 hr	Sham	1
107349	24 hr	Sham	1		63013	24 hr	Sham	1		63013	24 hr	Sham	1
199077	24 hr	Sham	1		124656	24 hr	Sham	1		124656	24 hr	Sham	1
60818.5	24 hr	Sham	1		86525.3	24 hr	Sham	1		86525.3	24 hr	Sham	1
210640	24 hr	Sham	1		158003	24 hr	Sham	1		158003	24 hr	Sham	1
824826	24 hr	Sham	1		84894	24 hr	Sham	1		84894	24 hr	Sham	1
173402	24 hr	Unh	1		700958	24 hr	Unh	1		700958	24 hr	Unh	1
199257	24 hr	Unh	1		87465.8	24 hr	Unh	1		87465.8	24 hr	Unh	1
183683	24 hr	Unh	1		159570	24 hr	Unh	1		159570	24 hr	Unh	1
95675	24 hr	Unh	1		59878	24 hr	Unh	1		59878	24 hr	Unh	1
187709	24 hr	Unh	1		173402	24 hr	Unh	1		173402	24 hr	Unh	1
183018	24 hr	Unh	1		97184.3	24 hr	Unh	1		97184.3	24 hr	Unh	1
69394	24 hr	Unh	1		173051	24 hr	Unh	1		173051	24 hr	Unh	1
207536	24 hr	Unh	1		60818.5	24 hr	Unh	1		60818.5	24 hr	Unh	1
74251	24 hr	Unh	1		305660	24 hr	Unh	1		305660	24 hr	Unh	1
185379	24 hr	Unh	1		90287.3	24 hr	Unh	1		90287.3	24 hr	Unh	1
86525.3	24 hr	Unh	1		180261	24 hr	Unh	1		180261	24 hr	Unh	1
83334	48 hr	Alive	1		67715.5	48 hr	Alive	1		67715.5	48 hr	Alive	1
174497	48 hr	Alive	1		308482	48 hr	Alive	1		308482	48 hr	Alive	1
128517	48 hr	Alive	1		97811.3	48 hr	Alive	1		97811.3	48 hr	Alive	1
432863	48 hr	Alive	1		180575	48 hr	Alive	1		180575	48 hr	Alive	1
79878	48 hr	Alive	1		71477.5	48 hr	Alive	1		71477.5	48 hr	Alive	1
254640	48 hr	Alive	1		347230	48 hr	Alive	1		347230	48 hr	Alive	1
402776	48 hr	Alive	1		116997	48 hr	Alive	1		116997	48 hr	Alive	1
111528	48 hr	Alive	1		198632	48 hr	Alive	1		198632	48 hr	Alive	1
108721	48 hr	Alive	1		72229.8	48 hr	Alive	1		72229.8	48 hr	Alive	1
126211	48 hr	Alive	1		149487	48 hr	Alive	1		149487	48 hr	Alive	1
189603	48 hr	Alive	1		108721	48 hr	Alive	1		108721	48 hr	Alive	1
204358	48 hr	Dead	1		200513	48 hr	Dead	1		200513	48 hr	Dead	1
173469	48 hr	Dead	1		76744.2	48 hr	Dead	1		76744.2	48 hr	Dead	1
191484	48 hr	Dead	1		158140	48 hr	Dead	1		158140	48 hr	Dead	1
358892	48 hr	Dead	1		107969	48 hr	Dead	1		107969	48 hr	Dead	1
79241	48 hr	Dead	1		206908	48 hr	Dead	1		206908	48 hr	Dead	1
107969	48 hr	Dead	1		72982.2	48 hr	Dead	1		72982.2	48 hr	Dead	1
232187	48 hr	Dead	1		358892	48 hr	Dead	1		358892	48 hr	Dead	1
181358	48 hr	Dead	1		109850	48 hr	Dead	1		109850	48 hr	Dead	1
71853.6	48 hr	Dead	1		114809	48 hr	Dead	1		114809	48 hr	Dead	1
115030	48 hr	Dead	1		79753.8	48 hr	Dead	1		79753.8	48 hr	Dead	1
383222	48 hr	Sham	1		355506	48 hr	Sham	1		355506	48 hr	Sham	1
406528	48 hr	Sham	1		110602	48 hr	Sham	1		110602	48 hr	Sham	1
222209	48 hr	Sham	1		205404	48 hr	Sham	1		205404	48 hr	Sham	1
123444	48 hr	Sham	1		175616	48 hr	Sham	1		175616	48 hr	Sham	1
121026	48 hr	Sham	1		341587	48 hr	Sham	1		341587	48 hr	Sham	1
93184	48 hr	Sham	1		103830	48 hr	Sham	1		103830	48 hr	Sham	1
340082	48 hr	Sham	1		189603	48 hr	Sham	1		189603	48 hr	Sham	1
125998	48 hr	Sham	1		77872.8	48 hr	Sham	1		77872.8	48 hr	Sham	1
216217	48 hr	Unh	1		361149	48 hr	Unh	1		361149	48 hr	Unh	1
361642	48 hr	Unh	1		104959	48 hr	Unh	1		104959	48 hr	Unh	1
385766	48 hr	Unh	1		191484	48 hr	Unh	1		191484	48 hr	Unh	1
67715.5	48 hr	Unh	1		71853.6	48 hr	Unh	1		71853.6	48 hr	Unh	1
361149	48 hr	Unh	1		340082	48 hr	Unh	1		340082	48 hr	Unh	1
245273	48 hr	Unh	1		116621	48 hr	Unh	1		116621	48 hr	Unh	1
85919	48 hr	Unh	1		207661	48 hr	Unh	1		207661	48 hr	Unh	1
407200	48 hr	Unh	1		72982.2	48 hr	Unh	1		72982.2	48 hr	Unh	1
235365	48 hr	Unh	1		366792	48 hr	Unh	1		366792	48 hr	Unh	1
376672	48 hr	Unh	1		108345	48 hr	Unh	1		108345	48 hr	Unh	1
433096	48 hr	Unh	2		216313	48 hr	Unh	2		216313	48 hr	Unh	2
862	0 hr	Alive	2		704	0 hr	Alive	2		704	0 hr	Alive	2
550	0 hr	Alive	2		593	0 hr	Alive	2		593	0 hr	Alive	2
309	0 hr	Alive	2		752	0 hr	Alive	2		752	0 hr	Alive	2
644	0 hr	Alive	2		260	0 hr	Alive	2		260	0 hr	Alive	2
313	0 hr	Alive	2		622	0 hr	Alive	2		622	0 hr	Alive	2
323	0 hr	Alive	2		366	0 hr	Alive	2		366	0 hr	Alive	2
527	0 hr	Alive	2		632	0 hr	Alive	2		632	0 hr	Alive	2
620	0 hr	Alive	2		641	0 hr	Alive	2		641	0 hr	Alive	2
234	0 hr	Alive	2		813	0 hr	Alive	2		813	0 hr	Alive	2
694	0 hr	Alive	2		636	0 hr	Alive	2		636	0 hr	Alive	2
844	0 hr	Dead	2		552	0 hr	Dead	2		552	0 hr	Dead	2
603	0 hr	Dead	2		859	0 hr	Dead	2		859	0 hr	Dead	2
343	0 hr	Dead	2		490	0 hr	Dead	2		490	0 hr	Dead	2
296	0 hr	Dead	2		279	0 hr	Dead	2		279	0 hr	Dead	2
651	0 hr	Dead	2		714	0 hr	Dead	2		714	0 hr	Dead	2
679	0 hr	Dead	2		596	0 hr	Dead	2		596	0 hr	Dead	2
851	0 hr	Dead	2		292	0 hr	Dead	2		292	0 hr	Dead	2
600	0 hr	Dead	2		592	0 hr	Dead	2		592	0 hr	Dead	2
316	0 hr	Dead	2		875	0 hr	Dead	2		875	0 hr	Dead	2
480	0 hr	Dead	2		546	0 hr	Dead	2		546	0 hr	Dead	2
801	0 hr	Sham	2		294	0 hr	Sham	2		294	0 hr	Sham	2
527	0 hr	Sham	2		657	0 hr	Sham	2		657	0 hr	Sham	2
480	0 hr	Sham	2		831	0 hr	Sham	2		831	0 hr	Sham	2
346	0 hr	Sham	2		326	0 hr	Sham	2		326	0 hr	Sham	2
614	0 hr	Sham	2		561	0 hr	Sham	2		561	0 hr	Sham	2
501	0 hr	Sham	2		992	0 hr	Sham	2		992	0 hr	Sham	2
816	0 hr	Sham	2		553	0 hr	Sham	2		553	0 hr	Sham	2
655	0 hr	Sham	2		619	0 hr	Sham	2		619	0 hr	Sham	2
227	0 hr	Sham	2		339	0 hr	Sham	2		339	0 hr	Sham	2
204	0 hr	Sham	2		771	0 hr	Sham	2		771	0 hr	Sham	2
287	0 hr	Unh	2		217	0 hr	Unh	2		217	0 hr	Unh	2
719	0 hr	Unh	2		941	0 hr	Unh	2		941	0 hr	Unh	2
793	0 hr	Unh	2		341	0 hr	Unh	2		341	0 hr	Unh	2
783	0 hr	Unh	2		988	0 hr	Unh	2		988	0 hr	Unh	2
342	0 hr	Unh	2		552	0 hr	Unh	2		552	0 hr	Unh	2
307	0 hr	Unh	2		221	0 hr	Unh	2		221	0 hr	Unh	2
581	0 hr	Unh	2		229	0 hr	Unh	2		229	0 hr	Unh	2
564	0 hr	Unh	2		525	0 hr	Unh	2		525	0 hr	Unh	2
808	0 hr	Unh	2		343	0 hr	Unh	2		343	0 hr	Unh	2
1063	0 hr	Unh	3		642	0 hr	Unh	3		642	0 hr	Unh	3
619	0 hr	Alive	3		531	0 hr	Alive	3		531	0 hr	Alive	3
1057	0 hr	Alive	3		629	0 hr	Alive	3		629	0 hr	Alive	3
551	0 hr	Alive	3		881	0 hr	Alive	3		881	0 hr	Alive	3
620	0 hr	Alive	3		689	0 hr	Alive	3		689	0 hr	Alive	3
310	0 hr	Alive	3		331	0 hr	Alive	3		331	0 hr	Alive	3
276	0 hr	Alive	3		757	0 hr	Alive	3		757	0 hr	Alive	3
325	0 hr	Alive	3		354	0 hr	Alive	3		354	0 hr	Alive	3
498	0 hr	Alive	3		342	0 hr	Alive	3		342	0 hr	Alive	3
239	0 hr	Alive	3		230	0 hr	Alive	3		230	0 hr	Alive	3
289	0 hr	Alive	3		207	0 hr	Alive	3		207	0 hr	Alive	3
336	0 hr	Dead	3		545	0 hr	Dead	3		545	0 hr	Dead	3
316	0 hr	Dead	3		331	0 hr	Dead	3		331	0 hr	Dead	3
212	0 hr	Dead	3		491	0 hr	Dead	3		491	0 hr	Dead	3
528	0 hr	Dead	3		230	0 hr	Dead	3		230	0 hr	Dead	3
569	0 hr	Dead	3		858	0 hr	Dead	3		858	0 hr	Dead	3
779	0 hr	Dead	3		575	0 hr	Dead	3		575	0 hr	Dead	3
515	0 hr	Dead	3		891	0 hr	Dead	3		891	0 hr	Dead	3
540	0 hr	Dead	3		785	0 hr	Dead	3		785	0 hr	Dead	3
244	0 hr	Dead	3		569	0 hr	Dead	3		569	0 hr	Dead	3
571	0 hr	Dead	3		579	0 hr	Dead	3		579	0 hr	Dead	3
819	0 hr	Sham	3		1039	0 hr	Sham	3		1039	0 hr	Sham	3
288	0 hr	Sham	3		337	0 hr	Sham	3		337	0 hr	Sham	3
963	0 hr	Sham	3		335	0 hr	Sham	3		335	0 hr	Sham	3
815	0 hr	Sham	3		564	0 hr	Sham	3		564	0 hr	Sham	3
316	0 hr	Sham	3		590	0 hr	Sham	3		590	0 hr	Sham	3
754	0 hr	Sham	3		239	0 hr	Sham	3		239	0 hr	Sham	3
648	0 hr	Sham	3		886	0 hr	Sham	3		886	0 hr	Sham	3
293	0 hr	Sham	3		672	0 hr	Sham	3		672	0 hr	Sham	3
798	0 hr	Sham	3		460	0 hr	Sham	3		460	0 hr	Sham	3
643	0 hr	Sham	3		230	0 hr	Sham	3		230	0 hr	Sham	3
805	0 hr	Unh	3		836	0 hr	Unh	3		836	0 hr	Unh	3
288	0 hr	Unh	3		777	0 hr	Unh	3		777	0 hr	Unh	3
548	0 hr	Unh	3		546	0 hr	Unh	3		546	0 hr	Unh	3
568	0 hr	Unh	3		608	0 hr	Unh	3		608	0 hr	Unh	3
939	0 hr	Unh	3		313	0 hr	Unh	3		313	0 hr	Unh	3
867	0 hr	Unh	3		1016	0 hr	Unh	3		1016	0 hr	Unh	3
973	0 hr	Unh	3		330	0 hr	Unh	3		330	0 hr	Unh	3
723	0 hr	Unh	3		504	0 hr	Unh	3		504	0 hr	Unh	3
957	0 hr	Unh	3		605	0 hr	Unh	3		605	0 hr	Unh	3
319	0 hr	Unh	3		299	0 hr	Unh	3		299	0 hr	Unh	3
1028	4 hr	Alive	2		1965	4 hr	Alive	2		1965	4 hr	Alive	2
1222	4 hr	Alive	2		733	4 hr	Alive	2		733	4 hr	Alive	2
1850	4 hr	Alive	2		2040	4 hr	Alive	2		2040	4 hr	Alive	2
1997	4 hr	Alive	2		875	4 hr	Alive	2		875	4 hr	Alive	2
2026	4 hr	Alive	2		2053	4 hr	Alive	2		2053	4 hr	Alive	2
2057	4 hr	Alive	2		1149	4 hr	Alive	2		1149	4 hr	Alive	2
820.8	4 hr	Alive	2		1055	4 hr	Alive	2		1055	4 hr	Alive	2
1068	4 hr	Alive	2		1832	4 hr	Alive	2		1832	4 hr	Alive	2
3379	4 hr	Alive	2		992	4 hr	Alive	2		992	4 hr	Alive	2
1252.8	4 hr	Alive	2		2062	4 hr	Dead	2		2062	4 hr	Dead	2
3052.8	4 hr	Dead	2		1904	4 hr	Dead	2		1904	4 hr	Dead	2
1797	4 hr	Dead	2		3089	4 hr	Dead	2		3089	4 hr	Dead	2
742	4 hr	Dead	2		962	4 hr	Dead	2		962	4 hr	Dead	2
1062	4 hr	Dead	2		1576	4 hr	Dead	2		1576	4 hr	Dead	2
972	4 hr	Dead	2		980	4 hr	Dead	2		980	4 hr	Dead	2
1134	4 hr	Dead	2		1085	4 hr	Dead	2		1085	4 hr	Dead	2
1713	4 hr	Dead	2		3046.4	4 hr	Dead	2		3046.4	4 hr	Dead	2
1188	4 hr	Dead	2		670	4 hr	Dead	2		670	4 hr	Dead	2
892.8	4 hr	Dead	2		991	4 hr	Dead	2		991	4 hr	Dead	2
1760	4 hr	Dead	2		2060	4 hr	Sham	2		2060	4 hr	Sham	2
1992	4 hr	Sham	2		908	4 hr	Sham	2		908	4 hr	Sham	2
1027	4 hr	Sham	2		1888	4 hr	Sham	2		1888	4 hr	Sham	2
1064	4 hr	Sham	2		966.4	4 hr	Sham	2		966.4	4 hr	Sham	2
1892	4 hr	Sham	2		964	4 hr	Sham	2		964	4 hr	Sham	2
2075	4 hr	Sham	2		3415	4 hr	Sham	2		3415	4 hr	Sham	2
2081	4 hr	Sham	2		934.4	4 hr	Sham	2		934.4	4 hr	Sham	2
1628.8	4 hr	Sham	2		3419	4 hr	Sham	2		3419	4 hr	Sham	2
921.6	4 hr	Sham	2		1410	4 hr	Sham	2		1410	4 hr	Sham	2
1404	4 hr	Sham	2		2905.6	4 hr	Sham	2		2905.6	4 hr	Sham	2
674	4 hr	Sham	2		1054	4 hr	Unh	2		1054	4 hr	Unh	2
3120	4 hr	Unh	2		1110	4 hr	Unh	2		1110	4 hr	Unh	2
893	4 hr	Unh	2		1187	4 hr	Unh	2		1187	4 hr	Unh	2
1420	4 hr	Unh	2		997	4 hr	Unh	2		997	4 hr	Unh	2
1880	4 hr	Unh	2		690	4 hr	Unh	2		690	4 hr	Unh	2
3344	4 hr	Unh	2		3472	4 hr	Unh	2		3472	4 hr	Unh	2
1118	4 hr	Unh	2		3289	4 hr	Unh	2		3289	4 hr	Unh	2
1439	4 hr	Unh	2		1705.6	4 hr	Unh	2		1705.6	4 hr	Unh	2
832	4 hr	Unh	2		980	4 hr	Unh	2		980	4 hr	Unh	2
2134	4 hr	Unh	2		976	4 hr	Unh	2		976	4 hr	Unh	2
2624	4 hr	Unh	3		2953.6	4 hr	Alive	3		2953.6	4 hr	Alive	3
989	4 hr	Alive	3		3412	4 hr	Alive	3		3412	4 hr	Alive	3
1840	4 hr	Alive	3		1926	4 hr	Alive	3		1926	4 hr	Alive	3
3235	4 hr	Alive	3		1643.2	4 hr	Alive	3		1643.2	4 hr	Alive	3
1024	4 hr	Alive	3		1732	4 hr	Alive	3		1732	4 hr	Alive	3
918.4	4 hr	Alive	3		1311.2	4 hr	Alive	3		1311.2	4 hr	Alive	3
2892.8	4 hr	Alive	3		3527	4 hr	Alive	3		3527	4 hr	Alive	3
707	4 hr	Alive	3		3283	4 hr	Alive	3		3283	4 hr	Alive	3
3553	4 hr	Alive	3		3507	4 hr	Alive	3		3507	4 hr	Alive	3
1006	4 hr	Alive	3		693	4 hr	Alive	3		693	4 hr	Alive	3
1046	4 hr	Alive	3		978.4	4 hr	Dead	3		978.4	4 hr	Dead	3
997	4 hr	Dead	3		1871	4 hr	Dead	3		1871	4 hr	Dead	3
3360	4 hr	Dead	3		1747.2	4 hr	Dead	3		1747.2	4 hr	Dead	3
3472	4 hr	Dead	3		1923	4 hr	Dead	3		1923	4 hr	Dead	3
3539	4 hr	Dead	3		1105	4 hr	Dead	3		1105	4 hr	Dead	3
2048	4 hr	Dead	3		1747	4 hr	Dead	3		1747	4 hr	Dead	3
1064	4 hr	Dead	3		3117	4 hr	Dead	3		3117	4 hr	Dead	3
3413	4 hr	Dead	3		1113	4 hr	Dead	3		1113	4 hr	Dead	3
1689.6	4 hr	Dead	3		1093	4 hr	Dead	3		1093	4 hr	Dead	3
3203	4 hr	Dead	3		1355	4 hr	Dead	3		1355	4 hr	Dead	3
1837	4 hr	Dead	3		1097	4 hr	Sham	3		1097	4 hr	Sham	3
924.8	4 hr	Sham	3		1164	4 hr	Sham	3		1164	4 hr	Sham	3
762.4	4 hr	Sham	3		3285	4 hr	Sham	3		3285	4 hr	Sham	3
2891	4 hr	Sham	3		1053	4 hr	Sham	3		1053	4 hr	Sham	3
1827.2	4 hr	Sham	3		620.8	4 hr	Sham	3		620.8	4 hr	Sham	3
1552	4 hr	Sham	3		1895	4 hr	Sham	3		1895	4 hr	Sham	3
1612.8	4 hr	Sham	3		1099	4 hr	Sham	3		1099	4 hr	Sham	3
845	4 hr	Sham	3		2027	4 hr	Sham	3		2027	4 hr	Sham	3
2113	4 hr	Sham	3		1901	4 hr	Sham	3		1901	4 hr	Sham	3
3418	4 hr	Sham	3		992	4 hr	Sham	3		992	4 hr	Sham	3
1110	4 hr	Sham	3		1082	4 hr	Unh	3		1082	4 hr	Unh	3
1032	4 hr	Unh	3		1908	4 hr	Unh	3		1908	4 hr	Unh	3
1994	4 hr	Unh	3		2051	4 hr	Unh	3		2051	4 hr	Unh	3
1768	4 hr	Unh	3		1108	4 hr	Unh	3		1108	4 hr	Unh	3
1792	4 hr	Unh	3		1066	4 hr	Unh	3		1066	4 hr	Unh	3
1083	4 hr	Unh	3		1404	4 hr	Unh	3		1404	4 hr	Unh	3
1110	4 hr	Unh	3		3532	4 hr	Unh	3		3532	4 hr	Unh	3
3512	4 hr	Unh	3		940.8	4 hr	Unh	3		940.8	4 hr	Unh	3
1984	4 hr	Unh	3		1097	4 hr	Unh	3		1097	4 hr	Unh	3
1056	4 hr	Unh	3		1073	4 hr	Unh	3		1073	4 hr	Unh	3
1927	4 hr	Unh	2		10705	12 hr	Alive	2		10705	12 hr	Alive	2
27589	12 hr	Alive	2		10631	12 hr	Alive	2		10631	12 hr	Alive	2
11575.3	12 hr	Alive	2		13153	12 hr	Alive	2		13153	12 hr	Alive	2
18130	12 hr	Alive	2		9896.6	12 hr	Alive	2		9896.6	12 hr	Alive	2
16573	12 hr	Alive	2		7938	12 hr	Alive	2		7938	12 hr	Alive	2
13804	12 hr	Alive	2		13813	12 hr	Alive	2		13813	12 hr	Alive	2
7999	12 hr	Alive	2		7680	12 hr	Alive	2		7680	12 hr	Alive	2
2085	12 hr	Alive	2		7749	12 hr	Alive	2		7749	12 hr	Alive	2
11800.1	12 hr	Alive	2		19507	12 hr	Alive	2		19507	12 hr	Alive	2
11762	12 hr	Alive	2		1840	12 hr	Alive	2		1840	12 hr	Alive	2
25052	12 hr	Alive	2		8229	12 hr	Dead	2		8229	12 hr	Dead	2
28045	12 hr	Dead	2		15719	12 hr	Dead	2		15719	12 hr	Dead	2
10073	12 hr	Dead	2		5534	12 hr	Dead	2		5534	12 hr	Dead	2
7964	12 hr	Dead	2		5679	12 hr	Dead	2		5679	12 hr	Dead	2
5088	12 hr	Dead	2		7385	12 hr	Dead	2		7385	12 hr	Dead	2
14104	12 hr	Dead	2		12403	12 hr	Dead	2		12403	12 hr	Dead	2
14009	12 hr	Dead	2		6269.95	12 hr	Dead	2		6269.95	12 hr	Dead	2
7674	12 hr	Dead	2		25026	12 hr	Dead	2		25026	12 hr	Dead	2
2116	12 hr	Dead	2		14957.7	12 hr	Dead	2		14957.7	12 hr	Dead	2
5153	12 hr	Dead	2		12274.6	12 hr	Dead	2		12274.6	12 hr	Dead	2
7586	12 hr	Dead	2		7631	12 hr	Sham	2		7631	12 hr	Sham	2
10790	12 hr	Sham	2		18415	12 hr	Sham	2		18415	12 hr	Sham	2
23512.3	12 hr	Sham	2		10170	12 hr	Sham	2		10170	12 hr	Sham	2
5625	12 hr	Sham	2		16423	12 hr	Sham	2		16423	12 hr	Sham	2
5268	12 hr	Sham	2		24935	12 hr	Sham	2		24935	12 hr	Sham	2
25139	12 hr	Sham	2		5488	12 hr	Sham	2		5488	12 hr	Sham	2
9853.4	12 hr	Sham	2		22788.9	12 hr	Sham	2		22788.9	12 hr	Sham	2
1038	12 hr	Sham	2		16447	12 hr	Sham	2		16447	12 hr	Sham	2
15316	12 hr	Sham	2		17475.7	12 hr	Sham	2		17475.7	12 hr	Sham	2
10908	12 hr	Sham	2		5112.42	12 hr	Sham	2		5112.42	12 hr	Sham	2
5491	12 hr	Sham	2		23150.6	12 hr	Unh	2		23150.6	12 hr	Unh	2
9724	12 hr	Unh	2		18391	12 hr	Unh	2		18391	12 hr	Unh	2
26502	12 hr	Unh	2		13324	12 hr	Unh	2		13324	12 hr	Unh	2
13510	12 hr	Unh	2		10323	12 hr	Unh	2		10323	12 hr	Unh	2
4678.35	12 hr	Unh	2		11583	12 hr	Unh	2		11583	12 hr	Unh	2
13769.8	12 hr	Unh	2		7705	12 hr	Unh	2		7705	12 hr	Unh	2
8113	12 hr	Unh	2		8205	12 hr	Unh	2		8205	12 hr	Unh	2
13166.9	12 hr	Unh	2		13960	12 hr	Unh	2		13960	12 hr	Unh	2
7566	12 hr	Unh	2		5500	12 hr	Unh	2		5500	12 hr	Unh	2
18531	12 hr	Unh	2		7652	12 hr	Unh	2		7652	12 hr	Unh	2
16057	12 hr	Unh	3		8055	12 hr	Alive	3		8055	12 hr	Alive	3
14094	12 hr	Alive	3		1064	12 hr	Alive	3		1064	12 hr	Alive	3
14796	12 hr	Alive	3		17329	12 hr	Alive	3		17329	12 hr	Alive	3
5869	12 hr	Alive	3		9460	12 hr	Alive	3		9460	12 hr	Alive	3
26864	12 hr	Alive	3		20038	12 hr	Alive	3		20038	12 hr	Alive	3
14898	12 hr	Alive	3		25429	12 hr	Alive	3		25429	12 hr	Alive	3
5638	12 hr	Alive	3		8633	12 hr	Alive	3		8633	12 hr	Alive	3
7041.64	12 hr	Alive	3		11559	12 hr	Alive	3		11559	12 hr	Alive	3
19405	12 hr	Alive	3		16075	12 hr	Alive	3		16075	12 hr	Alive	3
16945.2	12 hr	Alive	3		13263.4	12 hr	Alive	3		13263.4	12 hr	Alive	3
13869	12 hr	Alive	3		15399	12 hr	Dead	3		15399	12 hr	Dead	3
5001	12 hr	Dead	3		8010	12 hr	Dead	3		8010	12 hr	Dead	3
17636	12 hr	Dead	3		5102	12 hr	Dead	3		5102	12 hr	Dead	3
7309	12 hr	Dead	3		7599	12 hr	Dead	3		7599	12 hr	Dead	3
921.6	12 hr	Dead	3		7499.83	12 hr	Dead	3		7499.83	12 hr	Dead	3
22258.3	12 hr	Dead	3		2127	12 hr	Dead	3		2127	12 hr	Dead	3
14678.3	12 hr	Dead	3		19734	12 hr	Dead	3		19734	12 hr	Dead	3
27303	12 hr	Dead	3		13920	12 hr	Dead	3		13920	12 hr	Dead	3
16066	12 hr	Dead	3		6655.8	12 hr	Dead	3		6655.8	12 hr	Dead	3
9154.06	12 hr	Dead	3		17105	12 hr	Dead	3		17105	12 hr	Dead	3
13109	12 hr	Dead	3		15256	12 hr	Sham	3		15256	12 hr	Sham	3
5504	12 hr	Sham	3		1073	12 hr	Sham	3		1073	12 hr	Sham	3
9991.85	12 hr	Sham	3		25725	12 hr	Sham	3		25725	12 hr	Sham	3
8194	12 hr	Sham	3		15013	12 hr	Sham	3		15013	12 hr	Sham	3
16005.9	12 hr	Sham	3		5440	12 hr	Sham	3		5440	12 hr	Sham	3
9907	12 hr	Sham	3		7751	12 hr	Sham	3		7751	12 hr	Sham	3
11450	12 hr	Sham	3		13311.6	12 hr	Sham	3		13311.6	12 hr	Sham	3
4630.12	12 hr	Sham	3		12817	12 hr	Sham	3		12817	12 hr	Sham	3
5250	12 hr	Sham	3		17882	12 hr	Sham	3		17882	12 hr	Sham	3
20402	12 hr	Sham	3		20130	12 hr	Sham	3		20130	12 hr	Sham	3
8012	12 hr	Sham	3		15292	12 hr	Unh	3		15292	12 hr	Unh	3
9940	12 hr	Unh	3		7089.87	12 hr	Unh	3		7089.87	12 hr	Unh	3
17702	12 hr	Unh	3		14382	12 hr	Unh	3		14382	12 hr	Unh	3
7731	12 hr	Unh	3		25316	12 hr	Unh	3		25316	12 hr	Unh	3
13622	12 hr	Unh	3		4919.5	12 hr	Unh	3		4919.5	12 hr	Unh	3
13161	12 hr	Unh	3		14450	12 hr	Unh	3		14450	12 hr	Unh	3
4606	12 hr	Unh	3		8540	12 hr	Unh	3		8540	12 hr	Unh	3
8259	12 hr	Unh	3		15852	12 hr	Unh	3		15852	12 hr	Unh	3
14387	12 hr	Unh	3		8101	12 hr	Unh	3		8101	12 hr	Unh	3
26086	12 hr	Unh	3		8581.89	12 hr	Unh	3		8581.89	12 hr	Unh	3
7841	12 hr	Unh	2		25429	12 hr	Unh	2		25429	12 hr	Unh	2
15540	12 hr	Unh	2		223133	24 hr	Alive	2		223133	24 hr	Alive	2
1025	12 hr	Unh	2		329263	24 hr	Alive	2		329263	24 hr	Alive	2
91541.3	24 hr	Alive	2		66477	24 hr	Alive	2		66477	24 hr	Alive	2
111126	24 hr	Alive	2		237306	24 hr	Alive	2		237306	24 hr	Alive	2
191153	24 hr	Alive	2		84894	24 hr	Alive	2		84894	24 hr	Alive	2
97879	24 hr	Alive	2		109450	24 hr	Alive	2		109450	24 hr	Alive	2
350172	24 hr	Alive	2		305660	24 hr	Alive	2		305660	24 hr	Alive	2
112682	24 hr	Alive	2		101787	24 hr	Alive	2		101787	24 hr	Alive	2
98160	24 hr	Alive	2		84467	24 hr	Alive	2		84467	24 hr	Alive	2
68529	24 hr	Alive	2		97506	24 hr	Dead	2		97506	24 hr	Dead	2
296255	24 hr	Dead	2		319496	24 hr	Dead	2		319496	24 hr	Dead	2
70428	24 hr	Dead	2		815546	24 hr	Dead	2		815546	24 hr	Dead	2
150479	24 hr	Dead	2		700958	24 hr	Dead	2		700958	24 hr	Dead	2
92468	24 hr	Dead	2		103700	24 hr	Dead	2		103700	24 hr	Dead	2
72285	24 hr	Dead	2		200498	24 hr	Dead	2		200498	24 hr	Dead	2
67891	24 hr	Dead	2		223283	24 hr	Dead	2		223283	24 hr	Dead	2
97497.8	24 hr	Dead	2		322674	24 hr	Dead	2		322674	24 hr	Dead	2
165527	24 hr	Dead	2		72662	24 hr	Dead	2		72662	24 hr	Dead	2
105336	24 hr	Dead	2		105502	24 hr	Dead	2		105502	24 hr	Dead	2
1840	24 hr	Dead	2		217630	24 hr	Sham	2		217630	24 hr	Sham	2
163487	24 hr	Sham	2		66086	24 hr	Sham	2		66086	24 hr	Sham	2
81509.4	24 hr	Sham	2		68616	24 hr	Sham	2		68616	24 hr	Sham	2
96505	24 hr	Sham	2		331357	24 hr	Sham	2		331357	24 hr	Sham	2
179710	24 hr	Sham	2		71169.7	24 hr	Sham	2		71169.7	24 hr	Sham	2
59878	24 hr	Sham	2		60818.5	24 hr	Sham	2		60818.5	24 hr	Sham	2
195440	24 hr	Sham	2		212407	24 hr	Sham	2		212407	24 hr	Sham	2
142321	24 hr	Sham	2		298450	24 hr	Sham	2		298450	24 hr	Sham	2
102890	24 hr	Sham	2		195983	24 hr	Sham	2		195983	24 hr	Sham	2
93832	24 hr	Sham	2		100436	24 hr	Sham	2		100436	24 hr	Sham	2
163613	24 hr	Sham	2		148821	24 hr	Unh	2		148821	24 hr	Unh	2
343166	24 hr	Unh	2		101312	24 hr	Unh	2		101312	24 hr	Unh	2
99770	24 hr	Unh	2		188684	24 hr	Unh	2		188684	24 hr	Unh	2
71723	24 hr	Unh	2		211950	24 hr	Unh	2		211950	24 hr	Unh	2
232178	24 hr	Unh	2		191829	24 hr	Unh	2		191829	24 hr	Unh	2
332558	24 hr	Unh	2		113591	24 hr	Unh	2		113591	24 hr	Unh	2
331491	24 hr	Unh	2		2126	24 hr	Unh	2		2126	24 hr	Unh	2
209452	24 hr	Unh	2		66461.5	24 hr	Unh	2		66461.5	24 hr	Unh	2
756721	24 hr	Unh	2		157068	24 hr	Unh	2		157068	24 hr	Unh	2
108287	24 hr	Unh	2		191950	24 hr	Unh	2		191950	24 hr	Unh	2
60191.5	24 hr	Unh	3		71362	24 hr	Alive	3		71362	24 hr	Alive	3
65148	24 hr	Alive	3		179007	24 hr	Alive	3		179007	24 hr	Alive	3
191239	24 hr	Alive	3		63953.5	24 hr	Alive	3		63953.5	24 hr	Alive	3
106133	24 hr	Alive	3		68042	24 hr	Alive	3		68042	24 hr	Alive	3
180962	24 hr	Alive	3		329427	24 hr	Alive	3		329427	24 hr	Alive	3
93691	24 hr	Alive	3		114614	24 hr	Alive	3		114614	24 hr	Alive	3
77208	24 hr	Alive	3		94482	24 hr	Alive	3		94482	24 hr	Alive	3
59564.5	24 hr	Alive	3		2137	24 hr	Alive	3		2137	24 hr	Alive	3
206692	24 hr	Alive	3		67833	24 hr	Alive	3		67833	24 hr	Alive	3
334218	24 hr	Alive	3		69187	24 hr	Alive	3		69187	24 hr	Alive	3
182064	24 hr	Alive	3		69313	24 hr	Dead	3		69313	24 hr	Dead	3
176262	24 hr	Dead	3		107698	24 hr	Dead	3		107698	24 hr	Dead	3
200378	24 hr	Dead	3		102335	24 hr	Dead	3		102335	24 hr	Dead	3
193876	24 hr	Dead	3		191813	24 hr	Dead	3		191813	24 hr	Dead	3
215712	24 hr	Dead	3		68396	24 hr	Dead	3		68396	24 hr	Dead	3
94419	24 hr	Dead	3		70114	24 hr	Dead	3		70114	24 hr	Dead	3
99319	24 hr	Dead	3		2136	24 hr	Dead	3		2136	24 hr	Dead	3
63013	24 hr	Dead	3		98970	24 hr	Dead	3		98970	24 hr	Dead	3
181129	24 hr	Dead	3		75903	24 hr	Dead	3		75903	24 hr	Dead	3
76661	24 hr	Dead	3		172424	24 hr	Dead	3		172424	24 hr	Dead	3
69299	24 hr	Dead	3		89973.8	24 hr	Sham	3		89973.8	24 hr	Sham	3
159570	24 hr	Sham	3		104030	24 hr	Sham	3		104030	24 hr	Sham	3
81843	24 hr	Sham	3		90287.3	24 hr	Sham	3		90287.3	24 hr	Sham	3
97555	24 hr	Sham	3		116702	24 hr	Sham	3		116702	24 hr	Sham	3
199246	24 hr	Sham	3		70547	24 hr	Sham	3		70547	24 hr	Sham	3
97184.3	24 hr	Sham	3		71823	24 hr	Sham	3		71823	24 hr	Sham	3
204726	24 hr	Sham	3		69761	24 hr	Sham	3		69761	24 hr	Sham	3
92168.3	24 hr	Sham	3		216232	24 hr	Sham	3		216232	24 hr	Sham	3
105463	24 hr	Sham	3		105571	24 hr	Sham	3		105571	24 hr	Sham	3
2207	24 hr	Sham	3		211887	24 hr	Sham	3		211887	24 hr	Sham	3
107806	24 hr	Sham	3		191220	24 hr	Unh	3		191220	24 hr	Unh	3
66069	24 hr	Unh	3		105272	24 hr	Unh	3		105272	24 hr	Unh	3
68625	24 hr	Unh	3		107179	24 hr	Unh	3		107179	24 hr	Unh	3
214683	24 hr	Unh	3		67821	24 hr	Unh	3		67821	24 hr	Unh	3
195706	24 hr	Unh	3		83419	24 hr	Unh	3		83419	24 hr	Unh	3
175950	24 hr	Unh	3		183862	24 hr	Unh	3		183862	24 hr	Unh	3
76057	24 hr	Unh	3		352857	24 hr	Unh	3		352857	24 hr	Unh	3
167094	24 hr	Unh	3		101134	24 hr	Unh	3		101134	24 hr	Unh	3
200269	24 hr	Unh	3		113489	24 hr	Unh	3		113489	24 hr	Unh	3
173051	24 hr	Unh	3		210091	24 hr	Unh	3		210091	24 hr	Unh	3
180261	24 hr	Unh	2		78929	48 hr	Alive	2		78929	48 hr	Alive	2
211746	24 hr	Unh	2		129510	48 hr	Alive	2		129510	48 hr	Alive	2
203049	48 hr	Alive	2		86593	48 hr	Alive	2		86593	48 hr	Alive	2
496109	48 hr	Alive	2		89773	48 hr	Alive	2		89773	48 hr	Alive	2
245790	48 hr	Alive	2		128386	48 hr	Alive	2		128386	48 hr	Alive	2
429806	48 hr	Alive	2		200513	48 hr	Alive	2		200513	48 hr	Alive	2
232470	48 hr	Alive	2		118654	48 hr	Alive	2		118654	48 hr	Alive	2
117900	48 hr	Alive	2		122061	48 hr	Alive	2		122061	48 hr	Alive	2
169275	48 hr	Alive	2		389503	48 hr	Alive	2		389503	48 hr	Alive	2
85293	48 hr	Alive	2		72982.2	48 hr	Alive	2		72982.2	48 hr	Alive	2
396957	48 hr	Alive	2		79636	48 hr	Dead	2		79636	48 hr	Dead	2
420801	48 hr	Dead	2		389066	48 hr	Dead	2		389066	48 hr	Dead	2
341587	48 hr	Dead	2		172832	48 hr	Dead	2		172832	48 hr	Dead	2
204317	48 hr	Dead	2		136244	48 hr	Dead	2		136244	48 hr	Dead	2
158140	48 hr	Dead	2		191732	48 hr	Dead	2		191732	48 hr	Dead	2
198632	48 hr	Dead	2		132604	48 hr	Dead	2		132604	48 hr	Dead	2
112407	48 hr	Dead	2		438758	48 hr	Dead	2		438758	48 hr	Dead	2
354815	48 hr	Dead	2		77006	48 hr	Dead	2		77006	48 hr	Dead	2
390482	48 hr	Dead	2		180386	48 hr	Dead	2		180386	48 hr	Dead	2
405263	48 hr	Dead	2		238029	48 hr	Dead	2		238029	48 hr	Dead	2
118017	48 hr	Dead	2		393557	48 hr	Sham	2		393557	48 hr	Sham	2
207661	48 hr	Sham	2		113123	48 hr	Sham	2		113123	48 hr	Sham	2
109850	48 hr	Sham	2		71477.5	48 hr	Sham	2		71477.5	48 hr	Sham	2
108345	48 hr	Sham	2		391351	48 hr	Sham	2		391351	48 hr	Sham	2
130031	48 hr	Sham	2		420528	48 hr	Sham	2		420528	48 hr	Sham	2
86597	48 hr	Sham	2		90814	48 hr	Sham	2		90814	48 hr	Sham	2
245277	48 hr	Sham	2		76744.2	48 hr	Sham	2		76744.2	48 hr	Sham	2
355506	48 hr	Sham	2		413704	48 hr	Sham	2		413704	48 hr	Sham	2
89727	48 hr	Sham	2		230056	48 hr	Sham	2		230056	48 hr	Sham	2
191886	48 hr	Sham	2		126077	48 hr	Sham	2		126077	48 hr	Sham	2
344552	48 hr	Sham	2		236858	48 hr	Unh	2		236858	48 hr	Unh	2
125871	48 hr	Unh	2		82989	48 hr	Unh	2		82989	48 hr	Unh	2
127690	48 hr	Unh	2		82880	48 hr	Unh	2		82880	48 hr	Unh	2
78018	48 hr	Unh	2		244404	48 hr	Unh	2		244404	48 hr	Unh	2
203575	48 hr	Unh	2		221267	48 hr	Unh	2		221267	48 hr	Unh	2
140335	48 hr	Unh	2		89721	48 hr	Unh	2		89721	48 hr	Unh	2
391209	48 hr	Unh	2		202829	48 hr	Unh	2		202829	48 hr	Unh	2
87129	48 hr	Unh	2		72229.8	48 hr	Unh	2		72229.8	48 hr	Unh	2
126817	48 hr	Unh	2		404693	48 hr	Unh	2		404693	48 hr	Unh	2
378089	48 hr	Unh	2		131366	48 hr	Unh	2		131366	48 hr	Unh	2
380300	48 hr	Unh	3		206908	48 hr	Alive	3		206908	48 hr	Alive	3
198213	48 hr	Alive	3		308482	48 hr	Alive	3		308482	48 hr	Alive	3
172973	48 hr	Alive	3		175943	48 hr	Alive	3		175943	48 hr	Alive	3
225262	48 hr	Alive	3		111360	48 hr	Alive	3		111360	48 hr	Alive	3
244398	48 hr	Alive	3		110602	48 hr	Alive	3		110602	48 hr	Alive	3
367226	48 hr	Alive	3		221277	48 hr	Alive	3		221277	48 hr	Alive	3
122477	48 hr	Alive	3		409927	48 hr	Alive	3		409927	48 hr	Alive	3
79562	48 hr	Alive	3		226088	48 hr	Alive	3		226088	48 hr	Alive	3
126522	48 hr	Alive	3		81354	48 hr	Alive	3		81354	48 hr	Alive	3
112757	48 hr	Alive	3		87092	48 hr	Alive	3		87092	48 hr	Alive	3
216109	48 hr	Alive	3		126166	48 hr	Dead	3		126166	48 hr	Dead	3
77872.8	48 hr	Dead	3		404702	48 hr	Dead	3		404702	48 hr	Dead	3
122595	48 hr	Dead	3		87295	48 hr	Dead	3		87295	48 hr	Dead	3
116680	48 hr	Dead	3		113794	48 hr	Dead	3		113794	48 hr	Dead	3
125304	48 hr	Dead	3		77432	48 hr	Dead	3		77432	48 hr	Dead	3
356472	48 hr	Dead	3		114607	48 hr	Dead	3		114607	48 hr	Dead	3
103830	48 hr	Dead	3		362444	48 hr	Dead	3		362444	48 hr	Dead	3
409178	48 hr	Dead	3		237796	48 hr	Dead	3		237796	48 hr	Dead	3
217316	48 hr	Dead	3		91309	48 hr	Dead	3		91309	48 hr	Dead	3
175616	48 hr	Dead	3		197071	48 hr	Dead	3		197071	48 hr	Dead	3
79186	48 hr	Dead	3		126400	48 hr	Dead	3		126400	48 hr	Sham	3
122702	48 hr	Sham	3		216313	48 hr	Dead	3		216313	48 hr	Sham	3
180575	48 hr	Sham	3		133435	48 hr	Sham	3		133435	48 hr	Sham	3
88667	48 hr	Sham	3		114809	48 hr	Sham	3		114809	48 hr	Sham	3
347230	48 hr	Sham	3		72982.2	48 hr	Sham	3		72982.2	48 hr	Sham	3
134545	48 hr	Sham	3		215939	48 hr	Sham	3		215939	48 hr	Sham	3
224757	48 hr	Sham	3		79110	48 hr	Sham	3		79110	48 hr	Sham	3
116997	48 hr	Sham	3		221975	48 hr	Sham	3		221975	48 hr	Sham	3
242389	48 hr	Sham	3		119889	48 hr	Sham	3		119889	48 hr	Sham	3
125478	48 hr	Sham	3		388510	48 hr	Sham	3		388510	48 hr	Sham	3
104959	48 hr	Sham	3		366792	48 hr	Sham	3		366792	48 hr	Unh	3
245767	48 hr	Unh	3		223911	48 hr	Sham	3		223911	48 hr	Unh	3
82206	48 hr	Unh	3		149487	48 hr	Sham	3		149487	48 hr	Unh	3
119248	48 hr	Unh	3		213697	48 hr	Unh	3		213697	48 hr	Unh	3
129559	48 hr	Unh	3		242915	48 hr	Unh	3		242915	48 hr	Unh	3
89389	48 hr	Unh	3		240030	48 hr	Unh	3		240030	48 hr	Unh	3
226019	48 hr	Unh	3		116621	48 hr	Unh	3		116621	48 hr	Unh	3
122088	48 hr	Unh	3		79753.8	48 hr	Unh	3		79753.8	48 hr	Unh	3
208180	48 hr	Unh	3		119875	48 hr	Unh	3		119875	48 hr	Unh	3
205404	48 hr	Unh	3		78249	48 hr	Unh	3		78249	48 hr	Unh	3
97811.3	48 hr	Unh	3		76528	48 hr	Unh	3
					79269	48 hr	Unh	3

## Sheet: S.aureus
		0-24 hrs					2-3 days						4-5 days
counts	time	treatment	block		counts	time	treatment	block
11900	0 hr	Alive	1		3900	0 hr	Alive	1
2820	0 hr	Alive	1		8200	0 hr	Alive	1
3630	0 hr	Alive	1		8230	0 hr	Alive	1
3550	0 hr	Alive	1		7510	0 hr	Alive	1
2701.17	0 hr	Alive	1		12744	0 hr	Alive	1
5495.42	0 hr	Alive	1		6523	0 hr	Alive	1
4992.91	0 hr	Alive	1		5192	0 hr	Alive	1
4170.36	0 hr	Alive	1		3290	0 hr	Alive	1
7809.63	0 hr	Alive	1		2809	0 hr	Alive	1
7132.6	0 hr	Alive	1		6835	0 hr	Alive	1
2844.99	0 hr	Alive	1		2194	0 hr	Alive	1
6831.54	0 hr	Dead	1		16251	0 hr	Dead	1
2586.71	0 hr	Dead	1		3721	0 hr	Dead	1
4302.73	0 hr	Dead	1		5421	0 hr	Dead	1
1504.6	0 hr	Dead	1		3219	0 hr	Dead	1
25580.5	0 hr	Dead	1		2567	0 hr	Dead	1
6666.45	0 hr	Dead	1		4654	0 hr	Dead	1
3898.53	0 hr	Dead	1		1329	0 hr	Dead	1
4282.48	0 hr	Dead	1		7732	0 hr	Dead	1
2161.12	0 hr	Dead	1		4319	0 hr	Dead	1
23189.6	0 hr	Dead	1		12863	0 hr	Dead	1
3632.5	0 hr	Sham	1		5434	0 hr	Sham	1
5406.93	0 hr	Sham	1		11853	0 hr	Sham	1
7347.76	0 hr	Sham	1		6521	0 hr	Sham	1
3071.75	0 hr	Sham	1		2097	0 hr	Sham	1
31241.7	0 hr	Sham	1		4072	0 hr	Sham	1
3174.18	0 hr	Sham	1		13648	0 hr	Sham	1
6137.16	0 hr	Sham	1		7842	0 hr	Sham	1
2467.22	0 hr	Sham	1		3601	0 hr	Sham	1
1205.17	0 hr	Unh	1		901	0 hr	Unh	1
22353.3	0 hr	Unh	1		8723	0 hr	Unh	1
4780.99	0 hr	Unh	1		14862	0 hr	Unh	1
6118.58	0 hr	Unh	1		7991	0 hr	Unh	1
6310.83	0 hr	Unh	1		6288	0 hr	Unh	1
2111.54	0 hr	Unh	1		4321	0 hr	Unh	1
32958.2	0 hr	Unh	1		8772	0 hr	Unh	1
5726.35	0 hr	Unh	1		2399	0 hr	Unh	1
3918.99	0 hr	Unh	1		5433	0 hr	Unh	1
6055.39	0 hr	Unh	1		4338	0 hr	Unh	1
6800	4 hr	Alive	1		28999	4 hr	Alive	1
45930	4 hr	Alive	1		44885	4 hr	Alive	1
10000	4 hr	Alive	1		18637	4 hr	Alive	1
45560	4 hr	Alive	1		18720	4 hr	Alive	1
78200	4 hr	Alive	1		39503	4 hr	Alive	1
71180	4 hr	Alive	1		77042	4 hr	Alive	1
41820	4 hr	Alive	1		36930	4 hr	Alive	1
7800	4 hr	Alive	1		18527	4 hr	Alive	1
94660	4 hr	Alive	1		62001	4 hr	Alive	1
13458.1	4 hr	Alive	1		24116	4 hr	Alive	1
82734.1	4 hr	Alive	1		77632	4 hr	Alive	1
81927.7	4 hr	Dead	1		65229	4 hr	Dead	1
62526.3	4 hr	Dead	1		87332	4 hr	Dead	1
78466.5	4 hr	Dead	1		52971	4 hr	Dead	1
88294.4	4 hr	Dead	1		62954	4 hr	Dead	1
20528	4 hr	Dead	1		21973	4 hr	Dead	1
65616.8	4 hr	Dead	1		65294	4 hr	Dead	1
82558.2	4 hr	Dead	1		90122	4 hr	Dead	1
10350.4	4 hr	Dead	1		57249	4 hr	Dead	1
8712.6	4 hr	Dead	1		43981	4 hr	Dead	1
121536	4 hr	Dead	1		23718	4 hr	Dead	1
110019	4 hr	Sham	1		217330	4 hr	Sham	1
128602	4 hr	Sham	1		218421	4 hr	Sham	1
73148	4 hr	Sham	1		92390	4 hr	Sham	1
1.41446e+06	4 hr	Sham	1		90166	4 hr	Sham	1
24438.3	4 hr	Sham	1		177431	4 hr	Sham	1
28582.8	4 hr	Sham	1		45990	4 hr	Sham	1
161155	4 hr	Sham	1		129201	4 hr	Sham	1
12955.8	4 hr	Sham	1		87201	4 hr	Sham	1
16788.8	4 hr	Unh	1		19021	4 hr	Unh	1
62019.8	4 hr	Unh	1		89025	4 hr	Unh	1
39878	4 hr	Unh	1		67721	4 hr	Unh	1
191618	4 hr	Unh	1		59395	4 hr	Unh	1
90019.9	4 hr	Unh	1		175290	4 hr	Unh	1
1.54193e+06	4 hr	Unh	1		184209	4 hr	Unh	1
22549.3	4 hr	Unh	1		46713	4 hr	Unh	1
36689.7	4 hr	Unh	1		17349	4 hr	Unh	1
59425.8	4 hr	Unh	1		39610	4 hr	Unh	1
10511.3	4 hr	Unh	1		119773	4 hr	Unh	1
2480	12 hr	Alive	1		127319	12 hr	Alive	1
720	12 hr	Alive	1		98267	12 hr	Alive	1
240	12 hr	Alive	1		65012	12 hr	Alive	1
820	12 hr	Alive	1		21550	12 hr	Alive	1
2480	12 hr	Alive	1		30978	12 hr	Alive	1
2000	12 hr	Alive	1		21950	12 hr	Alive	1
74100	12 hr	Alive	1		15299	12 hr	Alive	1
16600	12 hr	Alive	1		52831	12 hr	Alive	1
7370	12 hr	Alive	1		9015	12 hr	Alive	1
41356.1	12 hr	Alive	1		63209	12 hr	Alive	1
7436.37	12 hr	Alive	1		4901	12 hr	Alive	1
38248.7	12 hr	Dead	1		29608	12 hr	Dead	1
12567.7	12 hr	Dead	1		31823	12 hr	Dead	1
3843.91	12 hr	Dead	1		21693	12 hr	Dead	1
11261.5	12 hr	Dead	1		8604	12 hr	Dead	1
46411.3	12 hr	Dead	1		21790	12 hr	Dead	1
39999.1	12 hr	Dead	1		42850	12 hr	Dead	1
724263	12 hr	Dead	1		318445	12 hr	Dead	1
326351	12 hr	Dead	1		39048	12 hr	Dead	1
104458	12 hr	Dead	1		98366	12 hr	Dead	1
3216.36	12 hr	Dead	1		10836	12 hr	Dead	1
29517.1	12 hr	Sham	1		7295	12 hr	Sham	1
11025.7	12 hr	Sham	1		13846	12 hr	Sham	1
2999.29	12 hr	Sham	1		12740	12 hr	Sham	1
11379.3	12 hr	Sham	1		9037	12 hr	Sham	1
36127.1	12 hr	Sham	1		9227.07	12 hr	Sham	1
20794.4	12 hr	Sham	1		15894	12 hr	Sham	1
1.05303e+06	12 hr	Sham	1		67284	12 hr	Sham	1
144015	12 hr	Sham	1		95381	12 hr	Sham	1
144790	12 hr	Unh	1		125429	12 hr	Unh	1
6465.47	12 hr	Unh	1		53174	12 hr	Unh	1
40594.7	12 hr	Unh	1		33827	12 hr	Unh	1
9076.98	12 hr	Unh	1		32810	12 hr	Unh	1
4428.47	12 hr	Unh	1		16484	12 hr	Unh	1
5057.39	12 hr	Unh	1		52891	12 hr	Unh	1
39514.4	12 hr	Unh	1		4738	12 hr	Unh	1
18131.9	12 hr	Unh	1		42792	12 hr	Unh	1
1.23909e+06	12 hr	Unh	1		58842	12 hr	Unh	1
211729	12 hr	Unh	1		163921	12 hr	Unh	1
7944.34	24 hr	Alive	1		1754683	24 hr	Alive	1
65332.8	24 hr	Alive	1		121250	24 hr	Alive	1
19461.2	24 hr	Alive	1		168776	24 hr	Alive	1
4708.74	24 hr	Alive	1		192928	24 hr	Alive	1
22885.6	24 hr	Alive	1		71335.5	24 hr	Alive	1
71887.3	24 hr	Alive	1		72616	24 hr	Alive	1
45081.1	24 hr	Alive	1		285257	24 hr	Alive	1
1.50929e+06	24 hr	Alive	1		115496	24 hr	Alive	1
259439	24 hr	Alive	1		155839	24 hr	Alive	1
154551	24 hr	Alive	1		65332.8	24 hr	Alive	1
102612	24 hr	Alive	1		7944.34	24 hr	Alive	1
82895.1	24 hr	Dead	1		298135	24 hr	Dead	1
104796	24 hr	Dead	1		146903	24 hr	Dead	1
143249	24 hr	Dead	1		82440	24 hr	Dead	1
141916	24 hr	Dead	1		82250	24 hr	Dead	1
124894	24 hr	Dead	1		90280	24 hr	Dead	1
136592	24 hr	Dead	1		72129	24 hr	Dead	1
93546.2	24 hr	Dead	1		163454	24 hr	Dead	1
77450	24 hr	Dead	1		191132	24 hr	Dead	1
165624	24 hr	Dead	1		111080	24 hr	Dead	1
154012	24 hr	Dead	1		165539	24 hr	Dead	1
98080.4	24 hr	Sham	1		98088	24 hr	Sham	1
124575	24 hr	Sham	1		91078	24 hr	Sham	1
112820	24 hr	Sham	1		68817	24 hr	Sham	1
154287	24 hr	Sham	1		116588	24 hr	Sham	1
104702	24 hr	Sham	1		167094	24 hr	Sham	1
87174.9	24 hr	Sham	1		116612	24 hr	Sham	1
87343.3	24 hr	Sham	1		188083	24 hr	Sham	1
82750.2	24 hr	Sham	1		96009	24 hr	Sham	1
77009.2	24 hr	Unh	1		303222	24 hr	Unh	1
59177.6	24 hr	Unh	1		19461.2	24 hr	Unh	1
79933.6	24 hr	Unh	1		85756	24 hr	Unh	1
57419.6	24 hr	Unh	1		27007	24 hr	Unh	1
71335.5	24 hr	Unh	1		183289	24 hr	Unh	1
85986.2	24 hr	Unh	1		157519	24 hr	Unh	1
77185.7	24 hr	Unh	1		180159	24 hr	Unh	1
147846	24 hr	Unh	1		178835	24 hr	Unh	1
144537	24 hr	Unh	1		183352	24 hr	Unh	1
59236.5	24 hr	Unh	1		177266	24 hr	Unh	1
293350	48 hr	Alive	1		22885.6	24 hr	Unh	1
121426	48 hr	Alive	1		46876	48 hr	Alive	1
71172	48 hr	Alive	1		24457	48 hr	Alive	1
38335.6	48 hr	Alive	1		32749	48 hr	Alive	1
5012.27	48 hr	Alive	1		17928	48 hr	Alive	1
4290.97	48 hr	Alive	1		45540	48 hr	Alive	1
8827.74	48 hr	Alive	1		11617	48 hr	Alive	1
18551.9	48 hr	Alive	1		151151	48 hr	Alive	1
25259.6	48 hr	Alive	1		81363	48 hr	Alive	1
963385	48 hr	Alive	1		17047	48 hr	Alive	1
263106	48 hr	Alive	1		157336	48 hr	Alive	1
69372.1	48 hr	Dead	1		40778	48 hr	Dead	1
7088.11	48 hr	Dead	1		130679	48 hr	Dead	1
19788.9	48 hr	Dead	1		1138563	48 hr	Dead	1
10266.5	48 hr	Dead	1		11842	48 hr	Dead	1
4242.67	48 hr	Dead	1		41346.5	48 hr	Dead	1
7617.55	48 hr	Dead	1		2041.88	48 hr	Dead	1
51949.6	48 hr	Dead	1		10607	48 hr	Dead	1
41346.5	48 hr	Dead	1		37405	48 hr	Dead	1
820080	48 hr	Dead	1		8797	48 hr	Dead	1
161826	48 hr	Dead	1		3581	48 hr	Dead	1
140394	48 hr	Sham	1		9799	48 hr	Sham	1
3400.88	48 hr	Sham	1		5050	48 hr	Sham	1
28964.8	48 hr	Sham	1		176121	48 hr	Sham	1
10268.1	48 hr	Sham	1		263106	48 hr	Sham	1
3509.39	48 hr	Sham	1		136232	48 hr	Sham	1
15511.7	48 hr	Sham	1		12283	48 hr	Sham	1
34492.2	48 hr	Sham	1		44524	48 hr	Sham	1
20525.5	48 hr	Sham	1		15511.7	48 hr	Sham	1
1.05378e+06	48 hr	Unh	1		121426	48 hr	Unh	1
139934	48 hr	Unh	1		41181	48 hr	Unh	1
79394.7	48 hr	Unh	1		86413	48 hr	Unh	1
3137.17	48 hr	Unh	1		4733	48 hr	Unh	1
17782.8	48 hr	Unh	1		22344	48 hr	Unh	1
8183.52	48 hr	Unh	1		1228817	48 hr	Unh	1
2041.88	48 hr	Unh	1		40305	48 hr	Unh	1
9886.37	48 hr	Unh	1		140394	48 hr	Unh	1
42155	48 hr	Unh	1		4715	48 hr	Unh	1
36403.6	48 hr	Unh	1		5907	48 hr	Unh	1
5071	0 hr	Alive	1		10509	0 hr	Alive	1
6452	0 hr	Alive	1		15272	0 hr	Alive	1
7342	0 hr	Alive	1		7677	0 hr	Alive	1
5960	0 hr	Alive	1		4880	0 hr	Alive	1
6521	0 hr	Alive	2		3252	0 hr	Alive	2
3290	0 hr	Alive	2		3795	0 hr	Alive	2
3712	0 hr	Alive	2		5981	0 hr	Alive	2
17426	0 hr	Alive	2		6027	0 hr	Alive	2
8044	0 hr	Alive	2		4707	0 hr	Alive	2
1584	0 hr	Alive	2		4790	0 hr	Alive	2
3795	0 hr	Dead	2		3721	0 hr	Dead	2
8798	0 hr	Dead	2		2794	0 hr	Dead	2
3900	0 hr	Dead	2		3727	0 hr	Dead	2
901	0 hr	Dead	2		5777	0 hr	Dead	2
5256	0 hr	Dead	2		9060	0 hr	Dead	2
2932	0 hr	Dead	2		7580	0 hr	Dead	2
7017	0 hr	Dead	2		2414	0 hr	Dead	2
4856	0 hr	Dead	2		6302	0 hr	Dead	2
9326	0 hr	Dead	2		9561	0 hr	Dead	2
7510	0 hr	Dead	2		7640	0 hr	Dead	2
996	0 hr	Sham	2		19392	0 hr	Sham	2
4319	0 hr	Sham	2		9866	0 hr	Sham	2
3326	0 hr	Sham	2		2824	0 hr	Sham	2
5593	0 hr	Sham	2		9724	0 hr	Sham	2
10226	0 hr	Sham	2		15222	0 hr	Sham	2
5878	0 hr	Sham	2		4386	0 hr	Sham	2
6336	0 hr	Sham	2		7649	0 hr	Sham	2
14817	0 hr	Sham	2		15020	0 hr	Sham	2
4596	0 hr	Sham	2		4047	0 hr	Sham	2
7789	0 hr	Sham	2		14200	0 hr	Sham	2
8842	0 hr	Unh	2		4998	0 hr	Unh	2
2809	0 hr	Unh	2		8800	0 hr	Unh	2
1463	0 hr	Unh	2		4701	0 hr	Unh	2
1329	0 hr	Unh	2		3601	0 hr	Unh	2
6484	0 hr	Unh	2		5872	0 hr	Unh	2
1032	0 hr	Unh	2		5192	0 hr	Unh	2
2253	0 hr	Unh	2		8995	0 hr	Unh	2
7677	0 hr	Unh	2		5019	0 hr	Unh	2
7161	0 hr	Unh	2		2510	0 hr	Unh	2
7729	0 hr	Unh	2		9973	0 hr	Unh	2
4288	0 hr	Alive	2		2543	0 hr	Alive	2
16182	0 hr	Alive	2		2616	0 hr	Alive	2
14611	0 hr	Alive	2		18070	0 hr	Alive	2
5072	0 hr	Alive	2		6336	0 hr	Alive	2
8772	0 hr	Alive	3		1465	0 hr	Alive	3
6053	0 hr	Alive	3		8916	0 hr	Alive	3
2399	0 hr	Alive	3		3482	0 hr	Alive	3
9381	0 hr	Alive	3		1071	0 hr	Alive	3
5434	0 hr	Alive	3		14597	0 hr	Alive	3
8967	0 hr	Alive	3		10113	0 hr	Alive	3
6358	0 hr	Dead	3		2286	0 hr	Dead	3
1490	0 hr	Dead	3		1497	0 hr	Dead	3
8848	0 hr	Dead	3		7673	0 hr	Dead	3
13417	0 hr	Dead	3		9315	0 hr	Dead	3
7521	0 hr	Dead	3		4338	0 hr	Dead	3
3326	0 hr	Dead	3		8877	0 hr	Dead	3
3168	0 hr	Dead	3		7156	0 hr	Dead	3
4210	0 hr	Dead	3		13648	0 hr	Dead	3
3727	0 hr	Dead	3		6260	0 hr	Dead	3
13888	0 hr	Dead	3		3064	0 hr	Dead	3
12863	0 hr	Sham	3		4703	0 hr	Sham	3
9768	0 hr	Sham	3		4858	0 hr	Sham	3
4100	0 hr	Sham	3		2542	0 hr	Sham	3
4238	0 hr	Sham	3		10516	0 hr	Sham	3
3070	0 hr	Sham	3		3574	0 hr	Sham	3
6214	0 hr	Sham	3		4696	0 hr	Sham	3
18143	0 hr	Sham	3		2097	0 hr	Sham	3
3702	0 hr	Sham	3		7991	0 hr	Sham	3
7053	0 hr	Sham	3		6835	0 hr	Sham	3
3911	0 hr	Sham	3		8623	0 hr	Sham	3
7951	0 hr	Unh	3		14850	0 hr	Unh	3
5847	0 hr	Unh	3		4320	0 hr	Unh	3
8727	0 hr	Unh	3		11853	0 hr	Unh	3
5284	0 hr	Unh	3		14862	0 hr	Unh	3
8723	0 hr	Unh	3		1035	0 hr	Unh	3
2878	0 hr	Unh	3		13747	0 hr	Unh	3
5566	0 hr	Unh	3		9643	0 hr	Unh	3
1017	0 hr	Unh	3		8814	0 hr	Unh	3
14906	0 hr	Unh	3		8185	0 hr	Unh	3
2567	0 hr	Unh	3		9268	0 hr	Unh	3
52188	4 hr	Alive	3		54195	4 hr	Alive	3
90122	4 hr	Alive	3		68066	4 hr	Alive	3
103771	4 hr	Alive	3		102780	4 hr	Alive	3
88485	4 hr	Alive	3		70026	4 hr	Alive	3
59232	4 hr	Alive	3		199584	4 hr	Alive	3
62954	4 hr	Alive	2		27031	4 hr	Alive	2
26061	4 hr	Alive	2		198244	4 hr	Alive	2
96794	4 hr	Alive	2		142562	4 hr	Alive	2
73385	4 hr	Alive	2		22118	4 hr	Alive	2
21108	4 hr	Dead	2		92648	4 hr	Alive	2
248461	4 hr	Dead	2		259121	4 hr	Dead	2
20319	4 hr	Dead	2		25878	4 hr	Dead	2
71539	4 hr	Dead	2		102273	4 hr	Dead	2
27940	4 hr	Dead	2		65229	4 hr	Dead	2
71994	4 hr	Dead	2		66963	4 hr	Dead	2
28416	4 hr	Dead	2		77632	4 hr	Dead	2
67626	4 hr	Dead	2		104752	4 hr	Dead	2
65462	4 hr	Dead	2		20289	4 hr	Dead	2
21795	4 hr	Dead	2		22253	4 hr	Dead	2
72354	4 hr	Sham	2		105805	4 hr	Dead	2
44560	4 hr	Sham	2		49624	4 hr	Sham	2
102022	4 hr	Sham	2		220093	4 hr	Sham	2
68039	4 hr	Sham	2		20745	4 hr	Sham	2
18637	4 hr	Sham	2		22150	4 hr	Sham	2
99959	4 hr	Sham	2		142324	4 hr	Sham	2
107829	4 hr	Sham	2		73893	4 hr	Sham	2
17349	4 hr	Sham	2		72211	4 hr	Sham	2
50411	4 hr	Sham	2		90981	4 hr	Sham	2
87201	4 hr	Sham	2		51500	4 hr	Sham	2
70194	4 hr	Unh	2		72494	4 hr	Sham	2
67721	4 hr	Unh	2		22201	4 hr	Unh	2
72354	4 hr	Unh	2		45366	4 hr	Unh	2
51762	4 hr	Unh	2		28128	4 hr	Unh	2
232915	4 hr	Unh	2		20550	4 hr	Unh	2
142725	4 hr	Unh	2		92390	4 hr	Unh	2
144894	4 hr	Unh	2		25070	4 hr	Unh	2
19924	4 hr	Unh	2		84249	4 hr	Unh	2
54732	4 hr	Unh	2		19021	4 hr	Unh	2
25996	4 hr	Unh	2		22495	4 hr	Unh	2
106110	4 hr	Alive	2		18720	4 hr	Unh	2
197784	4 hr	Alive	2		77042	4 hr	Alive	2
101187	4 hr	Alive	2		50066	4 hr	Alive	2
95578	4 hr	Alive	2		20430	4 hr	Alive	2
27461	4 hr	Alive	2		48319	4 hr	Alive	2
99879	4 hr	Alive	3		96414	4 hr	Alive	3
217330	4 hr	Alive	3		59395	4 hr	Alive	3
98464	4 hr	Alive	3		102120	4 hr	Alive	3
58683	4 hr	Alive	3		67849	4 hr	Alive	3
205742	4 hr	Alive	3		22206	4 hr	Alive	3
28999	4 hr	Dead	3		101932	4 hr	Alive	3
154971	4 hr	Dead	3		107172	4 hr	Dead	3
20739	4 hr	Dead	3		98095	4 hr	Dead	3
235489	4 hr	Dead	3		257031	4 hr	Dead	3
99557	4 hr	Dead	3		57249	4 hr	Dead	3
72934	4 hr	Dead	3		48913	4 hr	Dead	3
84320	4 hr	Dead	3		27662	4 hr	Dead	3
94900	4 hr	Dead	3		77465	4 hr	Dead	3
53022	4 hr	Dead	3		61498	4 hr	Dead	3
21973	4 hr	Dead	3		96521	4 hr	Dead	3
41102	4 hr	Sham	3		205291	4 hr	Dead	3
68945	4 hr	Sham	3		57532	4 hr	Sham	3
88807	4 hr	Sham	3		83978	4 hr	Sham	3
96629	4 hr	Sham	3		41309	4 hr	Sham	3
74525	4 hr	Sham	3		90440	4 hr	Sham	3
23718	4 hr	Sham	3		41897	4 hr	Sham	3
41016	4 hr	Sham	3		22269	4 hr	Sham	3
103850	4 hr	Sham	3		21949	4 hr	Sham	3
23888	4 hr	Sham	3		71149	4 hr	Sham	3
97332	4 hr	Sham	3		20623	4 hr	Sham	3
45071	4 hr	Unh	3		45175	4 hr	Sham	3
21567	4 hr	Unh	3		52971	4 hr	Unh	3
19465	4 hr	Unh	3		84260	4 hr	Unh	3
83640	4 hr	Unh	3		75160	4 hr	Unh	3
87332	4 hr	Unh	3		39503	4 hr	Unh	3
22159	4 hr	Unh	3		209522	4 hr	Unh	3
25478	4 hr	Unh	3		70423	4 hr	Unh	3
39524	4 hr	Unh	3		46515	4 hr	Unh	3
78542	4 hr	Unh	3		53387	4 hr	Unh	3
52470	4 hr	Unh	3		197785	4 hr	Unh	3
360400	12 hr	Alive	3		21650	4 hr	Unh	3
41467	12 hr	Alive	3		9910	12 hr	Alive	3
8706	12 hr	Alive	3		168393	12 hr	Alive	3
159321	12 hr	Alive	3		9832	12 hr	Alive	3
21418	12 hr	Alive	3		32610	12 hr	Alive	3
73752	12 hr	Alive	2		47431	12 hr	Alive	2
49744	12 hr	Alive	2		5784	12 hr	Alive	2
10270	12 hr	Alive	2		24175	12 hr	Alive	2
13846	12 hr	Alive	2		61451	12 hr	Alive	2
70699	12 hr	Alive	2		4918	12 hr	Alive	2
9076.98	12 hr	Dead	2		109948	12 hr	Alive	2
1.23909e+06	12 hr	Dead	2		5086	12 hr	Dead	2
7479	12 hr	Dead	2		1176958	12 hr	Dead	2
49266	12 hr	Dead	2		18178	12 hr	Dead	2
7295	12 hr	Dead	2		10215	12 hr	Dead	2
42023	12 hr	Dead	2		74032	12 hr	Dead	2
1127495	12 hr	Dead	2		42850	12 hr	Dead	2
16367	12 hr	Dead	2		10608	12 hr	Dead	2
20794.4	12 hr	Dead	2		115870	12 hr	Dead	2
1195342	12 hr	Dead	2		9742	12 hr	Dead	2
45547	12 hr	Sham	2		24055	12 hr	Dead	2
26233	12 hr	Sham	2		41664	12 hr	Sham	2
65012	12 hr	Sham	2		21693	12 hr	Sham	2
108777	12 hr	Sham	2		23650	12 hr	Sham	2
35443	12 hr	Sham	2		158522	12 hr	Sham	2
240065	12 hr	Sham	2		1390217	12 hr	Sham	2
8098	12 hr	Sham	2		1172704	12 hr	Sham	2
63208	12 hr	Sham	2		10725	12 hr	Sham	2
74913	12 hr	Sham	2		160550	12 hr	Sham	2
57729	12 hr	Sham	2		171674	12 hr	Sham	2
30978	12 hr	Unh	2		236379	12 hr	Sham	2
42726	12 hr	Unh	2		211729	12 hr	Unh	2
4764	12 hr	Unh	2		1382881	12 hr	Unh	2
10233	12 hr	Unh	2		74071	12 hr	Unh	2
23959	12 hr	Unh	2		5678	12 hr	Unh	2
56923	12 hr	Unh	2		22290	12 hr	Unh	2
5478	12 hr	Unh	2		23515	12 hr	Unh	2
1425473	12 hr	Unh	2		36092	12 hr	Unh	2
252728	12 hr	Unh	2		5057.39	12 hr	Unh	2
47042	12 hr	Unh	2		34389	12 hr	Unh	2
10201	12 hr	Alive	2		42673	12 hr	Unh	2
159312	12 hr	Alive	2		75656	12 hr	Alive	2
50664	12 hr	Alive	2		35079	12 hr	Alive	2
40594.7	12 hr	Alive	2		24745	12 hr	Alive	2
10526	12 hr	Alive	2		5517	12 hr	Alive	2
24036	12 hr	Alive	3		12971	12 hr	Alive	3
377497	12 hr	Alive	3		22930	12 hr	Alive	3
9994	12 hr	Alive	3		144015	12 hr	Alive	3
70125	12 hr	Alive	3		5280	12 hr	Alive	3
33854	12 hr	Alive	3		45447	12 hr	Alive	3
26065	12 hr	Dead	3		4901	12 hr	Alive	3
18317	12 hr	Dead	3		10320	12 hr	Dead	3
20067	12 hr	Dead	3		10765	12 hr	Dead	3
105365	12 hr	Dead	3		58776	12 hr	Dead	3
4930	12 hr	Dead	3		36465	12 hr	Dead	3
1.05303e+06	12 hr	Dead	3		5819	12 hr	Dead	3
21550	12 hr	Dead	3		31732	12 hr	Dead	3
36556	12 hr	Dead	3		18131.9	12 hr	Dead	3
37789	12 hr	Dead	3		35289	12 hr	Dead	3
8371	12 hr	Dead	3		98267	12 hr	Dead	3
14555	12 hr	Sham	3		144790	12 hr	Dead	3
14057	12 hr	Sham	3		15406	12 hr	Sham	3
34359	12 hr	Sham	3		34068	12 hr	Sham	3
39048	12 hr	Sham	3		15445	12 hr	Sham	3
46469	12 hr	Sham	3		33188	12 hr	Sham	3
23837	12 hr	Sham	3		38935	12 hr	Sham	3
9015	12 hr	Sham	3		10106	12 hr	Sham	3
7003	12 hr	Sham	3		5867	12 hr	Sham	3
75204	12 hr	Sham	3		107322	12 hr	Sham	3
22308	12 hr	Sham	3		5544	12 hr	Sham	3
1149099	12 hr	Unh	3		15329	12 hr	Sham	3
33961	12 hr	Unh	3		116191	12 hr	Unh	3
72558	12 hr	Unh	3		38997	12 hr	Unh	3
8709	12 hr	Unh	3		35998	12 hr	Unh	3
378634	12 hr	Unh	3		46349	12 hr	Unh	3
9963	12 hr	Unh	3		114026	12 hr	Unh	3
168813	12 hr	Unh	3		48225	12 hr	Unh	3
7560	12 hr	Unh	3		21144	12 hr	Unh	3
9931	12 hr	Unh	3		74885	12 hr	Unh	3
345247	12 hr	Unh	3		37993	12 hr	Unh	3
43984	12 hr	Unh	3		10067	12 hr	Unh	3
259439	24 hr	Alive	3		10642	12 hr	Unh	3
90995	24 hr	Alive	3		24360	12 hr	Unh	3
90237	24 hr	Alive	3		177813	24 hr	Alive	3
167066	24 hr	Alive	3		172141	24 hr	Alive	3
26008	24 hr	Alive	2		71522	24 hr	Alive	2
139889	24 hr	Alive	2		66277	24 hr	Alive	2
170937	24 hr	Alive	2		116038	24 hr	Alive	2
59177.6	24 hr	Alive	2		1.50929e+06	24 hr	Alive	2
104796	24 hr	Alive	2		21825	24 hr	Alive	2
123493	24 hr	Dead	2		93642	24 hr	Alive	2
66940	24 hr	Dead	2		94657	24 hr	Dead	2
87601	24 hr	Dead	2		86714	24 hr	Dead	2
140144	24 hr	Dead	2		176343	24 hr	Dead	2
102612	24 hr	Dead	2		145484	24 hr	Dead	2
174210	24 hr	Dead	2		134605	24 hr	Dead	2
169902	24 hr	Dead	2		157864	24 hr	Dead	2
182068	24 hr	Dead	2		171504	24 hr	Dead	2
85999	24 hr	Dead	2		94312	24 hr	Dead	2
49954	24 hr	Dead	2		147002	24 hr	Dead	2
160301	24 hr	Sham	2		97939	24 hr	Dead	2
89992	24 hr	Sham	2		147497	24 hr	Sham	2
182798	24 hr	Sham	2		79026	24 hr	Sham	2
103402	24 hr	Sham	2		97054	24 hr	Sham	2
90361	24 hr	Sham	2		143142	24 hr	Sham	2
165648	24 hr	Sham	2		22810	24 hr	Sham	2
109132	24 hr	Sham	2		67861	24 hr	Sham	2
5131	24 hr	Sham	2		1702249	24 hr	Sham	2
163607	24 hr	Sham	2		78960	24 hr	Sham	2
93631	24 hr	Sham	2		71887.3	24 hr	Sham	2
145298	24 hr	Unh	2		118025	24 hr	Sham	2
117359	24 hr	Unh	2		103736	24 hr	Unh	2
63919	24 hr	Unh	2		25394	24 hr	Unh	2
114424	24 hr	Unh	2		69833	24 hr	Unh	2
133713	24 hr	Unh	2		304258	24 hr	Unh	2
84654	24 hr	Unh	2		143249	24 hr	Unh	2
95255	24 hr	Unh	2		119564	24 hr	Unh	2
67881	24 hr	Unh	2		102471	24 hr	Unh	2
154012	24 hr	Unh	2		94922	24 hr	Unh	2
87946	24 hr	Unh	2		142299	24 hr	Unh	2
102093	24 hr	Alive	2		162357	24 hr	Unh	2
22450	24 hr	Alive	2		68673	24 hr	Alive	2
121430	24 hr	Alive	2		129483	24 hr	Alive	2
70316	24 hr	Alive	2		163222	24 hr	Alive	2
114206	24 hr	Alive	2		115616	24 hr	Alive	2
161713	24 hr	Alive	3		112757	24 hr	Alive	3
81169	24 hr	Alive	3		110061	24 hr	Alive	3
154317	24 hr	Alive	3		85986.2	24 hr	Alive	3
90410	24 hr	Alive	3		186770	24 hr	Alive	3
64849	24 hr	Alive	3		158290	24 hr	Alive	3
5282	24 hr	Dead	3		61727	24 hr	Alive	3
163426	24 hr	Dead	3		83461	24 hr	Dead	3
101324	24 hr	Dead	3		79885	24 hr	Dead	3
25383	24 hr	Dead	3		104702	24 hr	Dead	3
4708.74	24 hr	Dead	3		153889	24 hr	Dead	3
178569	24 hr	Dead	3		290815	24 hr	Dead	3
66495	24 hr	Dead	3		1729045	24 hr	Dead	3
49474	24 hr	Dead	3		94766	24 hr	Dead	3
82029	24 hr	Dead	3		83807	24 hr	Dead	3
5060	24 hr	Dead	3		136064	24 hr	Dead	3
120971	24 hr	Sham	3		134645	24 hr	Dead	3
5322	24 hr	Sham	3		146327	24 hr	Sham	3
105570	24 hr	Sham	3		97120	24 hr	Sham	3
180388	24 hr	Sham	3		184726	24 hr	Sham	3
22550	24 hr	Sham	3		5473	24 hr	Sham	3
142359	24 hr	Sham	3		63957	24 hr	Sham	3
5548	24 hr	Sham	3		154287	24 hr	Sham	3
103561	24 hr	Sham	3		93306	24 hr	Sham	3
25747	24 hr	Sham	3		112820	24 hr	Sham	3
94815	24 hr	Sham	3		65152	24 hr	Sham	3
99534	24 hr	Unh	3		117001	24 hr	Sham	3
141916	24 hr	Unh	3		49486	24 hr	Unh	3
72599	24 hr	Unh	3		87174.9	24 hr	Unh	3
22934	24 hr	Unh	3		112751	24 hr	Unh	3
23003	24 hr	Unh	3		22470	24 hr	Unh	3
21249	24 hr	Unh	3		166351	24 hr	Unh	3
114872	24 hr	Unh	3		87343.3	24 hr	Unh	3
103111	24 hr	Unh	3		59236.5	24 hr	Unh	3
147846	24 hr	Unh	3		94716	24 hr	Unh	3
167804	24 hr	Unh	3		116787	24 hr	Unh	3
10249	48 hr	Alive	3		98080.4	24 hr	Unh	3
10064	48 hr	Alive	3		178657	24 hr	Unh	3
3801	48 hr	Alive	3		180494	48 hr	Alive	3
7757	48 hr	Alive	3		40799	48 hr	Alive	3
190962	48 hr	Alive	3		76736	48 hr	Alive	3
56489	48 hr	Alive	2		20611	48 hr	Alive	2
92746	48 hr	Alive	2		45132	48 hr	Alive	2
51949.6	48 hr	Alive	2		4878	48 hr	Alive	2
3779	48 hr	Alive	2		29573	48 hr	Alive	2
7743	48 hr	Alive	2		820080	48 hr	Alive	2
7088.11	48 hr	Dead	2		314017	48 hr	Alive	2
154806	48 hr	Dead	2		93275	48 hr	Dead	2
32926	48 hr	Dead	2		44873	48 hr	Dead	2
23355	48 hr	Dead	2		3795	48 hr	Dead	2
8827.74	48 hr	Dead	2		304233	48 hr	Dead	2
48220	48 hr	Dead	2		43589	48 hr	Dead	2
1151064	48 hr	Dead	2		4098	48 hr	Dead	2
1067158	48 hr	Dead	2		34105	48 hr	Dead	2
3879	48 hr	Dead	2		11635	48 hr	Dead	2
11766	48 hr	Dead	2		21828	48 hr	Dead	2
2204	48 hr	Sham	2		80228	48 hr	Dead	2
1044078	48 hr	Sham	2		85309	48 hr	Sham	2
48108	48 hr	Sham	2		293350	48 hr	Sham	2
41062	48 hr	Sham	2		29725	48 hr	Sham	2
85119	48 hr	Sham	2		39126	48 hr	Sham	2
4030	48 hr	Sham	2		8985	48 hr	Sham	2
9676	48 hr	Sham	2		132206	48 hr	Sham	2
2275	48 hr	Sham	2		167124	48 hr	Sham	2
22188	48 hr	Sham	2		8058	48 hr	Sham	2
10268.1	48 hr	Sham	2		8478	48 hr	Sham	2
948647	48 hr	Unh	2		23310	48 hr	Sham	2
3509.39	48 hr	Unh	2		18551.9	48 hr	Unh	2
27222	48 hr	Unh	2		22719	48 hr	Unh	2
136167	48 hr	Unh	2		94823	48 hr	Unh	2
77230	48 hr	Unh	2		38335.6	48 hr	Unh	2
8228	48 hr	Unh	2		4026	48 hr	Unh	2
8777	48 hr	Unh	2		3755	48 hr	Unh	2
7859	48 hr	Unh	2		3755	48 hr	Unh	2
4861	48 hr	Unh	2		36403.6	48 hr	Unh	2
139934	48 hr	Unh	2		28964.8	48 hr	Unh	2
9085	48 hr	Alive	2		10266.5	48 hr	Unh	2
56817	48 hr	Alive	2		1214970	48 hr	Alive	2
2371	48 hr	Alive	2		891300	48 hr	Alive	2
37241	48 hr	Alive	2		20560	48 hr	Alive	2
963385	48 hr	Alive	2		41789	48 hr	Alive	2
4792	48 hr	Alive	3		79033	48 hr	Alive	3
22149	48 hr	Alive	3		16867	48 hr	Alive	3
39108	48 hr	Alive	3		69372.1	48 hr	Alive	3
17955	48 hr	Alive	3		34492.2	48 hr	Alive	3
58220	48 hr	Alive	3		71172	48 hr	Alive	3
4290.97	48 hr	Dead	3		17496	48 hr	Alive	3
2256	48 hr	Dead	3		11478	48 hr	Dead	3
4593	48 hr	Dead	3		1.05378e+06	48 hr	Dead	3
19345	48 hr	Dead	3		11547	48 hr	Dead	3
22376	48 hr	Dead	3		1234692	48 hr	Dead	3
34235	48 hr	Dead	3		165027	48 hr	Dead	3
10280	48 hr	Dead	3		5633	48 hr	Dead	3
45063	48 hr	Dead	3		11685	48 hr	Dead	3
5012.27	48 hr	Dead	3		5915	48 hr	Dead	3
87604	48 hr	Dead	3		34671	48 hr	Dead	3
963189	48 hr	Sham	3		19468	48 hr	Dead	3
2236	48 hr	Sham	3		9886.37	48 hr	Sham	3
8322	48 hr	Sham	3		21075	48 hr	Sham	3
75302	48 hr	Sham	3		4592	48 hr	Sham	3
3745	48 hr	Sham	3		131934	48 hr	Sham	3
3566	48 hr	Sham	3		22113	48 hr	Sham	3
9190	48 hr	Sham	3		3730	48 hr	Sham	3
20347	48 hr	Sham	3		22046	48 hr	Sham	3
966902	48 hr	Sham	3		949047	48 hr	Sham	3
3987	48 hr	Sham	3		34299	48 hr	Sham	3
1059610	48 hr	Unh	3		9924	48 hr	Sham	3
4242.67	48 hr	Unh	3		154863	48 hr	Unh	3
8215	48 hr	Unh	3		10567	48 hr	Unh	3
1065553	48 hr	Unh	3		61850	48 hr	Unh	3
2385	48 hr	Unh	3		7862	48 hr	Unh	3
4980	48 hr	Unh	3		9923	48 hr	Unh	3
3137.17	48 hr	Unh	3		11849	48 hr	Unh	3
7617.55	48 hr	Unh	3		77024	48 hr	Unh	3
4715	48 hr	Unh	3		10785	48 hr	Unh	3
4746	48 hr	Unh	3		153981	48 hr	Unh	3
18381	48 hr	Unh	3		42155	48 hr	Unh	3
45933	48 hr	Unh	3

## Sheet: E.fecealis
		0-24 hrs					2-3 days						4-5 days
counts	time	treatment	block				counts	time	treatment	block			counts	time	treatment	block
2069	0 hr	Alive	1				11446	0 hr	Alive	1			2426	0 hr	Alive	1
90887	0 hr	Alive	1				8022	0 hr	Alive	1			10458	0 hr	Alive	1
2114	0 hr	Alive	1				7261	0 hr	Alive	1			14323	0 hr	Alive	1
9149	0 hr	Alive	1				9475	0 hr	Alive	1			2044	0 hr	Alive	2
13260	0 hr	Alive	1				5462	0 hr	Alive	2			23119	0 hr	Alive	2
17156	0 hr	Alive	1				8651	0 hr	Alive	2			15729	0 hr	Alive	2
6130	0 hr	Alive	1				22995	0 hr	Alive	2			2413	0 hr	Alive	2
7294	0 hr	Alive	1				52051	0 hr	Alive	2			7912	0 hr	Alive	3
971	0 hr	Alive	1				2469	0 hr	Alive	3			16695	0 hr	Alive	3
6957	0 hr	Dead	1				22776	0 hr	Alive	3			17975	0 hr	Alive	3
87087	0 hr	Dead	1				6428	0 hr	Alive	3			20860	0 hr	Alive	3
67818	0 hr	Dead	1				8057	0 hr	Alive	1			18637	0 hr	Alive	1
29785	0 hr	Dead	1				7202	0 hr	Alive	1			7128	0 hr	Alive	1
21057	0 hr	Dead	1				3658	0 hr	Alive	1			8270	0 hr	Alive	1
8461	0 hr	Dead	1				5648	0 hr	Alive	1			1078	0 hr	Alive	1
18991	0 hr	Dead	1				12342	0 hr	Alive	1			8131	0 hr	Alive	1
4983	0 hr	Dead	1				3249	0 hr	Alive	1			93583	0 hr	Alive	1
9625	0 hr	Dead	1				16170	0 hr	Alive	2			20057	0 hr	Alive	2
7917	0 hr	Sham	1				42759	0 hr	Alive	2			80090	0 hr	Alive	2
9277	0 hr	Sham	1				24174	0 hr	Alive	2			42191	0 hr	Alive	2
14647	0 hr	Sham	1				2564	0 hr	Alive	2			90142	0 hr	Alive	2
4603	0 hr	Sham	1				19364	0 hr	Alive	2			20167	0 hr	Alive	2
4967	0 hr	Sham	1				17054	0 hr	Alive	2			16581	0 hr	Alive	2
6694	0 hr	Sham	1				20028	0 hr	Alive	2			41003	0 hr	Alive	2
19142	0 hr	Sham	1				32080	0 hr	Alive	2			27144	0 hr	Alive	2
4534	0 hr	Sham	1				4631	0 hr	Alive	3			3907	0 hr	Alive	3
6772	0 hr	Sham	1				10076	0 hr	Alive	3			8081	0 hr	Alive	3
13217	0 hr	Unh	1				15400	0 hr	Alive	3			22695	0 hr	Alive	3
1046	0 hr	Unh	1				6877	0 hr	Alive	3			22483	0 hr	Alive	3
148281	0 hr	Unh	1				4160	0 hr	Alive	3			12450	0 hr	Alive	3
1560	0 hr	Unh	1				19470	0 hr	Alive	3			9133	0 hr	Alive	3
15827	0 hr	Unh	1				7320	0 hr	Dead	1			75347	0 hr	Dead	1
2336	0 hr	Unh	1				21704	0 hr	Dead	1			35732	0 hr	Dead	1
45294	0 hr	Unh	1				5454	0 hr	Dead	1			22952	0 hr	Dead	1
26343	0 hr	Unh	1				3926	0 hr	Dead	1			9981	0 hr	Dead	1
108728	0 hr	Unh	1				999	0 hr	Dead	1			21712	0 hr	Dead	1
4823	0 hr	Alive	2				11383	0 hr	Dead	1			5649	0 hr	Dead	1
600	0 hr	Alive	2				8561	0 hr	Dead	1			10657	0 hr	Dead	1
1837	0 hr	Alive	2				11876	0 hr	Dead	1			8768	0 hr	Dead	1
20894	0 hr	Alive	2				16488	0 hr	Dead	1			10166	0 hr	Dead	1
14246	0 hr	Alive	2				5012	0 hr	Dead	2			32648	0 hr	Dead	2
2160	0 hr	Alive	2				31889	0 hr	Dead	2			31355	0 hr	Dead	2
16994	0 hr	Alive	2				7477	0 hr	Dead	2			8993	0 hr	Dead	2
72715	0 hr	Alive	2				2140	0 hr	Dead	2			86984	0 hr	Dead	2
38957	0 hr	Alive	2				4790	0 hr	Dead	2			4836	0 hr	Dead	2
80967	0 hr	Alive	2				42144	0 hr	Dead	2			146742	0 hr	Dead	2
17660	0 hr	Alive	2				54893	0 hr	Dead	2			7321	0 hr	Dead	2
14536	0 hr	Alive	2				39537	0 hr	Dead	2			18587	0 hr	Dead	2
36582	0 hr	Dead	2				29971	0 hr	Dead	2			835	0 hr	Dead	2
23474	0 hr	Dead	2				28011	0 hr	Dead	2			2118	0 hr	Dead	2
27780	0 hr	Dead	2				8473	0 hr	Dead	2			1974	0 hr	Dead	2
27890	0 hr	Dead	2				20063	0 hr	Dead	2			68	0 hr	Dead	2
7502	0 hr	Dead	2				30403	0 hr	Dead	3			161461	0 hr	Dead	3
72689	0 hr	Dead	2				20812	0 hr	Dead	3			7450	0 hr	Dead	3
4439	0 hr	Dead	2				24659	0 hr	Dead	3			5514	0 hr	Dead	3
124757	0 hr	Dead	2				9813	0 hr	Dead	3			8079	0 hr	Dead	3
6389	0 hr	Dead	2				8116	0 hr	Dead	3			12187	0 hr	Dead	3
16724	0 hr	Dead	2				73599	0 hr	Dead	3			990	0 hr	Dead	3
709	0 hr	Dead	2				10816	0 hr	Dead	3			30411	0 hr	Dead	3
1860	0 hr	Dead	2				35276	0 hr	Dead	3			20036	0 hr	Dead	3
1681	0 hr	Sham	2				5720	0 hr	Dead	3			64874	0 hr	Dead	3
60	0 hr	Sham	2				5913	0 hr	Sham	1			15904	0 hr	Sham	1
105295	0 hr	Sham	2				21041	0 hr	Sham	1			9216	0 hr	Sham	1
21072	0 hr	Sham	2				7576	0 hr	Sham	1			11457	0 hr	Sham	1
3380	0 hr	Sham	2				12432	0 hr	Sham	1			8027	0 hr	Sham	1
4030	0 hr	Sham	2				31279	0 hr	Sham	1			20666	0 hr	Sham	1
600	0 hr	Sham	2				791	0 hr	Sham	1			5371	0 hr	Sham	1
18839	0 hr	Sham	2				21199	0 hr	Sham	1			8001	0 hr	Sham	1
25395	0 hr	Sham	2				14137	0 hr	Sham	1			14430	0 hr	Sham	1
1001	0 hr	Sham	2				5961	0 hr	Sham	1			7196	0 hr	Sham	1
681	0 hr	Sham	2				17672	0 hr	Sham	2			19635	0 hr	Sham	2
32579	0 hr	Sham	2				4451	0 hr	Sham	2			24729	0 hr	Sham	2
28808	0 hr	Unh	2				23693	0 hr	Sham	2			13935	0 hr	Sham	2
62863	0 hr	Unh	2				24800	0 hr	Sham	2			4381	0 hr	Sham	2
17265	0 hr	Unh	2				29960	0 hr	Sham	2			3690	0 hr	Sham	2
8016	0 hr	Unh	2				38967	0 hr	Sham	2			21048	0 hr	Sham	2
28940	0 hr	Unh	2				759	0 hr	Sham	2			29649	0 hr	Sham	2
64	0 hr	Unh	2				120910	0 hr	Sham	2			1187	0 hr	Sham	2
666	0 hr	Unh	2				12265	0 hr	Sham	2			3812	0 hr	Sham	2
11751	0 hr	Unh	2				5141	0 hr	Sham	2			35422	0 hr	Sham	2
19008	0 hr	Unh	2				1869	0 hr	Sham	2			33666	0 hr	Sham	2
4183	0 hr	Unh	2				21021	0 hr	Sham	2			72405	0 hr	Sham	2
25554	0 hr	Unh	2				5254	0 hr	Sham	3			46878	0 hr	Sham	3
29893	0 hr	Unh	2				4949	0 hr	Sham	3			799	0 hr	Sham	3
16903	0 hr	Alive	3				10863	0 hr	Sham	3			2743	0 hr	Sham	3
44650	0 hr	Alive	3				5627	0 hr	Sham	3			73826	0 hr	Sham	3
7184	0 hr	Alive	3				21559	0 hr	Sham	3			6017	0 hr	Sham	3
15329	0 hr	Alive	3				5339	0 hr	Sham	3			5669	0 hr	Sham	3
15479	0 hr	Alive	3				3768	0 hr	Sham	3			19738	0 hr	Sham	3
17747	0 hr	Alive	3				16650	0 hr	Sham	3			55192	0 hr	Sham	3
3640	0 hr	Alive	3				7736	0 hr	Sham	3			1048	0 hr	Sham	3
6800	0 hr	Alive	3				8731	0 hr	Unh	1			15682	0 hr	Unh	1
20525	0 hr	Alive	3				11108	0 hr	Unh	1			11794	0 hr	Unh	1
19457	0 hr	Alive	3				9354	0 hr	Unh	1			17912	0 hr	Unh	1
10399	0 hr	Dead	3				7556	0 hr	Unh	1			2635	0 hr	Unh	1
7612	0 hr	Dead	3				8758	0 hr	Unh	1			52103	0 hr	Unh	1
141159	0 hr	Dead	3				9607	0 hr	Unh	1			28862	0 hr	Unh	1
6886	0 hr	Dead	3				50344	0 hr	Unh	1			123351	0 hr	Unh	1
4966	0 hr	Dead	3				9185	0 hr	Unh	1			5612	0 hr	Unh	1
7204	0 hr	Dead	3				32780	0 hr	Unh	2			684	0 hr	Unh	1
10817	0 hr	Dead	3				6618	0 hr	Unh	2			20548	0 hr	Unh	2
880	0 hr	Dead	3				12828	0 hr	Unh	2			8850	0 hr	Unh	2
27212	0 hr	Dead	3				34728	0 hr	Unh	2			33230	0 hr	Unh	2
17740	0 hr	Sham	3				30143	0 hr	Unh	2			71	0 hr	Unh	2
56660	0 hr	Sham	3				20470	0 hr	Unh	2			748	0 hr	Unh	2
39272	0 hr	Sham	3				5757	0 hr	Unh	2			12753	0 hr	Unh	2
672	0 hr	Sham	3				7373	0 hr	Unh	2			20706	0 hr	Unh	2
2318	0 hr	Sham	3				69087	0 hr	Unh	2			4644	0 hr	Unh	2
62285	0 hr	Sham	3				9135	0 hr	Unh	2			29531	0 hr	Unh	2
880	0 hr	Sham	3				21566	0 hr	Unh	2			32655	0 hr	Unh	2
5237	0 hr	Sham	3				32361	0 hr	Unh	2			19989	0 hr	Unh	2
18390	0 hr	Sham	3				4219	0 hr	Unh	3			52504	0 hr	Unh	2
49338	0 hr	Unh	3				6813	0 hr	Unh	3			8338	0 hr	Unh	3
977	0 hr	Unh	3				29855	0 hr	Unh	3			49315	0 hr	Unh	3
7747	0 hr	Unh	3				125902	0 hr	Unh	3			9431	0 hr	Unh	3
42077	0 hr	Unh	3				17738	0 hr	Unh	3			4906	0 hr	Unh	3
7975	0 hr	Unh	3				50257	0 hr	Unh	3			10966	0 hr	Unh	3
4134	0 hr	Unh	3				7665	0 hr	Unh	3			15763	0 hr	Unh	3
9652	0 hr	Unh	3				15100	0 hr	Unh	3			70319	0 hr	Unh	3
13552	0 hr	Unh	3				165494	12 hr	Alive	1			35865	0 hr	Unh	3
13375	12 hr	Alive	1				78100	12 hr	Alive	1			147643	12 hr	Alive	1
31191	12 hr	Alive	1				109120	12 hr	Alive	1			82281	12 hr	Alive	1
137500	12 hr	Alive	1				85172	12 hr	Alive	1			81370	12 hr	Alive	1
10775	12 hr	Alive	1				134582	12 hr	Alive	1			14392	12 hr	Alive	2
18331	12 hr	Alive	1				68239	12 hr	Alive	2			57181	12 hr	Alive	2
28046	12 hr	Alive	1				86631	12 hr	Alive	2			190035	12 hr	Alive	2
28467	12 hr	Alive	1				113502	12 hr	Alive	2			47627	12 hr	Alive	2
30905	12 hr	Alive	1				58149	12 hr	Alive	2			34843	12 hr	Alive	3
11519	12 hr	Alive	1				74239	12 hr	Alive	3			86196	12 hr	Alive	3
21099	12 hr	Dead	1				36832	12 hr	Alive	3			58506	12 hr	Alive	3
12181	12 hr	Dead	1				149836	12 hr	Alive	3			105205	12 hr	Alive	3
33317	12 hr	Dead	1				62580	12 hr	Alive	1			30915	12 hr	Alive	1
138131	12 hr	Dead	1				133122	12 hr	Alive	1			88642	12 hr	Alive	1
21978	12 hr	Dead	1				84440	12 hr	Alive	1			67377	12 hr	Alive	1
15595	12 hr	Dead	1				85443	12 hr	Alive	1			45781	12 hr	Alive	1
54519	12 hr	Dead	1				56608	12 hr	Alive	1			139068	12 hr	Alive	1
10028	12 hr	Dead	1				105822	12 hr	Alive	1			68893	12 hr	Alive	1
15642	12 hr	Dead	1				174787	12 hr	Alive	2			68780	12 hr	Alive	2
7174	12 hr	Sham	1				71300	12 hr	Alive	2			186626	12 hr	Alive	2
21074	12 hr	Sham	1				44119	12 hr	Alive	2			26741	12 hr	Alive	2
11126	12 hr	Sham	1				56071	12 hr	Alive	2			53602	12 hr	Alive	2
156615	12 hr	Sham	1				50759	12 hr	Alive	2			90473	12 hr	Alive	2
15714	12 hr	Sham	1				207647	12 hr	Alive	2			51260	12 hr	Alive	2
3535	12 hr	Sham	1				26306	12 hr	Alive	2			80797	12 hr	Alive	2
14562	12 hr	Sham	1				90063	12 hr	Alive	2			13386	12 hr	Alive	2
23345	12 hr	Sham	1				130651	12 hr	Alive	3			52782	12 hr	Alive	3
30371	12 hr	Sham	1				84811	12 hr	Alive	3			79561	12 hr	Alive	3
17513	12 hr	Unh	1				79067	12 hr	Alive	3			35352	12 hr	Alive	3
12340	12 hr	Unh	1				71254	12 hr	Alive	3			95115	12 hr	Alive	3
12528	12 hr	Unh	1				47467	12 hr	Alive	3			35555	12 hr	Alive	3
6814	12 hr	Unh	1				78152	12 hr	Alive	3			100504	12 hr	Alive	3
2397	12 hr	Unh	1				109879	12 hr	Dead	1			36867	12 hr	Dead	1
11402	12 hr	Unh	1				93327	12 hr	Dead	1			150107	12 hr	Dead	1
36267	12 hr	Unh	1				34333	12 hr	Dead	1			24756	12 hr	Dead	1
7305	12 hr	Unh	1				82794	12 hr	Dead	1			128334	12 hr	Dead	1
15162	12 hr	Unh	1				34353	12 hr	Dead	1			65057	12 hr	Dead	1
25392	12 hr	Unh	1				72021	12 hr	Dead	1			76585	12 hr	Dead	1
15383	12 hr	Alive	2				38128	12 hr	Dead	1			95152	12 hr	Dead	1
30456	12 hr	Alive	2				72919	12 hr	Dead	1			98320	12 hr	Dead	1
12506	12 hr	Alive	2				95424	12 hr	Dead	1			24178	12 hr	Dead	1
30901	12 hr	Alive	2				89266	12 hr	Dead	2			34447	12 hr	Dead	2
16532	12 hr	Alive	2				83906	12 hr	Dead	2			75451	12 hr	Dead	2
1000	12 hr	Alive	2				7741	12 hr	Dead	2			130277	12 hr	Dead	2
61963	12 hr	Alive	2				80723	12 hr	Dead	2			88932	12 hr	Dead	2
157133	12 hr	Alive	2				54263	12 hr	Dead	2			177254	12 hr	Dead	2
24234	12 hr	Alive	2				80972	12 hr	Dead	2			84178	12 hr	Dead	2
16340	12 hr	Alive	2				74811	12 hr	Dead	2			51723	12 hr	Dead	2
13068	12 hr	Alive	2				34185	12 hr	Dead	2			67323	12 hr	Dead	2
16960	12 hr	Alive	2				4841	12 hr	Dead	2			35686	12 hr	Dead	2
3543	12 hr	Dead	2				37451	12 hr	Dead	2			93020	12 hr	Dead	2
11821	12 hr	Dead	2				179529	12 hr	Dead	2			66549	12 hr	Dead	2
1549	12 hr	Dead	2				13073	12 hr	Dead	2			79518	12 hr	Dead	2
13864	12 hr	Dead	2				102733	12 hr	Dead	3			92887	12 hr	Dead	3
2370	12 hr	Dead	2				81152	12 hr	Dead	3			65734	12 hr	Dead	3
14381	12 hr	Dead	2				26075	12 hr	Dead	3			38194	12 hr	Dead	3
158972	12 hr	Dead	2				62608	12 hr	Dead	3			88673	12 hr	Dead	3
22303	12 hr	Dead	2				154090	12 hr	Dead	3			73829	12 hr	Dead	3
16930	12 hr	Dead	2				38563	12 hr	Dead	3			110398	12 hr	Dead	3
28423	12 hr	Dead	2				130584	12 hr	Dead	3			32028	12 hr	Dead	3
13080	12 hr	Dead	2				125067	12 hr	Dead	3			57825	12 hr	Dead	3
12160	12 hr	Dead	2				72638	12 hr	Dead	3			83742	12 hr	Dead	3
8570	12 hr	Sham	2				92514	12 hr	Sham	1			131168	12 hr	Sham	1
41587	12 hr	Sham	2				30400	12 hr	Sham	1			176596	12 hr	Sham	1
12031	12 hr	Sham	2				15176	12 hr	Sham	1			71064	12 hr	Sham	1
163167	12 hr	Sham	2				59668	12 hr	Sham	1			53837	12 hr	Sham	1
35505	12 hr	Sham	2				99689	12 hr	Sham	1			76666	12 hr	Sham	1
29296	12 hr	Sham	2				79916	12 hr	Sham	1			25906	12 hr	Sham	1
11347	12 hr	Sham	2				63714	12 hr	Sham	1			135228	12 hr	Sham	1
29541	12 hr	Sham	2				65621	12 hr	Sham	1			19779	12 hr	Sham	1
14132	12 hr	Sham	2				15531	12 hr	Sham	2			113404	12 hr	Sham	1
159668	12 hr	Sham	2				81741	12 hr	Sham	2			58982	12 hr	Sham	2
13500	12 hr	Sham	2				38580	12 hr	Sham	2			188301	12 hr	Sham	2
21093	12 hr	Sham	2				69214	12 hr	Sham	2			39470	12 hr	Sham	2
17030	12 hr	Unh	2				175470	12 hr	Sham	2			75258	12 hr	Sham	2
39332	12 hr	Unh	2				79045	12 hr	Sham	2			80928	12 hr	Sham	2
63468	12 hr	Unh	2				168736	12 hr	Sham	2			64978	12 hr	Sham	2
1507	12 hr	Unh	2				84799	12 hr	Sham	2			88109	12 hr	Sham	2
121945	12 hr	Unh	2				59405	12 hr	Sham	2			178529	12 hr	Sham	2
21116	12 hr	Unh	2				181705	12 hr	Sham	2			16040	12 hr	Sham	2
14676	12 hr	Unh	2				81661	12 hr	Sham	2			67990	12 hr	Sham	2
28007	12 hr	Unh	2				66761	12 hr	Sham	2			63074	12 hr	Sham	2
30590	12 hr	Unh	2				54073	12 hr	Sham	3			47105	12 hr	Sham	2
30033	12 hr	Unh	2				74250	12 hr	Sham	3			63298	12 hr	Sham	3
28948	12 hr	Unh	2				32884	12 hr	Sham	3			106101	12 hr	Sham	3
13594	12 hr	Unh	2				124322	12 hr	Sham	3			14954	12 hr	Sham	3
21422	12 hr	Alive	3				99638	12 hr	Sham	3			31545	12 hr	Sham	3
16036	12 hr	Alive	3				170175	12 hr	Sham	3			58354	12 hr	Sham	3
30226	12 hr	Alive	3				16512	12 hr	Sham	3			76080	12 hr	Sham	3
25585	12 hr	Alive	3				127609	12 hr	Sham	3			103734	12 hr	Sham	3
14176	12 hr	Alive	3				25918	12 hr	Sham	3			87776	12 hr	Sham	3
29278	12 hr	Alive	3				98796	12 hr	Unh	1			14042	12 hr	Unh	1
8559	12 hr	Alive	3				28870	12 hr	Unh	1			8019	12 hr	Unh	1
12418	12 hr	Alive	3				172181	12 hr	Unh	1			12730	12 hr	Unh	1
30125	12 hr	Alive	3				94946	12 hr	Unh	1			13038	12 hr	Unh	1
19594	12 hr	Alive	3				84831	12 hr	Unh	1			42927	12 hr	Unh	1
30425	12 hr	Dead	3				86255	12 hr	Unh	1			19545	12 hr	Unh	1
8369	12 hr	Dead	3				66494	12 hr	Unh	1			17095	12 hr	Unh	1
25449	12 hr	Dead	3				15731	12 hr	Unh	1			27396	12 hr	Unh	1
61148	12 hr	Dead	3				53336	12 hr	Unh	1			89474	12 hr	Unh	1
35158	12 hr	Dead	3				62920	12 hr	Unh	2			70758	12 hr	Unh	1
14383	12 hr	Dead	3				17609	12 hr	Unh	2			41951	12 hr	Unh	2
62392	12 hr	Dead	3				99974	12 hr	Unh	2			57756	12 hr	Unh	2
22388	12 hr	Dead	3				72959	12 hr	Unh	2			142901	12 hr	Unh	2
29421	12 hr	Dead	3				140860	12 hr	Unh	2			23078	12 hr	Unh	2
11717	12 hr	Sham	3				72754	12 hr	Unh	2			16544	12 hr	Unh	2
17372	12 hr	Sham	3				87726	12 hr	Unh	2			67234	12 hr	Unh	2
16090	12 hr	Sham	3				45274	12 hr	Unh	2			95851	12 hr	Unh	2
29953	12 hr	Sham	3				122662	12 hr	Unh	2			33727	12 hr	Unh	2
13679	12 hr	Sham	3				32517	12 hr	Unh	2			104084	12 hr	Unh	2
27028	12 hr	Sham	3				79670	12 hr	Unh	2			71297	12 hr	Unh	2
13323	12 hr	Sham	3				67265	12 hr	Unh	2			109302	12 hr	Unh	2
20967	12 hr	Sham	3				17416	12 hr	Unh	3			73062	12 hr	Unh	2
17566	12 hr	Unh	3				212670	12 hr	Unh	3			44291	12 hr	Unh	3
7400	12 hr	Unh	3				114323	12 hr	Unh	3			81908	12 hr	Unh	3
26076	12 hr	Unh	3				28506	12 hr	Unh	3			47941	12 hr	Unh	3
12274	12 hr	Unh	3				32756	12 hr	Unh	3			14338	12 hr	Unh	3
14550	12 hr	Unh	3				28046	12 hr	Unh	3			27486	12 hr	Unh	3
13172	12 hr	Unh	3				14559	12 hr	Unh	3			89020	12 hr	Unh	3
24206	12 hr	Unh	3				41348	12 hr	Unh	3			68388	12 hr	Unh	3
11300	12 hr	Unh	3				20667	12 hr	Unh	3			584328	24 hr	Alive	1
145477	12 hr	Unh	3				14152	12 hr	Unh	3			879814	24 hr	Alive	1
500401	24 hr	Alive	1				487912	24 hr	Alive	1			249099	24 hr	Alive	1
793211	24 hr	Alive	1				107888	24 hr	Alive	1			518912	24 hr	Alive	1
225542	24 hr	Alive	1				1687996	24 hr	Alive	1			1125256	24 hr	Alive	1
471038	24 hr	Alive	1				632497	24 hr	Alive	1			1885622	24 hr	Alive	2
1006236	24 hr	Alive	1				683837	24 hr	Alive	1			561588	24 hr	Alive	2
1065928	24 hr	Alive	1				1894186	24 hr	Alive	2			1453645	24 hr	Alive	2
25412	24 hr	Alive	1				1308086	24 hr	Alive	2			1153434	24 hr	Alive	2
27688	24 hr	Alive	1				1590180	24 hr	Alive	2			644667	24 hr	Alive	3
1390982	24 hr	Dead	1				556348	24 hr	Alive	2			517272	24 hr	Alive	3
566870	24 hr	Dead	1				561022	24 hr	Alive	3			1748492	24 hr	Alive	3
954410	24 hr	Dead	1				246960	24 hr	Alive	3			1143305	24 hr	Alive	3
958469	24 hr	Dead	1				865946	24 hr	Alive	3			1209137	24 hr	Alive	3
1114103	24 hr	Dead	1				691754	24 hr	Alive	1			1173966	24 hr	Alive	1
653356	24 hr	Dead	1				1144596	24 hr	Alive	1			1128571	24 hr	Alive	1
520798	24 hr	Dead	1				109141	24 hr	Alive	1			831298	24 hr	Alive	1
1489115	24 hr	Dead	1				1204083	24 hr	Alive	1			1525808	24 hr	Alive	1
25889	24 hr	Dead	1				581004	24 hr	Alive	1			621343	24 hr	Alive	1
1037539	24 hr	Sham	1				1911641	24 hr	Alive	1			193770	24 hr	Alive	2
982805	24 hr	Sham	1				1816694	24 hr	Alive	2			848563	24 hr	Alive	2
1366676	24 hr	Sham	1				1502389	24 hr	Alive	2			172421	24 hr	Alive	2
1458172	24 hr	Sham	1				1146795	24 hr	Alive	2			1057567	24 hr	Alive	2
154881	24 hr	Sham	1				1136091	24 hr	Alive	2			1885096	24 hr	Alive	2
588230	24 hr	Sham	1				186866	24 hr	Alive	2			1153430	24 hr	Alive	2
1118360	24 hr	Sham	1				822083	24 hr	Alive	2			1627391	24 hr	Alive	2
21999	24 hr	Sham	1				171070	24 hr	Alive	2			735091	24 hr	Alive	2
23732	24 hr	Sham	1				1069485	24 hr	Alive	2			555054	24 hr	Alive	3
944958	24 hr	Unh	1				231982	24 hr	Alive	3			2019398	24 hr	Alive	3
1008765	24 hr	Unh	1				327929	24 hr	Alive	3			693514	24 hr	Alive	3
1114777	24 hr	Unh	1				1176480	24 hr	Alive	3			103129	24 hr	Alive	3
28018	24 hr	Unh	1				1144223	24 hr	Alive	3			108290	24 hr	Alive	3
1560590	24 hr	Unh	1				557342	24 hr	Alive	3			162864	24 hr	Alive	3
625079	24 hr	Unh	1				623178	24 hr	Dead	1			1115692	24 hr	Dead	1
921039	24 hr	Unh	1				100550	24 hr	Dead	1			1056610	24 hr	Dead	1
83083	24 hr	Unh	1				1516280	24 hr	Dead	1			1285079	24 hr	Dead	1
141588	24 hr	Unh	1				864919	24 hr	Dead	1			754057	24 hr	Dead	1
1433965	24 hr	Alive	2				1156136	24 hr	Dead	1			569011	24 hr	Dead	1
1186926	24 hr	Alive	2				621285	24 hr	Dead	1			1622931	24 hr	Dead	1
1597314	24 hr	Alive	2				1253441	24 hr	Dead	1			129576	24 hr	Dead	1
507042	24 hr	Alive	2				621321	24 hr	Dead	1			1172814	24 hr	Dead	1
1272900	24 hr	Alive	2				1056224	24 hr	Dead	1			1139716	24 hr	Dead	1
1010854	24 hr	Alive	2				1709923	24 hr	Dead	2			659885	24 hr	Dead	2
165498	24 hr	Alive	2				1361457	24 hr	Dead	2			1282034	24 hr	Dead	2
719208	24 hr	Alive	2				1187675	24 hr	Dead	2			949434	24 hr	Dead	2
157876	24 hr	Alive	2				594041	24 hr	Dead	2			607095	24 hr	Dead	2
941269	24 hr	Alive	2				762006	24 hr	Dead	2			1147337	24 hr	Dead	2
1655045	24 hr	Alive	2				779337	24 hr	Dead	2			775874	24 hr	Dead	2
975718	24 hr	Alive	2				1667588	24 hr	Dead	2			1550737	24 hr	Dead	2
1478882	24 hr	Dead	2				912294	24 hr	Dead	2			847588	24 hr	Dead	2
651993	24 hr	Dead	2				648491	24 hr	Dead	2			1008815	24 hr	Dead	2
583431	24 hr	Dead	2				624514	24 hr	Dead	2			614861	24 hr	Dead	2
1135671	24 hr	Dead	2				759548	24 hr	Dead	2			1724021	24 hr	Dead	2
872847	24 hr	Dead	2				981033	24 hr	Dead	2			1590117	24 hr	Dead	2
549298	24 hr	Dead	2				1330334	24 hr	Dead	3			576093	24 hr	Dead	3
1044383	24 hr	Dead	2				1127183	24 hr	Dead	3			1096447	24 hr	Dead	3
684222	24 hr	Dead	2				731730	24 hr	Dead	3			635257	24 hr	Dead	3
1406853	24 hr	Dead	2				597153	24 hr	Dead	3			622662	24 hr	Dead	3
718404	24 hr	Dead	2				429044	24 hr	Dead	3			1156772	24 hr	Dead	3
848289	24 hr	Dead	2				669327	24 hr	Dead	3			1181568	24 hr	Dead	3
551611	24 hr	Dead	2				1099208	24 hr	Dead	3			1520994	24 hr	Dead	3
1552839	24 hr	Sham	2				1608464	24 hr	Dead	3			798422	24 hr	Dead	3
1466175	24 hr	Sham	2				1640559	24 hr	Dead	3			1135112	24 hr	Dead	3
685897	24 hr	Sham	2				1270102	24 hr	Sham	1			1488060	24 hr	Sham	1
80075	24 hr	Sham	2				1480097	24 hr	Sham	1			1710142	24 hr	Sham	1
598170	24 hr	Sham	2				1256287	24 hr	Sham	1			183514	24 hr	Sham	1
1405336	24 hr	Sham	2				1091933	24 hr	Sham	1			682741	24 hr	Sham	1
818904	24 hr	Sham	2				827687	24 hr	Sham	1			1267127	24 hr	Sham	1
727272	24 hr	Sham	2				1222947	24 hr	Sham	1			425299	24 hr	Sham	1
1301554	24 hr	Sham	2				451917	24 hr	Sham	1			928280	24 hr	Sham	1
948058	24 hr	Sham	2				636009	24 hr	Sham	1			1049492	24 hr	Sham	1
606062	24 hr	Sham	2				1662232	24 hr	Sham	2			1201222	24 hr	Sham	1
241905	24 hr	Sham	2				785962	24 hr	Sham	2			738810	24 hr	Sham	2
644620	24 hr	Unh	2				1690008	24 hr	Sham	2			591685	24 hr	Sham	2
1194130	24 hr	Unh	2				963161	24 hr	Sham	2			701944	24 hr	Sham	2
1502292	24 hr	Unh	2				1541530	24 hr	Sham	2			1543753	24 hr	Sham	2
1024599	24 hr	Unh	2				757033	24 hr	Sham	2			878650	24 hr	Sham	2
1201383	24 hr	Unh	2				1515740	24 hr	Sham	2			857559	24 hr	Sham	2
526824	24 hr	Unh	2				708091	24 hr	Sham	2			1410704	24 hr	Sham	2
1396190	24 hr	Unh	2				283885	24 hr	Sham	2			1126265	24 hr	Sham	2
1231039	24 hr	Unh	2				592909	24 hr	Sham	2			694776	24 hr	Sham	2
76410	24 hr	Unh	2				681701	24 hr	Sham	2			266645	24 hr	Sham	2
1498020	24 hr	Unh	2				1037723	24 hr	Sham	2			761452	24 hr	Sham	2
507895	24 hr	Unh	2				1052288	24 hr	Sham	3			1413318	24 hr	Sham	2
1015945	24 hr	Unh	2				1200996	24 hr	Sham	3			1476266	24 hr	Sham	3
97877	24 hr	Alive	3				625051	24 hr	Sham	3			651534	24 hr	Sham	3
554833	24 hr	Alive	3				474388	24 hr	Sham	3			1190051	24 hr	Sham	3
601080	24 hr	Alive	3				1627265	24 hr	Sham	3			1215966	24 hr	Sham	3
452834	24 hr	Alive	3				1160294	24 hr	Sham	3			373492	24 hr	Sham	3
1487703	24 hr	Alive	3				827660	24 hr	Sham	3			1269861	24 hr	Sham	3
1002339	24 hr	Alive	3				691370	24 hr	Sham	3			607081	24 hr	Sham	3
1083825	24 hr	Alive	3				1561390	24 hr	Sham	3			80067	24 hr	Sham	3
493870	24 hr	Alive	3				1027871	24 hr	Unh	1			1255084	24 hr	Unh	1
1694808	24 hr	Alive	3				480591	24 hr	Unh	1			531861	24 hr	Unh	1
621637	24 hr	Alive	3				1381895	24 hr	Unh	1			1799236	24 hr	Unh	1
93086	24 hr	Alive	3				330799	24 hr	Unh	1			674619	24 hr	Unh	1
92274	24 hr	Dead	3				824104	24 hr	Unh	1			1077692	24 hr	Unh	1
140645	24 hr	Dead	3				614543	24 hr	Unh	1			298695	24 hr	Unh	1
529878	24 hr	Dead	3				732219	24 hr	Unh	1			154068	24 hr	Unh	1
922797	24 hr	Dead	3				580049	24 hr	Unh	1			1610239	24 hr	Unh	1
538825	24 hr	Dead	3				993567	24 hr	Unh	1			1315378	24 hr	Unh	1
558995	24 hr	Dead	3				672346	24 hr	Unh	1			1707028	24 hr	Unh	2
1051013	24 hr	Dead	3				1456245	24 hr	Unh	1			1110748	24 hr	Unh	2
987018	24 hr	Dead	3				604474	24 hr	Unh	2			1285652	24 hr	Unh	2
1.27635e+06	24 hr	Dead	3				188318	24 hr	Unh	2			564079	24 hr	Unh	2
714525	24 hr	Sham	3				1103274	24 hr	Unh	2			1655268	24 hr	Unh	2
989684	24 hr	Sham	3				709190	24 hr	Unh	2			1355965	24 hr	Unh	2
1253770	24 hr	Sham	3				1335748	24 hr	Unh	2			486695	24 hr	Unh	2
547950	24 hr	Sham	3				599133	24 hr	Unh	2			1748530	24 hr	Unh	2
1099329	24 hr	Sham	3				1313427	24 hr	Unh	2			584293	24 hr	Unh	2
1061101	24 hr	Sham	3				1181075	24 hr	Unh	2			1096067	24 hr	Unh	2
66953	24 hr	Sham	3				1642718	24 hr	Unh	2			312596	24 hr	Unh	2
1094076	24 hr	Sham	3				1747036	24 hr	Unh	2			663842	24 hr	Unh	2
542408	24 hr	Unh	3				1695729	24 hr	Unh	2			30153	24 hr	Unh	3
69940	24 hr	Unh	3				1313772	24 hr	Unh	2			683402	24 hr	Unh	3
26175	24 hr	Unh	3				1293169	24 hr	Unh	3			583241	24 hr	Unh	3
584961	24 hr	Unh	3				696361	24 hr	Unh	3			83274	24 hr	Unh	3
533604	24 hr	Unh	3				1206479	24 hr	Unh	3			1098897	24 hr	Unh	3
71530	24 hr	Unh	3				1017313	24 hr	Unh	3			742568	24 hr	Unh	3
931329	24 hr	Unh	3				530752	24 hr	Unh	3			1489918	24 hr	Unh	3
678849	24 hr	Unh	3				1718364	24 hr	Unh	3			1562311	24 hr	Unh	3
1262092	24 hr	Unh	3				1040870	24 hr	Unh	3			951810	4 hr	Alive	1
1303136	24 hr	Unh	3				153925	24 hr	Unh	3			7398	4 hr	Alive	1
880482	24 hr	Unh	3				739992	24 hr	Unh	3			19035	4 hr	Alive	1
6694	4 hr	Alive	1				517648	4 hr	Alive	1			10117	4 hr	Alive	2
17660	4 hr	Alive	1				4488	4 hr	Alive	1			9258	4 hr	Alive	2
20525	4 hr	Alive	1				23185	4 hr	Alive	1			5291	4 hr	Alive	2
7294	4 hr	Alive	1				19757	4 hr	Alive	1			33581	4 hr	Alive	2
27890	4 hr	Alive	1				15707	4 hr	Alive	2			4479	4 hr	Alive	3
9652	4 hr	Alive	1				8634	4 hr	Alive	2			17912	4 hr	Alive	3
61302	4 hr	Dead	1				10403	4 hr	Alive	2			21126	4 hr	Alive	3
2069	4 hr	Dead	1				22182	4 hr	Alive	2			7169	4 hr	Alive	3
1046	4 hr	Dead	1				7015	4 hr	Alive	1			24165	4 hr	Alive	1
4823	4 hr	Dead	1				4992	4 hr	Alive	1			8391	4 hr	Alive	1
21072	4 hr	Dead	1				5784	4 hr	Alive	1			32236	4 hr	Alive	1
20894	4 hr	Dead	1				4592	4 hr	Alive	1			11443	4 hr	Alive	1
29785	4 hr	Dead	1				19568	4 hr	Alive	1			66884	4 hr	Alive	1
19008	4 hr	Dead	1				9083	4 hr	Alive	2			2366	4 hr	Alive	1
64	4 hr	Dead	1				2278	4 hr	Alive	2			721	4 hr	Alive	2
14246	4 hr	Sham	1				11082	4 hr	Alive	2			2479	4 hr	Alive	2
16994	4 hr	Sham	1				5314	4 hr	Alive	2			28324	4 hr	Alive	2
977	4 hr	Sham	1				7695	4 hr	Alive	2			8033	4 hr	Alive	2
8461	4 hr	Sham	1				35121	4 hr	Alive	2			9450	4 hr	Alive	2
72715	4 hr	Sham	1				30208	4 hr	Alive	2			1056	4 hr	Alive	2
32579	4 hr	Sham	1				11735	4 hr	Alive	2			703	4 hr	Alive	2
15827	4 hr	Sham	1				7836	4 hr	Alive	3			50280	4 hr	Alive	2
10817	4 hr	Sham	1				8244	4 hr	Alive	3			794	4 hr	Alive	3
124757	4 hr	Sham	1				10730	4 hr	Alive	3			4399	4 hr	Alive	3
105295	4 hr	Unh	1				23837	4 hr	Alive	3			4915	4 hr	Alive	3
62863	4 hr	Unh	1				20998	4 hr	Alive	3			25946	4 hr	Alive	3
9149	4 hr	Unh	1				33150	4 hr	Alive	3			1179	4 hr	Alive	3
15479	4 hr	Unh	1				7492	4 hr	Dead	1			1172	4 hr	Dead	1
600	4 hr	Unh	1				43591	4 hr	Dead	1			5699	4 hr	Dead	1
28940	4 hr	Unh	1				5705	4 hr	Dead	1			24046	4 hr	Dead	1
3640	4 hr	Unh	1				1124	4 hr	Dead	1			23968	4 hr	Dead	1
17740	4 hr	Unh	1				7823	4 hr	Dead	1			33560	4 hr	Dead	1
19142	4 hr	Unh	1				9446	4 hr	Dead	1			22710	4 hr	Dead	1
13260	4 hr	Alive	2				5042	4 hr	Dead	1			74	4 hr	Dead	1
1837	4 hr	Alive	2				26678	4 hr	Dead	1			15557	4 hr	Dead	1
9277	4 hr	Alive	2				5362	4 hr	Dead	1			18811	4 hr	Dead	1
7975	4 hr	Alive	2				9889	4 hr	Dead	2			26684	4 hr	Dead	2
4603	4 hr	Alive	2				690	4 hr	Dead	2			50639	4 hr	Dead	2
29893	4 hr	Alive	2				8824	4 hr	Dead	2			2433	4 hr	Dead	2
672	4 hr	Alive	2				11725	4 hr	Dead	2			8599	4 hr	Dead	2
2114	4 hr	Alive	2				12708	4 hr	Dead	2			794	4 hr	Dead	2
25395	4 hr	Alive	2				2543	4 hr	Dead	2			19562	4 hr	Dead	2
6800	4 hr	Alive	2				51014	4 hr	Dead	2			105486	4 hr	Dead	2
8016	4 hr	Alive	2				797	4 hr	Dead	2			78711	4 hr	Dead	2
971	4 hr	Alive	2				16948	4 hr	Dead	2			28234	4 hr	Dead	2
600	4 hr	Dead	2				19243	4 hr	Dead	2			57238	4 hr	Dead	2
45294	4 hr	Dead	2				57035	4 hr	Dead	2			11827	4 hr	Dead	2
23474	4 hr	Dead	2				11648	4 hr	Dead	2			3940	4 hr	Dead	2
44650	4 hr	Dead	2				2238	4 hr	Dead	3			5095	4 hr	Dead	3
2160	4 hr	Dead	2				5332	4 hr	Dead	3			18762	4 hr	Dead	3
7747	4 hr	Dead	2				20819	4 hr	Dead	3			5593	4 hr	Dead	3
666	4 hr	Dead	2				37618	4 hr	Dead	3			5828	4 hr	Dead	3
16724	4 hr	Dead	2				24708	4 hr	Dead	3			7487	4 hr	Dead	3
90887	4 hr	Dead	2				23138	4 hr	Dead	3			8312	4 hr	Dead	3
72689	4 hr	Dead	2				1164	4 hr	Dead	3			42928	4 hr	Dead	3
25554	4 hr	Dead	2				35734	4 hr	Dead	3			30155	4 hr	Dead	3
49338	4 hr	Dead	2				73	4 hr	Dead	3			32602	4 hr	Dead	3
10399	4 hr	Sham	2				6930	4 hr	Sham	1			1112	4 hr	Sham	1
3380	4 hr	Sham	2				32337	4 hr	Sham	1			9698	4 hr	Sham	1
17156	4 hr	Sham	2				2102	4 hr	Sham	1			81303	4 hr	Sham	1
7612	4 hr	Sham	2				156931	4 hr	Sham	1			36231	4 hr	Sham	1
148281	4 hr	Sham	2				5422	4 hr	Sham	1			18074	4 hr	Sham	1
19457	4 hr	Sham	2				29399	4 hr	Sham	1			12480	4 hr	Sham	1
2336	4 hr	Sham	2				98979	4 hr	Sham	1			148862	4 hr	Sham	1
71	4 hr	Sham	2				31657	4 hr	Sham	1			124019	4 hr	Sham	1
7184	4 hr	Sham	2				7504	4 hr	Sham	1			75021	4 hr	Sham	1
880	4 hr	Sham	2				8927	4 hr	Sham	2			18676	4 hr	Sham	2
39272	4 hr	Sham	2				22117	4 hr	Sham	2			9072	4 hr	Sham	2
7502	4 hr	Sham	2				18616	4 hr	Sham	2			177256	4 hr	Sham	2
56660	4 hr	Unh	2				2527	4 hr	Sham	2			22669	4 hr	Sham	2
18991	4 hr	Unh	2				44033	4 hr	Sham	2			2542	4 hr	Sham	2
7917	4 hr	Unh	2				169270	4 hr	Sham	2			79	4 hr	Sham	2
709	4 hr	Unh	2				8285	4 hr	Sham	2			7881	4 hr	Sham	2
1681	4 hr	Unh	2				11997	4 hr	Sham	2			1016	4 hr	Sham	2
14647	4 hr	Unh	2				1010	4 hr	Sham	2			43689	4 hr	Sham	2
2318	4 hr	Unh	2				4053	4 hr	Sham	2			8675	4 hr	Sham	2
17265	4 hr	Unh	2				8574	4 hr	Sham	2			62206	4 hr	Sham	2
13552	4 hr	Unh	2				76	4 hr	Sham	2			20899	4 hr	Sham	2
42077	4 hr	Unh	2				16342	4 hr	Sham	3			8206	4 hr	Sham	3
18839	4 hr	Unh	2				136194	4 hr	Sham	3			30247	4 hr	Sham	3
14536	4 hr	Unh	2				35464	4 hr	Sham	3			2107	4 hr	Sham	3
18390	4 hr	Alive	3				83290	4 hr	Sham	3			93311	4 hr	Sham	3
21057	4 hr	Alive	3				11753	4 hr	Sham	3			160169	4 hr	Sham	3
4183	4 hr	Alive	3				10134	4 hr	Sham	3			6978	4 hr	Sham	3
15329	4 hr	Alive	3				18894	4 hr	Sham	3			5559	4 hr	Sham	3
17747	4 hr	Alive	3				1163	4 hr	Sham	3			4606	4 hr	Sham	3
6389	4 hr	Alive	3				17802	4 hr	Sham	3			973	4 hr	Sham	3
681	4 hr	Alive	3				8592	4 hr	Unh	1			10932	4 hr	Unh	1
4030	4 hr	Alive	3				45664	4 hr	Unh	1			18056	4 hr	Unh	1
4534	4 hr	Alive	3				13270	4 hr	Unh	1			653	4 hr	Unh	1
23736	4 hr	Dead	3				91621	4 hr	Unh	1			33534	4 hr	Unh	1
1001	4 hr	Dead	3				7956	4 hr	Unh	1			4278	4 hr	Unh	1
4439	4 hr	Dead	3				10155	4 hr	Unh	1			19846	4 hr	Unh	1
16903	4 hr	Dead	3				4456	4 hr	Unh	1			22323	4 hr	Unh	1
4967	4 hr	Dead	3				13723	4 hr	Unh	1			15456	4 hr	Unh	1
5237	4 hr	Dead	3				20677	4 hr	Unh	2			2001	4 hr	Unh	1
6772	4 hr	Dead	3				1949	4 hr	Unh	2			8641	4 hr	Unh	2
6957	4 hr	Dead	3				16175	4 hr	Unh	2			791	4 hr	Unh	2
36582	4 hr	Dead	3				8614	4 hr	Unh	2			1905	4 hr	Unh	2
27212	4 hr	Sham	3				16503	4 hr	Unh	2			17453	4 hr	Unh	2
28808	4 hr	Sham	3				6765	4 hr	Unh	2			2508	4 hr	Unh	2
6886	4 hr	Sham	3				21662	4 hr	Unh	2			20591	4 hr	Unh	2
26343	4 hr	Sham	3				19034	4 hr	Unh	2			15179	4 hr	Unh	2
1860	4 hr	Sham	3				14600	4 hr	Unh	2			49063	4 hr	Unh	2
87087	4 hr	Sham	3				47732	4 hr	Unh	2			20842	4 hr	Unh	2
141159	4 hr	Sham	3				61297	4 hr	Unh	2			16919	4 hr	Unh	2
6130	4 hr	Sham	3				2535	4 hr	Unh	2			20034	4 hr	Unh	2
4966	4 hr	Sham	3				31136	4 hr	Unh	3			25047	4 hr	Unh	2
4134	4 hr	Unh	3				5661	4 hr	Unh	3			67	4 hr	Unh	3
880	4 hr	Unh	3				20149	4 hr	Unh	3			94636	4 hr	Unh	3
60	4 hr	Unh	3				71247	4 hr	Unh	3			43786	4 hr	Unh	3
80967	4 hr	Unh	3				21283	4 hr	Unh	3			12884	4 hr	Unh	3
38957	4 hr	Unh	3				10195	4 hr	Unh	3			8481	4 hr	Unh	3
11751	4 hr	Unh	3				120462	4 hr	Unh	3			9761	4 hr	Unh	3
7204	4 hr	Unh	3				16806	4 hr	Unh	3			1196092	4 hr	Unh	3
8728	4 hr	Unh	3				8023	4 hr	Unh	3			702556	4 hr	Unh	3
1060592	48 hr	Alive	1				904945	48 hr	Alive	1			596161	48 hr	Alive	1
656520	48 hr	Alive	1				1085567	48 hr	Alive	1			1964537	48 hr	Alive	1
545076	48 hr	Alive	1				1339422	48 hr	Alive	1			619137	48 hr	Alive	1
1638250	48 hr	Alive	1				1314674	48 hr	Alive	1			1008802	48 hr	Alive	2
516363	48 hr	Alive	1				1874140	48 hr	Alive	2			2163593	48 hr	Alive	2
873736	48 hr	Alive	1				904917	48 hr	Alive	2			1968695	48 hr	Alive	2
1461654	48 hr	Alive	1				1150100	48 hr	Alive	2			569355	48 hr	Alive	2
789650	48 hr	Alive	1				1053204	48 hr	Alive	2			1336826	48 hr	Alive	3
1643589	48 hr	Alive	1				648053	48 hr	Alive	3			3278843	48 hr	Alive	3
615022	48 hr	Dead	1				745487	48 hr	Alive	3			1577707	48 hr	Alive	3
889475	48 hr	Dead	1				1231081	48 hr	Alive	3			703572	48 hr	Alive	3
829601	48 hr	Dead	1				712547	48 hr	Alive	1			2036719	48 hr	Alive	1
1200967	48 hr	Dead	1				1446309	48 hr	Alive	1			1650938	48 hr	Alive	1
1540951	48 hr	Dead	1				1325140	48 hr	Alive	1			887978	48 hr	Alive	1
1235023	48 hr	Dead	1				1468316	48 hr	Alive	1			1829063	48 hr	Alive	1
1449675	48 hr	Dead	1				1758047	48 hr	Alive	1			680909	48 hr	Alive	1
798796	48 hr	Dead	1				1263741	48 hr	Alive	1			999795	48 hr	Alive	1
755211	48 hr	Dead	1				1829629	48 hr	Alive	2			883888	48 hr	Alive	2
803825	48 hr	Sham	1				893892	48 hr	Alive	2			883919	48 hr	Alive	2
1393341	48 hr	Sham	1				892798	48 hr	Alive	2			1350147	48 hr	Alive	2
771702	48 hr	Sham	1				570133	48 hr	Alive	2			924560	48 hr	Alive	2
761400	48 hr	Sham	1				1707282	48 hr	Alive	2			1641475	48 hr	Alive	2
1641012	48 hr	Sham	1				953915	48 hr	Alive	2			615149	48 hr	Alive	2
1142422	48 hr	Sham	1				572593	48 hr	Alive	2			1616776	48 hr	Alive	2
799697	48 hr	Sham	1				1327071	48 hr	Alive	2			1012959	48 hr	Alive	2
624509	48 hr	Sham	1				1721220	48 hr	Alive	3			2332786	48 hr	Alive	3
1327378	48 hr	Sham	1				1046178	48 hr	Alive	3			1155861	48 hr	Alive	3
1393180	48 hr	Unh	1				584114	48 hr	Alive	3			1305860	48 hr	Alive	3
1411660	48 hr	Unh	1				855838	48 hr	Alive	3			2791649	48 hr	Alive	3
662715	48 hr	Unh	1				1885978	48 hr	Alive	3			607853	48 hr	Alive	3
1434394	48 hr	Unh	1				1892628	48 hr	Alive	3			914317	48 hr	Alive	3
1220814	48 hr	Unh	1				669566	48 hr	Dead	1			912935	48 hr	Dead	1
1251913	48 hr	Unh	1				801988	48 hr	Dead	1			1321198	48 hr	Dead	1
726094	48 hr	Unh	1				855730	48 hr	Dead	1			1718545	48 hr	Dead	1
667953	48 hr	Unh	1				1270473	48 hr	Dead	1			1356070	48 hr	Dead	1
807584	48 hr	Unh	1				1542984	48 hr	Dead	1			1721346	48 hr	Dead	1
1681565	48 hr	Alive	2				1087320	48 hr	Dead	1			941856	48 hr	Dead	1
821262	48 hr	Alive	2				914012	48 hr	Dead	1			815979	48 hr	Dead	1
916086	48 hr	Alive	2				638940	48 hr	Dead	1			1860765	48 hr	Dead	1
1040963	48 hr	Alive	2				1117547	48 hr	Dead	1			1632346	48 hr	Dead	1
1687934	48 hr	Alive	2				1881369	48 hr	Dead	2			1562026	48 hr	Dead	2
487712	48 hr	Alive	2				886858	48 hr	Dead	2			621843	48 hr	Dead	2
766370	48 hr	Alive	2				671739	48 hr	Dead	2			2851627	48 hr	Dead	2
756336	48 hr	Alive	2				631166	48 hr	Dead	2			1402640	48 hr	Dead	2
1220578	48 hr	Alive	2				1673643	48 hr	Dead	2			893763	48 hr	Dead	2
811820	48 hr	Alive	2				1704688	48 hr	Dead	2			1692425	48 hr	Dead	2
1434125	48 hr	Alive	2				1667662	48 hr	Dead	2			1893066	48 hr	Dead	2
519212	48 hr	Alive	2				944408	48 hr	Dead	2			670409	48 hr	Dead	2
1425914	48 hr	Dead	2				1527197	48 hr	Dead	2			1416895	48 hr	Dead	2
879339	48 hr	Dead	2				933743	48 hr	Dead	2			1602740	48 hr	Dead	2
1426459	48 hr	Dead	2				1395866	48 hr	Dead	2			1757481	48 hr	Dead	2
545326	48 hr	Dead	2				1434988	48 hr	Dead	2			1623813	48 hr	Dead	2
794470	48 hr	Dead	2				1006788	48 hr	Dead	3			1139386	48 hr	Dead	3
1228646	48 hr	Dead	2				1438973	48 hr	Dead	3			2239146	48 hr	Dead	3
754498	48 hr	Dead	2				898037	48 hr	Dead	3			1570152	48 hr	Dead	3
1533065	48 hr	Dead	2				706575	48 hr	Dead	3			835869	48 hr	Dead	3
1646446	48 hr	Dead	2				1690288	48 hr	Dead	3			900125	48 hr	Dead	3
562870	48 hr	Dead	2				1673401	48 hr	Dead	3			653577	48 hr	Dead	3
1207250	48 hr	Dead	2				918372	48 hr	Dead	3			1116906	48 hr	Dead	3
1475845	48 hr	Dead	2				891100	48 hr	Dead	3			842610	48 hr	Dead	3
1482914	48 hr	Sham	2				1458903	48 hr	Dead	3			1370592	48 hr	Dead	3
1412045	48 hr	Sham	2				1888017	48 hr	Sham	1			845097	48 hr	Sham	1
761899	48 hr	Sham	2				1356686	48 hr	Sham	1			1825232	48 hr	Sham	1
1261228	48 hr	Sham	2				3694895	48 hr	Sham	1			1917926	48 hr	Sham	1
967734	48 hr	Sham	2				1272497	48 hr	Sham	1			1333770	48 hr	Sham	1
1434750	48 hr	Sham	2				2883012	48 hr	Sham	1			893253	48 hr	Sham	1
871012	48 hr	Sham	2				882317	48 hr	Sham	1			683645	48 hr	Sham	1
1286639	48 hr	Sham	2				1007983	48 hr	Sham	1			1451766	48 hr	Sham	1
668337	48 hr	Sham	2				1816379	48 hr	Sham	1			1664979	48 hr	Sham	1
464741	48 hr	Sham	2				553198	48 hr	Sham	2			1596673	48 hr	Sham	1
1702885	48 hr	Sham	2				1546337	48 hr	Sham	2			836350	48 hr	Sham	2
1732155	48 hr	Sham	2				1013527	48 hr	Sham	2			1450248	48 hr	Sham	2
892880	48 hr	Unh	2				877613	48 hr	Sham	2			1137591	48 hr	Sham	2
1639589	48 hr	Unh	2				1102567	48 hr	Sham	2			1612145	48 hr	Sham	2
653602	48 hr	Unh	2				766991	48 hr	Sham	2			995218	48 hr	Sham	2
1138149	48 hr	Unh	2				1718406	48 hr	Sham	2			1419608	48 hr	Sham	2
1561815	48 hr	Unh	2				1663838	48 hr	Sham	2			2781968	48 hr	Sham	2
1774487	48 hr	Unh	2				1355061	48 hr	Sham	2			1530109	48 hr	Sham	2
1121632	48 hr	Unh	2				2019109	48 hr	Sham	2			1854244	48 hr	Sham	2
1448217	48 hr	Unh	2				1984819	48 hr	Sham	2			2031159	48 hr	Sham	2
798101	48 hr	Unh	2				1439213	48 hr	Sham	2			1054148	48 hr	Sham	2
1208403	48 hr	Unh	2				856385	48 hr	Sham	3			1841930	48 hr	Sham	2
1.18441e+06	48 hr	Unh	2				1595535	48 hr	Sham	3			1879738	48 hr	Sham	3
1472578	48 hr	Unh	2				1438075	48 hr	Sham	3			1234205	48 hr	Sham	3
992681	48 hr	Alive	3				1886127	48 hr	Sham	3			769765	48 hr	Sham	3
815032	48 hr	Alive	3				2677998	48 hr	Sham	3			1873357	48 hr	Sham	3
1225521	48 hr	Alive	3				1249576	48 hr	Sham	3			1599148	48 hr	Sham	3
1177633	48 hr	Alive	3				846245	48 hr	Sham	3			1068156	48 hr	Sham	3
1322014	48 hr	Alive	3				943363	48 hr	Sham	3			985652	48 hr	Sham	3
617096	48 hr	Alive	3				1932212	48 hr	Sham	3			2799488	48 hr	Sham	3
1218588	48 hr	Alive	3				1549840	48 hr	Unh	1			788804	48 hr	Unh	1
1054880	48 hr	Alive	3				1720194	48 hr	Unh	1			1638680	48 hr	Unh	1
1211919	48 hr	Alive	3				753824	48 hr	Unh	1			1368349	48 hr	Unh	1
1549855	48 hr	Alive	3				920822	48 hr	Unh	1			1472551	48 hr	Unh	1
556418	48 hr	Dead	3				948773	48 hr	Unh	1			808021	48 hr	Unh	1
774520	48 hr	Dead	3				1184509	48 hr	Unh	1			746685	48 hr	Unh	1
1010973	48 hr	Dead	3				1848786	48 hr	Unh	1			1871720	48 hr	Unh	1
1097591	48 hr	Dead	3				973036	48 hr	Unh	1			1942150	48 hr	Unh	1
1343211	48 hr	Dead	3				1283612	48 hr	Unh	1			892883	48 hr	Unh	1
698167	48 hr	Dead	3				1330719	48 hr	Unh	1			781345	48 hr	Unh	2
781703	48 hr	Dead	3				1485862	48 hr	Unh	1			1340828	48 hr	Unh	2
562351	48 hr	Dead	3				890153	48 hr	Unh	2			1869312	48 hr	Unh	2
1013574	48 hr	Dead	3				1833711	48 hr	Unh	2			2106378	48 hr	Unh	2
770828	48 hr	Sham	3				2048413	48 hr	Unh	2			1307659	48 hr	Unh	2
1.20876e+06	48 hr	Sham	3				1358147	48 hr	Unh	2			1574428	48 hr	Unh	2
1585660	48 hr	Sham	3				760117	48 hr	Unh	2			920499	48 hr	Unh	2
1088811	48 hr	Sham	3				1210881	48 hr	Unh	2			1420620	48 hr	Unh	2
703784	48 hr	Sham	3				1552153	48 hr	Unh	2			2283603	48 hr	Unh	2
1620293	48 hr	Sham	3				1685486	48 hr	Unh	2			1701171	48 hr	Unh	2
1415907	48 hr	Sham	3				1308535	48 hr	Unh	2			1150964	48 hr	Unh	2
931500	48 hr	Sham	3				1323705	48 hr	Unh	2			924838	48 hr	Unh	2
839007	48 hr	Unh	3				1598648	48 hr	Unh	2			1743867	48 hr	Unh	3
673856	48 hr	Unh	3				1049962	48 hr	Unh	2			1403687	48 hr	Unh	3
1601898	48 hr	Unh	3				793620	48 hr	Unh	3			1708806	48 hr	Unh	3
1267004	48 hr	Unh	3				1428328	48 hr	Unh	3			2333818	48 hr	Unh	3
1576670	48 hr	Unh	3				740229	48 hr	Unh	3			1619050	48 hr	Unh	3
1.12435e+06	48 hr	Unh	3				868991	48 hr	Unh	3			932105	48 hr	Unh	3
1384808	48 hr	Unh	3				1674309	48 hr	Unh	3			1229463	48 hr	Unh	3
829235	48 hr	Unh	3				1457233	48 hr	Unh	3			973927	48 hr	Unh	3
1.0361e+06	48 hr	Unh	3				1536633	48 hr	Unh	3			1334499	48 hr	Unh	3
833320	48 hr	Unh	3				1560266	48 hr	Unh	3				48 hr	Unh	3
1.12068e+06	48 hr	Unh	3
1346096	48 hr	Unh	3
668038	48 hr	Unh	3
1013179	48 hr	Unh	3

## Sheet: B.subtillis 44
		0-24 hrs					2-3 days						4-5 days
counts	time	treatment	block		counts	time	treatment	block		counts	time	treatment	block
312	0 hr	Alive	1		391	0 hr	Alive	1		310	0 hr	Alive	1
476	0 hr	Alive	1		361	0 hr	Alive	1		257	0 hr	Alive	1
354	0 hr	Alive	1		367	0 hr	Alive	1		337	0 hr	Alive	1
449	0 hr	Alive	1		379	0 hr	Alive	1		415	0 hr	Alive	1
438	0 hr	Alive	1		375	0 hr	Alive	1		240	0 hr	Alive	1
622	0 hr	Alive	1		222	0 hr	Alive	1		481	0 hr	Alive	1
395	0 hr	Alive	1		403	0 hr	Alive	1		232	0 hr	Alive	1
409	0 hr	Alive	1		422	0 hr	Alive	1		250	0 hr	Alive	1
487	0 hr	Alive	1		449	0 hr	Alive	1		552	0 hr	Alive	1
257	0 hr	Dead	1		405	0 hr	Dead	1		460	0 hr	Sham	1
493	0 hr	Dead	1		255	0 hr	Dead	1		266	0 hr	Sham	1
365	0 hr	Dead	1		492	0 hr	Dead	1		389	0 hr	Sham	1
595	0 hr	Dead	1		200	0 hr	Dead	1		446	0 hr	Sham	1
441	0 hr	Dead	1		571	0 hr	Dead	1		749	0 hr	Sham	1
347	0 hr	Dead	1		310	0 hr	Dead	1		434	0 hr	Sham	1
407	0 hr	Dead	1		249	0 hr	Dead	1		474	0 hr	Sham	1
537	0 hr	Dead	1		367	0 hr	Dead	1		395	0 hr	Sham	1
521	0 hr	Dead	1		481	0 hr	Dead	1		477	0 hr	Sham	1
364	0 hr	Sham	1		434	0 hr	Sham	1		369	0 hr	Unh	1
568	0 hr	Sham	1		468	0 hr	Sham	1		742	0 hr	Unh	1
343	0 hr	Sham	1		339	0 hr	Sham	1		255	0 hr	Unh	1
354	0 hr	Sham	1		265	0 hr	Sham	1		460	0 hr	Unh	1
253	0 hr	Sham	1		269	0 hr	Sham	1		411	0 hr	Unh	1
602	0 hr	Sham	1		579	0 hr	Sham	1		461	0 hr	Unh	1
421	0 hr	Sham	1		274	0 hr	Sham	1		576	0 hr	Unh	1
233	0 hr	Sham	1		477	0 hr	Sham	1		384	0 hr	Unh	1
395	0 hr	Sham	1		422	0 hr	Sham	1		463	0 hr	Unh	1
491	0 hr	Unh	1		476	0 hr	Unh	1		721	0 hr	Alive	2
304	0 hr	Unh	1		270	0 hr	Unh	1		407	0 hr	Alive	2
278	0 hr	Unh	1		276	0 hr	Unh	1		370	0 hr	Alive	2
488	0 hr	Unh	1		349	0 hr	Unh	1		227	0 hr	Alive	2
260	0 hr	Unh	1		234	0 hr	Unh	1		234	0 hr	Alive	2
429	0 hr	Unh	1		697	0 hr	Unh	1		216	0 hr	Alive	2
403	0 hr	Unh	1		795	0 hr	Unh	1		583	0 hr	Alive	2
346	0 hr	Unh	1		824	0 hr	Unh	1		485	0 hr	Alive	2
323	0 hr	Unh	1		400	0 hr	Unh	1		359	0 hr	Alive	2
6731.69	12 hr	Alive	1		6102	12 hr	Alive	1		235	0 hr	Alive	2
4386.82	12 hr	Alive	1		3411	12 hr	Alive	1		267	0 hr	Alive	2
5926.82	12 hr	Alive	1		5653	12 hr	Alive	1		256	0 hr	Alive	2
4677	12 hr	Alive	1		4386.82	12 hr	Alive	1		279	0 hr	Sham	2
7010	12 hr	Alive	1		7050	12 hr	Alive	1		332	0 hr	Sham	2
4700	12 hr	Alive	1		3899	12 hr	Alive	1		445	0 hr	Sham	2
10184	12 hr	Alive	1		5780.47	12 hr	Alive	1		395	0 hr	Sham	2
7141.44	12 hr	Alive	1		3521	12 hr	Alive	1		412	0 hr	Sham	2
6426	12 hr	Alive	1		4010	12 hr	Dead	1		367	0 hr	Sham	2
7376	12 hr	Dead	1		3947	12 hr	Dead	1		454	0 hr	Sham	2
5049	12 hr	Dead	1		5708	12 hr	Dead	1		569	0 hr	Sham	2
3567	12 hr	Dead	1		6987	12 hr	Dead	1		370	0 hr	Sham	2
7365.84	12 hr	Dead	1		3187	12 hr	Dead	1		430	0 hr	Sham	2
3182	12 hr	Dead	1		6834	12 hr	Dead	1		240	0 hr	Sham	2
6787	12 hr	Dead	1		6316	12 hr	Dead	1		431	0 hr	Sham	2
5956.08	12 hr	Dead	1		7710	12 hr	Dead	1		567	0 hr	Unh	2
2858.51	12 hr	Dead	1		7750	12 hr	Dead	1		251	0 hr	Unh	2
3073.16	12 hr	Dead	1		3548	12 hr	Sham	1		473	0 hr	Unh	2
7430	12 hr	Sham	1		3694	12 hr	Sham	1		421	0 hr	Unh	2
3409.75	12 hr	Sham	1		7908	12 hr	Sham	1		470	0 hr	Unh	2
6238	12 hr	Sham	1		7355	12 hr	Sham	1		365	0 hr	Unh	2
3073.16	12 hr	Sham	1		6333	12 hr	Sham	1		253	0 hr	Unh	2
5221	12 hr	Sham	1		8200	12 hr	Sham	1		340	0 hr	Unh	2
5758	12 hr	Sham	1		9580	12 hr	Sham	1		436	0 hr	Unh	2
8073.16	12 hr	Sham	1		6098	12 hr	Sham	1		754	0 hr	Unh	2
3409.75	12 hr	Sham	1		5663	12 hr	Sham	1		560	0 hr	Unh	2
5780.47	12 hr	Sham	1		8218	12 hr	Unh	1		346	0 hr	Unh	2
8539	12 hr	Unh	1		6970	12 hr	Unh	1		476	0 hr	Alive	3
7108	12 hr	Unh	1		5219.5	12 hr	Unh	1		524	0 hr	Alive	3
7470	12 hr	Unh	1		6212	12 hr	Unh	1		487	0 hr	Alive	3
9132	12 hr	Unh	1		6422	12 hr	Unh	1		269	0 hr	Alive	3
7387	12 hr	Unh	1		7062	12 hr	Unh	1		269	0 hr	Alive	3
3930	12 hr	Unh	1		8319	12 hr	Unh	1		398	0 hr	Alive	3
10706	12 hr	Unh	1		5253.64	12 hr	Unh	1		405	0 hr	Alive	3
3087.8	12 hr	Unh	1		7526	12 hr	Unh	1		254	0 hr	Alive	3
5897.54	12 hr	Unh	1		5884	12 hr	Unh	1		258	0 hr	Alive	3
6990.22	12 hr	Unh	1		7661	12 hr	Unh	1		273	0 hr	Alive	3
7949.43	24 hr	Alive	1		4625	12 hr	Unh	1		365	0 hr	Sham	3
6478.96	24 hr	Alive	1		7166	12 hr	Unh	1		554	0 hr	Sham	3
6325.84	24 hr	Alive	1		11298	24 hr	Alive	1		352	0 hr	Sham	3
6478.96	24 hr	Alive	1		5034	24 hr	Alive	1		262	0 hr	Sham	3
501	24 hr	Alive	1		8559	24 hr	Alive	1		260	0 hr	Sham	3
9461	24 hr	Alive	1		4974.72	24 hr	Alive	1		255	0 hr	Sham	3
5770	24 hr	Alive	1		5872	24 hr	Alive	1		323	0 hr	Sham	3
10131	24 hr	Alive	1		9518	24 hr	Dead	1		256	0 hr	Sham	3
5017.97	24 hr	Dead	1		9337	24 hr	Dead	1		469	0 hr	Sham	3
5517	24 hr	Dead	1		9648	24 hr	Dead	1		563	0 hr	Unh	3
8684	24 hr	Dead	1		7658	24 hr	Dead	1		350	0 hr	Unh	3
8595	24 hr	Dead	1		9974.72	24 hr	Dead	1		291	0 hr	Unh	3
10824	24 hr	Dead	1		8217	24 hr	Dead	1		270	0 hr	Unh	3
9039.6	24 hr	Dead	1		5396	24 hr	Dead	1		483	0 hr	Unh	3
8614.88	24 hr	Dead	1		5452	24 hr	Dead	1		607	0 hr	Unh	3
6542.13	24 hr	Dead	1		9932	24 hr	Dead	1		278	0 hr	Unh	3
5017.97	24 hr	Dead	1		5327	24 hr	Sham	1		416	0 hr	Unh	3
7152	24 hr	Sham	1		8785	24 hr	Sham	1		3870	12 hr	Alive	1
8592	24 hr	Sham	1		11254	24 hr	Sham	1		5997	12 hr	Alive	1
7974.72	24 hr	Sham	1		7466	24 hr	Sham	1		3669	12 hr	Alive	1
5897	24 hr	Sham	1		10284	24 hr	Sham	1		5967	12 hr	Alive	1
11809.5	24 hr	Sham	1		8075	24 hr	Sham	1		6375.59	12 hr	Alive	1
9374	24 hr	Sham	1		8293	24 hr	Sham	1		6731.69	12 hr	Alive	1
9039.6	24 hr	Sham	1		8614.88	24 hr	Sham	1		8035	12 hr	Alive	1
8543.53	24 hr	Sham	1		5608	24 hr	Sham	1		8444	12 hr	Alive	1
9030.89	24 hr	Sham	1		6406	24 hr	Sham	1		3294	12 hr	Alive	1
5510	24 hr	Unh	1		7052	24 hr	Unh	1		4624	12 hr	Sham	1
10798	24 hr	Unh	1		5563.76	24 hr	Unh	1		7710	12 hr	Sham	1
10579	24 hr	Unh	1		6325.84	24 hr	Unh	1		9520	12 hr	Sham	1
9372	24 hr	Unh	1		5357	24 hr	Unh	1		5663.4	12 hr	Sham	1
10482	24 hr	Unh	1		5620	24 hr	Unh	1		6172	12 hr	Sham	1
8482	24 hr	Unh	1		9559	24 hr	Unh	1		7551	12 hr	Sham	1
8716.57	24 hr	Unh	1		5663	24 hr	Unh	1		7366	12 hr	Sham	1
11809.5	24 hr	Unh	1		4953.09	24 hr	Unh	1		10478	12 hr	Sham	1
7974.72	24 hr	Unh	1		5872	24 hr	Unh	1		9624	12 hr	Sham	1
598	4 hr	Alive	1		7118	24 hr	Unh	1		5790	12 hr	Unh	1
246	4 hr	Alive	1		8773	24 hr	Unh	1		6424.38	12 hr	Unh	1
578	4 hr	Alive	1		655	4 hr	Alive	1		5020	12 hr	Unh	1
706	4 hr	Alive	1		795	4 hr	Alive	1		10656	12 hr	Unh	1
529	4 hr	Alive	1		759	4 hr	Alive	1		6115	12 hr	Unh	1
706	4 hr	Alive	1		520	4 hr	Alive	1		5623	12 hr	Unh	1
614	4 hr	Alive	1		404.2	4 hr	Alive	1		7342	12 hr	Unh	1
814	4 hr	Alive	1		43	4 hr	Alive	1		6261	12 hr	Unh	1
484	4 hr	Alive	1		297.7	4 hr	Alive	1		5553	12 hr	Unh	1
326	4 hr	Dead	1		447	4 hr	Alive	1		8448	12 hr	Unh	1
289	4 hr	Dead	1		713	4 hr	Alive	1		8557	12 hr	Alive	2
496	4 hr	Dead	1		660	4 hr	Dead	1		3900	12 hr	Alive	2
451	4 hr	Dead	1		652	4 hr	Dead	1		9397	12 hr	Alive	2
402.9	4 hr	Dead	1		213.5	4 hr	Dead	1		3827	12 hr	Alive	2
733	4 hr	Dead	1		237	4 hr	Dead	1		7031	12 hr	Alive	2
429.1	4 hr	Dead	1		694	4 hr	Dead	1		9220	12 hr	Alive	2
598.1	4 hr	Dead	1		644	4 hr	Dead	1		9007	12 hr	Alive	2
273	4 hr	Dead	1		45	4 hr	Dead	1		6361	12 hr	Alive	2
236	4 hr	Sham	1		532	4 hr	Dead	1		5765	12 hr	Alive	2
585	4 hr	Sham	1		532	4 hr	Dead	1		6500	12 hr	Alive	2
649	4 hr	Sham	1		516	4 hr	Sham	1		2858.51	12 hr	Alive	2
784	4 hr	Sham	1		577	4 hr	Sham	1		7351	12 hr	Alive	2
636	4 hr	Sham	1		289	4 hr	Sham	1		5336.57	12 hr	Sham	2
246	4 hr	Sham	1		771	4 hr	Sham	1		10443	12 hr	Sham	2
273	4 hr	Sham	1		534	4 hr	Sham	1		6893	12 hr	Sham	2
402.9	4 hr	Sham	1		239	4 hr	Sham	1		7942	12 hr	Sham	2
213.5	4 hr	Sham	1		775	4 hr	Sham	1		7665	12 hr	Sham	2
41	4 hr	Unh	1		663	4 hr	Sham	1		8530	12 hr	Sham	2
296	4 hr	Unh	1		550	4 hr	Sham	1		3355	12 hr	Sham	2
899	4 hr	Unh	1		563	4 hr	Unh	1		3561	12 hr	Sham	2
766	4 hr	Unh	1		710	4 hr	Unh	1		7773	12 hr	Sham	2
710	4 hr	Unh	1		503	4 hr	Unh	1		3429	12 hr	Sham	2
848	4 hr	Unh	1		818	4 hr	Unh	1		6395.11	12 hr	Sham	2
523.9	4 hr	Unh	1		724	4 hr	Unh	1		4845	12 hr	Sham	2
709.8	4 hr	Unh	1		321	4 hr	Unh	1		5441	12 hr	Unh	2
579	4 hr	Unh	1		772	4 hr	Unh	1		4975	12 hr	Unh	2
8238.13	48 hr	Alive	1		44	4 hr	Unh	1		7577	12 hr	Unh	2
10581.8	48 hr	Alive	1		861	4 hr	Unh	1		4670	12 hr	Unh	2
3581.8	48 hr	Alive	1		10386	48 hr	Alive	1		5185	12 hr	Unh	2
4522	48 hr	Alive	1		4726	48 hr	Alive	1		8073	12 hr	Unh	2
12973	48 hr	Alive	1		11362	48 hr	Alive	1		3621	12 hr	Unh	2
4901	48 hr	Alive	1		7259	48 hr	Alive	1		4901	12 hr	Unh	2
11069	48 hr	Alive	1		7944	48 hr	Alive	1		7829.24	12 hr	Unh	2
8120	48 hr	Alive	1		4717	48 hr	Alive	1		6087.8	12 hr	Unh	2
7663	48 hr	Alive	1		13078	48 hr	Dead	1		9080	12 hr	Unh	2
8357	48 hr	Dead	1		6167	48 hr	Dead	1		3117	12 hr	Unh	2
7217	48 hr	Dead	1		6483.05	48 hr	Dead	1		3399	12 hr	Alive	3
4327	48 hr	Dead	1		6596	48 hr	Dead	1		6714	12 hr	Alive	3
6083.25	48 hr	Dead	1		10639	48 hr	Dead	1		6901	12 hr	Alive	3
11295	48 hr	Dead	1		3847	48 hr	Dead	1		8071	12 hr	Alive	3
7967	48 hr	Dead	1		6822	48 hr	Dead	1		5958	12 hr	Alive	3
10289	48 hr	Dead	1		10317	48 hr	Dead	1		5326.81	12 hr	Alive	3
9617.12	48 hr	Dead	1		4539	48 hr	Dead	1		3676	12 hr	Alive	3
6760.89	48 hr	Dead	1		11299	48 hr	Sham	1		3587	12 hr	Alive	3
11075	48 hr	Sham	1		7827	48 hr	Sham	1		3783	12 hr	Alive	3
11322	48 hr	Sham	1		7710	48 hr	Sham	1		10493	12 hr	Alive	3
8088	48 hr	Sham	1		8569	48 hr	Sham	1		8563	12 hr	Sham	3
8026	48 hr	Sham	1		4816	48 hr	Sham	1		7797	12 hr	Sham	3
4781	48 hr	Sham	1		7535	48 hr	Sham	1		3315	12 hr	Sham	3
10237	48 hr	Sham	1		7397	48 hr	Sham	1		7603	12 hr	Sham	3
7760.89	48 hr	Sham	1		12311	48 hr	Sham	1		6689	12 hr	Sham	3
4172.79	48 hr	Sham	1		8045	48 hr	Sham	1		3850	12 hr	Sham	3
7074.05	48 hr	Sham	1		7133.58	48 hr	Sham	1		8198	12 hr	Sham	3
8049	48 hr	Unh	1		5888	48 hr	Unh	1		3453	12 hr	Unh	3
8760.89	48 hr	Unh	1		11043	48 hr	Unh	1		4852	12 hr	Unh	3
7588	48 hr	Unh	1		10267	48 hr	Unh	1		8116	12 hr	Unh	3
12255	48 hr	Unh	1		10250	48 hr	Unh	1		8430	12 hr	Unh	3
8043	48 hr	Unh	1		9133.58	48 hr	Unh	1		5788	12 hr	Unh	3
9108	48 hr	Unh	1		9778.3	48 hr	Unh	1		7536.56	12 hr	Unh	3
3778.79	48 hr	Unh	1		8093	48 hr	Unh	1		4047	12 hr	Unh	3
7217.32	48 hr	Unh	1		8033	48 hr	Unh	1		10247	12 hr	Unh	3
9778.3	48 hr	Unh	1		12184	48 hr	Unh	1		7774	12 hr	Unh	3
732	0 hr	Alive	2		466	0 hr	Alive	2		9336	24 hr	Alive	1
262	0 hr	Alive	2		545	0 hr	Alive	2		8872	24 hr	Alive	1
742	0 hr	Alive	2		253	0 hr	Alive	2		4931.46	24 hr	Alive	1
521	0 hr	Alive	2		337	0 hr	Alive	2		7459	24 hr	Alive	1
398	0 hr	Alive	2		581	0 hr	Alive	2		8873	24 hr	Alive	1
239	0 hr	Alive	2		266	0 hr	Alive	2		4950	24 hr	Alive	1
322	0 hr	Alive	2		361	0 hr	Alive	2		5061.23	24 hr	Alive	1
704	0 hr	Alive	2		477	0 hr	Alive	2		10358	24 hr	Alive	1
263	0 hr	Alive	2		262	0 hr	Alive	2		10010	24 hr	Sham	1
268	0 hr	Alive	2		428	0 hr	Alive	2		9393	24 hr	Sham	1
429	0 hr	Alive	2		403	0 hr	Alive	2		7105	24 hr	Sham	1
438	0 hr	Alive	2		353	0 hr	Alive	2		7764.88	24 hr	Sham	1
434	0 hr	Dead	2		391	0 hr	Dead	2		5441	24 hr	Sham	1
409	0 hr	Dead	2		466	0 hr	Dead	2		7353.93	24 hr	Sham	1
272	0 hr	Dead	2		459	0 hr	Dead	2		10508	24 hr	Sham	1
607	0 hr	Dead	2		347	0 hr	Dead	2		10712	24 hr	Sham	1
255	0 hr	Dead	2		346	0 hr	Dead	2		7714	24 hr	Sham	1
407	0 hr	Dead	2		418	0 hr	Dead	2		10225	24 hr	Unh	1
424	0 hr	Dead	2		406	0 hr	Dead	2		8360	24 hr	Unh	1
257	0 hr	Dead	2		229	0 hr	Dead	2		9769	24 hr	Unh	1
232	0 hr	Dead	2		497	0 hr	Dead	2		528	24 hr	Unh	1
362	0 hr	Dead	2		544	0 hr	Dead	2		5422	24 hr	Unh	1
704	0 hr	Dead	2		307	0 hr	Dead	2		7244	24 hr	Unh	1
422	0 hr	Dead	2		610	0 hr	Dead	2		13483	24 hr	Unh	1
428	0 hr	Sham	2		323	0 hr	Sham	2		7425	24 hr	Unh	1
479	0 hr	Sham	2		443	0 hr	Sham	2		5304	24 hr	Unh	1
374	0 hr	Sham	2		278	0 hr	Sham	2		4937.92	24 hr	Unh	1
264	0 hr	Sham	2		595	0 hr	Sham	2		9400	24 hr	Alive	2
428	0 hr	Sham	2		235	0 hr	Sham	2		5433	24 hr	Alive	2
233	0 hr	Sham	2		604	0 hr	Sham	2		10187	24 hr	Alive	2
406	0 hr	Sham	2		265	0 hr	Sham	2		4974.72	24 hr	Alive	2
358	0 hr	Sham	2		408	0 hr	Sham	2		9192	24 hr	Alive	2
310	0 hr	Sham	2		459	0 hr	Sham	2		8018	24 hr	Alive	2
403	0 hr	Sham	2		585	0 hr	Sham	2		5919	24 hr	Alive	2
234	0 hr	Sham	2		229	0 hr	Sham	2		13666	24 hr	Alive	2
407	0 hr	Sham	2		249	0 hr	Sham	2		10526	24 hr	Alive	2
264	0 hr	Unh	2		280	0 hr	Unh	2		7829.77	24 hr	Alive	2
635	0 hr	Unh	2		482	0 hr	Unh	2		8370.5	24 hr	Alive	2
238	0 hr	Unh	2		311	0 hr	Unh	2		7571	24 hr	Alive	2
233	0 hr	Unh	2		249	0 hr	Unh	2		13796	24 hr	Sham	2
495	0 hr	Unh	2		232	0 hr	Unh	2		5889	24 hr	Sham	2
271	0 hr	Unh	2		753	0 hr	Unh	2		8348	24 hr	Sham	2
434	0 hr	Unh	2		445	0 hr	Unh	2		8807	24 hr	Sham	2
250	0 hr	Unh	2		250	0 hr	Unh	2		8861	24 hr	Sham	2
233	0 hr	Unh	2		270	0 hr	Unh	2		5810	24 hr	Sham	2
367	0 hr	Unh	2		250	0 hr	Unh	2		10071	24 hr	Sham	2
635	0 hr	Unh	2		387	0 hr	Unh	2		11662	24 hr	Sham	2
222	0 hr	Unh	2		251	0 hr	Unh	2		8932	24 hr	Sham	2
4975.59	12 hr	Alive	2		7798	12 hr	Alive	2		7290	24 hr	Sham	2
7463.39	12 hr	Alive	2		5975	12 hr	Alive	2		5842	24 hr	Sham	2
9073.16	12 hr	Alive	2		9842	12 hr	Alive	2		9375	24 hr	Sham	2
5336.57	12 hr	Alive	2		8068	12 hr	Alive	2		9966	24 hr	Unh	2
8289	12 hr	Alive	2		4297.54	12 hr	Alive	2		6295	24 hr	Unh	2
8573	12 hr	Alive	2		8764	12 hr	Alive	2		5147	24 hr	Unh	2
3657	12 hr	Alive	2		11323	12 hr	Alive	2		7587	24 hr	Unh	2
8167	12 hr	Alive	2		6160	12 hr	Alive	2		8803.08	24 hr	Unh	2
6030	12 hr	Alive	2		3596	12 hr	Alive	2		7807	24 hr	Unh	2
6142	12 hr	Alive	2		6759	12 hr	Alive	2		13953	24 hr	Unh	2
3753	12 hr	Alive	2		7169	12 hr	Alive	2		5523	24 hr	Unh	2
5868	12 hr	Alive	2		8012	12 hr	Alive	2		5479	24 hr	Unh	2
7982	12 hr	Dead	2		9478	12 hr	Dead	2		8717	24 hr	Unh	2
3621	12 hr	Dead	2		7043	12 hr	Dead	2		5501	24 hr	Unh	2
3889	12 hr	Dead	2		3721	12 hr	Dead	2		7949.43	24 hr	Unh	2
4010	12 hr	Dead	2		3879	12 hr	Dead	2		8250	24 hr	Alive	3
4880	12 hr	Dead	2		6705	12 hr	Dead	2		9911	24 hr	Alive	3
5004	12 hr	Dead	2		5907	12 hr	Dead	2		5649	24 hr	Alive	3
5681	12 hr	Dead	2		9984	12 hr	Dead	2		9558	24 hr	Alive	3
8978	12 hr	Dead	2		7516	12 hr	Dead	2		7563.76	24 hr	Alive	3
6395.11	12 hr	Dead	2		4700	12 hr	Dead	2		5854	24 hr	Alive	3
4297.54	12 hr	Dead	2		3963	12 hr	Dead	2		9646	24 hr	Alive	3
6375.59	12 hr	Dead	2		8302	12 hr	Dead	2		7063	24 hr	Alive	3
3219.5	12 hr	Dead	2		6856	12 hr	Dead	2		10303	24 hr	Alive	3
3412	12 hr	Sham	2		6297	12 hr	Sham	2		5637	24 hr	Alive	3
7087	12 hr	Sham	2		9073.16	12 hr	Sham	2		9555.05	24 hr	Alive	3
5897.54	12 hr	Sham	2		7185.34	12 hr	Sham	2		10828	24 hr	Sham	3
5953	12 hr	Sham	2		8232	12 hr	Sham	2		10211	24 hr	Sham	3
4819	12 hr	Sham	2		3722	12 hr	Sham	2		6542.13	24 hr	Sham	3
7428	12 hr	Sham	2		8604	12 hr	Sham	2		8441	24 hr	Sham	3
3981	12 hr	Sham	2		6628	12 hr	Sham	2		5482	24 hr	Sham	3
3976	12 hr	Sham	2		8887	12 hr	Sham	2		10351	24 hr	Sham	3
9463.39	12 hr	Sham	2		9006	12 hr	Sham	2		5483	24 hr	Sham	3
7365.84	12 hr	Sham	2		7563	12 hr	Sham	2		9027	24 hr	Sham	3
6424.38	12 hr	Sham	2		3826	12 hr	Sham	2		7123	24 hr	Unh	3
6956.08	12 hr	Sham	2		7002	12 hr	Sham	2		6057	24 hr	Unh	3
7497	12 hr	Unh	2		7730	12 hr	Unh	2		8283	24 hr	Unh	3
3299	12 hr	Unh	2		8073.16	12 hr	Unh	2		9313	24 hr	Unh	3
7424	12 hr	Unh	2		8353	12 hr	Unh	2		10279	24 hr	Unh	3
7117	12 hr	Unh	2		3417	12 hr	Unh	2		9336	24 hr	Unh	3
8070	12 hr	Unh	2		6569	12 hr	Unh	2		8502	24 hr	Unh	3
4365.84	12 hr	Unh	2		3759	12 hr	Unh	2		10704	24 hr	Unh	3
4997	12 hr	Unh	2		4013	12 hr	Unh	2		641	4 hr	Alive	1
7691	12 hr	Unh	2		6074	12 hr	Unh	2		439	4 hr	Alive	1
8365.84	12 hr	Unh	2		6987	12 hr	Unh	2		570	4 hr	Alive	1
3409.75	12 hr	Unh	2		7964	12 hr	Unh	2		666	4 hr	Alive	1
6370.71	12 hr	Unh	2		4808	12 hr	Unh	2		274.3	4 hr	Alive	1
7829.24	12 hr	Unh	2		3694	12 hr	Unh	2		538	4 hr	Alive	1
7353.93	24 hr	Alive	2		8170	24 hr	Alive	2		794	4 hr	Alive	1
9030.89	24 hr	Alive	2		5039.6	24 hr	Alive	2		45	4 hr	Alive	1
4542.13	24 hr	Alive	2		10294	24 hr	Alive	2		561	4 hr	Alive	1
4931.46	24 hr	Alive	2		10312	24 hr	Alive	2		626	4 hr	Sham	1
5440	24 hr	Alive	2		4926	24 hr	Alive	2		747	4 hr	Sham	1
8846	24 hr	Alive	2		14148	24 hr	Alive	2		513	4 hr	Sham	1
5793	24 hr	Alive	2		8516	24 hr	Alive	2		480.8	4 hr	Sham	1
5661	24 hr	Alive	2		5527	24 hr	Alive	2		706	4 hr	Sham	1
5381	24 hr	Alive	2		8543.53	24 hr	Alive	2		509	4 hr	Sham	1
8309	24 hr	Alive	2		7877	24 hr	Alive	2		714	4 hr	Sham	1
12407	24 hr	Alive	2		8619.94	24 hr	Alive	2		241	4 hr	Sham	1
5733	24 hr	Alive	2		7896	24 hr	Alive	2		775	4 hr	Sham	1
10448	24 hr	Dead	2		9030.89	24 hr	Dead	2		736	4 hr	Unh	1
10119	24 hr	Dead	2		5303	24 hr	Dead	2		495	4 hr	Unh	1
10269	24 hr	Dead	2		13728	24 hr	Dead	2		242.9	4 hr	Unh	1
6654	24 hr	Dead	2		6843	24 hr	Dead	2		791	4 hr	Unh	1
6822	24 hr	Dead	2		9006	24 hr	Dead	2		496.4	4 hr	Unh	1
5459	24 hr	Dead	2		9316	24 hr	Dead	2		241	4 hr	Unh	1
12942	24 hr	Dead	2		11571.6	24 hr	Dead	2		641	4 hr	Unh	1
7670	24 hr	Dead	2		9069	24 hr	Dead	2		491	4 hr	Unh	1
7829.77	24 hr	Dead	2		9536	24 hr	Dead	2		286	4 hr	Unh	1
6901.12	24 hr	Dead	2		5898	24 hr	Dead	2		348	4 hr	Alive	2
4758.42	24 hr	Dead	2		5868	24 hr	Dead	2		866	4 hr	Alive	2
7563.76	24 hr	Dead	2		7351	24 hr	Dead	2		539	4 hr	Alive	2
5512	24 hr	Sham	2		9993	24 hr	Sham	2		678	4 hr	Alive	2
527	24 hr	Sham	2		13153	24 hr	Sham	2		241	4 hr	Alive	2
5437	24 hr	Sham	2		7206	24 hr	Sham	2		439	4 hr	Alive	2
9263	24 hr	Sham	2		9676	24 hr	Sham	2		787	4 hr	Alive	2
5429	24 hr	Sham	2		6912	24 hr	Sham	2		562	4 hr	Alive	2
8954	24 hr	Sham	2		7473	24 hr	Sham	2		796	4 hr	Alive	2
8214	24 hr	Sham	2		9483	24 hr	Sham	2		647	4 hr	Alive	2
521	24 hr	Sham	2		5700	24 hr	Sham	2		677	4 hr	Alive	2
4974.72	24 hr	Sham	2		5172	24 hr	Sham	2		790	4 hr	Alive	2
5061.23	24 hr	Sham	2		9643	24 hr	Sham	2		322	4 hr	Sham	2
8803.08	24 hr	Sham	2		10243	24 hr	Sham	2		657	4 hr	Sham	2
9555.05	24 hr	Sham	2		9942	24 hr	Sham	2		683	4 hr	Sham	2
7843	24 hr	Unh	2		7564	24 hr	Unh	2		686	4 hr	Sham	2
5442	24 hr	Unh	2		5657	24 hr	Unh	2		508	4 hr	Sham	2
9600	24 hr	Unh	2		10422	24 hr	Unh	2		687	4 hr	Sham	2
7535	24 hr	Unh	2		5470	24 hr	Unh	2		169.5	4 hr	Sham	2
8487	24 hr	Unh	2		9230	24 hr	Unh	2		291	4 hr	Sham	2
8716.57	24 hr	Unh	2		10735	24 hr	Unh	2		526	4 hr	Sham	2
5340	24 hr	Unh	2		5525	24 hr	Unh	2		327	4 hr	Sham	2
10806	24 hr	Unh	2		9949	24 hr	Unh	2		278	4 hr	Sham	2
5039.6	24 hr	Unh	2		8803.08	24 hr	Unh	2		470	4 hr	Sham	2
4937.92	24 hr	Unh	2		10651	24 hr	Unh	2		326	4 hr	Unh	2
11571.6	24 hr	Unh	2		7961	24 hr	Unh	2		284	4 hr	Unh	2
6758.42	24 hr	Unh	2		8726	24 hr	Unh	2		529	4 hr	Unh	2
442	4 hr	Alive	2		549	4 hr	Alive	2		341	4 hr	Unh	2
663	4 hr	Alive	2		273	4 hr	Alive	2		555.2	4 hr	Unh	2
773	4 hr	Alive	2		561	4 hr	Alive	2		830	4 hr	Unh	2
496.4	4 hr	Alive	2		221	4 hr	Alive	2		607	4 hr	Unh	2
521	4 hr	Alive	2		576	4 hr	Alive	2		203	4 hr	Unh	2
444	4 hr	Alive	2		523.9	4 hr	Alive	2		273	4 hr	Unh	2
447	4 hr	Alive	2		429.1	4 hr	Alive	2		445	4 hr	Unh	2
709.8	4 hr	Alive	2		585	4 hr	Alive	2		598	4 hr	Unh	2
718	4 hr	Alive	2		306	4 hr	Alive	2		581	4 hr	Unh	2
245	4 hr	Alive	2		689	4 hr	Alive	2		483	4 hr	Alive	3
294	4 hr	Alive	2		578	4 hr	Alive	2		321	4 hr	Alive	3
301	4 hr	Alive	2		511	4 hr	Alive	2		317	4 hr	Alive	3
835	4 hr	Dead	2		545	4 hr	Dead	2		571	4 hr	Alive	3
420	4 hr	Dead	2		296	4 hr	Dead	2		785	4 hr	Alive	3
750	4 hr	Dead	2		473	4 hr	Dead	2		499	4 hr	Alive	3
801	4 hr	Dead	2		761	4 hr	Dead	2		695.5	4 hr	Alive	3
537	4 hr	Dead	2		327	4 hr	Dead	2		267	4 hr	Alive	3
774	4 hr	Dead	2		540	4 hr	Dead	2		668	4 hr	Alive	3
663	4 hr	Dead	2		288	4 hr	Dead	2		540	4 hr	Alive	3
661	4 hr	Dead	2		440	4 hr	Dead	2		688	4 hr	Sham	3
201.6	4 hr	Dead	2		558	4 hr	Dead	2		791	4 hr	Sham	3
470.6	4 hr	Dead	2		566	4 hr	Dead	2		499	4 hr	Sham	3
555.2	4 hr	Dead	2		592	4 hr	Dead	2		783	4 hr	Sham	3
286	4 hr	Dead	2		503.1	4 hr	Dead	2		466.7	4 hr	Sham	3
286	4 hr	Sham	2		322	4 hr	Sham	2		774	4 hr	Sham	3
570	4 hr	Sham	2		643	4 hr	Sham	2		899	4 hr	Sham	3
334	4 hr	Sham	2		501	4 hr	Sham	2		319	4 hr	Sham	3
317	4 hr	Sham	2		442	4 hr	Sham	2		818	4 hr	Sham	3
330	4 hr	Sham	2		788	4 hr	Sham	2		649	4 hr	Unh	3
613	4 hr	Sham	2		518	4 hr	Sham	2		295	4 hr	Unh	3
734	4 hr	Sham	2		570	4 hr	Sham	2		638.3	4 hr	Unh	3
665	4 hr	Sham	2		569	4 hr	Sham	2		239	4 hr	Unh	3
663	4 hr	Sham	2		564	4 hr	Sham	2		542	4 hr	Unh	3
529	4 hr	Sham	2		564	4 hr	Sham	2		678	4 hr	Unh	3
404.2	4 hr	Sham	2		434.4	4 hr	Sham	2		570	4 hr	Unh	3
729.1	4 hr	Sham	2		501	4 hr	Sham	2		556	4 hr	Unh	3
563	4 hr	Unh	2		311	4 hr	Unh	2		9825	48 hr	Alive	1
599	4 hr	Unh	2		812	4 hr	Unh	2		9073	48 hr	Alive	1
585	4 hr	Unh	2		339	4 hr	Unh	2		7196	48 hr	Alive	1
308	4 hr	Unh	2		809	4 hr	Unh	2		12121	48 hr	Alive	1
467	4 hr	Unh	2		517	4 hr	Unh	2		7239	48 hr	Alive	1
230	4 hr	Unh	2		526	4 hr	Unh	2		6115	48 hr	Alive	1
201.6	4 hr	Unh	2		564	4 hr	Unh	2		6939.98	48 hr	Alive	1
183	4 hr	Unh	2		773	4 hr	Unh	2		5568	48 hr	Alive	1
242.9	4 hr	Unh	2		193	4 hr	Unh	2		7116	48 hr	Sham	1
377.1	4 hr	Unh	2		674.3	4 hr	Unh	2		9816	48 hr	Sham	1
695.5	4 hr	Unh	2		477	4 hr	Unh	2		10122	48 hr	Sham	1
38.6	4 hr	Unh	2		525	4 hr	Unh	2		4508	48 hr	Sham	1
6089.05	48 hr	Alive	2		6546	48 hr	Alive	2		11953	48 hr	Sham	1
9133.58	48 hr	Alive	2		8266	48 hr	Alive	2		13032	48 hr	Sham	1
8760.89	48 hr	Alive	2		5830	48 hr	Alive	2		10163	48 hr	Sham	1
6083.25	48 hr	Alive	2		9026.12	48 hr	Alive	2		7187	48 hr	Sham	1
13680	48 hr	Alive	2		11882	48 hr	Alive	2		10549	48 hr	Sham	1
3342	48 hr	Alive	2		7985	48 hr	Alive	2		7855	48 hr	Unh	1
13766	48 hr	Alive	2		8034	48 hr	Alive	2		7373	48 hr	Unh	1
11223.1	48 hr	Alive	2		8381	48 hr	Alive	2		10880	48 hr	Unh	1
9788	48 hr	Alive	2		7717	48 hr	Alive	2		6680	48 hr	Unh	1
7907	48 hr	Alive	2		4195	48 hr	Alive	2		7941	48 hr	Unh	1
4264	48 hr	Alive	2		7378	48 hr	Alive	2		12478	48 hr	Unh	1
9753	48 hr	Alive	2		8304	48 hr	Alive	2		4718	48 hr	Unh	1
7095	48 hr	Dead	2		6621	48 hr	Dead	2		7453	48 hr	Unh	1
7027	48 hr	Dead	2		10793	48 hr	Dead	2		9983	48 hr	Unh	1
4615	48 hr	Dead	2		7053	48 hr	Dead	2		7288.95	48 hr	Alive	2
8778.79	48 hr	Dead	2		7099	48 hr	Dead	2		10908	48 hr	Alive	2
6089.05	48 hr	Dead	2		7590	48 hr	Dead	2		6967	48 hr	Alive	2
11867	48 hr	Dead	2		6955	48 hr	Dead	2		13125	48 hr	Alive	2
12550	48 hr	Dead	2		12487	48 hr	Dead	2		7484	48 hr	Alive	2
14014	48 hr	Dead	2		10195	48 hr	Dead	2		11763	48 hr	Alive	2
4154.88	48 hr	Dead	2		7723	48 hr	Dead	2		10429	48 hr	Alive	2
6483.05	48 hr	Dead	2		8525	48 hr	Dead	2		10657	48 hr	Alive	2
9026.12	48 hr	Dead	2		10381	48 hr	Dead	2		10112	48 hr	Alive	2
6939.98	48 hr	Dead	2		12319	48 hr	Dead	2		11233	48 hr	Alive	2
4638	48 hr	Sham	2		4897	48 hr	Sham	2		8248	48 hr	Alive	2
6930.77	48 hr	Sham	2		8095	48 hr	Sham	2		7485	48 hr	Alive	2
9883	48 hr	Sham	2		5812	48 hr	Sham	2		4060	48 hr	Sham	2
3346	48 hr	Sham	2		7096	48 hr	Sham	2		4157	48 hr	Sham	2
4492	48 hr	Sham	2		4107	48 hr	Sham	2		8278	48 hr	Sham	2
8243	48 hr	Sham	2		12549	48 hr	Sham	2		7172.79	48 hr	Sham	2
9617.12	48 hr	Sham	2		6760.89	48 hr	Sham	2		4828	48 hr	Sham	2
8213	48 hr	Sham	2		5995	48 hr	Sham	2		5727	48 hr	Sham	2
7133.58	48 hr	Sham	2		7844	48 hr	Sham	2		4270	48 hr	Sham	2
7119.06	48 hr	Sham	2		4469	48 hr	Sham	2		7238	48 hr	Sham	2
5190.7	48 hr	Sham	2		10550	48 hr	Sham	2		8856	48 hr	Sham	2
7288.95	48 hr	Sham	2		9581.3	48 hr	Sham	2		13366	48 hr	Sham	2
6552	48 hr	Unh	2		8071	48 hr	Unh	2		3707	48 hr	Sham	2
5695	48 hr	Unh	2		7999	48 hr	Unh	2		11793.3	48 hr	Sham	2
8705	48 hr	Unh	2		8548	48 hr	Unh	2		7710	48 hr	Unh	2
7483	48 hr	Unh	2		11453	48 hr	Unh	2		12433	48 hr	Unh	2
7900	48 hr	Unh	2		9529	48 hr	Unh	2		10768	48 hr	Unh	2
10298	48 hr	Unh	2		3569	48 hr	Unh	2		8337	48 hr	Unh	2
3119.06	48 hr	Unh	2		12598	48 hr	Unh	2		8466	48 hr	Unh	2
10493	48 hr	Unh	2		10734	48 hr	Unh	2		7802	48 hr	Unh	2
5119.06	48 hr	Unh	2		8359	48 hr	Unh	2		8739.58	48 hr	Unh	2
7172.79	48 hr	Unh	2		6429.32	48 hr	Unh	2		12868	48 hr	Unh	2
6572.59	48 hr	Unh	2		11591	48 hr	Unh	2		9718	48 hr	Unh	2
9581.3	48 hr	Unh	2		8309	48 hr	Unh	2		8041	48 hr	Unh	2
372	0 hr	Alive	3		12040	48 hr	Unh	2		7265	48 hr	Unh	2
523	0 hr	Alive	3		365	0 hr	Alive	3		4488	48 hr	Unh	2
323	0 hr	Alive	3		365	0 hr	Alive	3		10140	48 hr	Unh	2
229	0 hr	Alive	3		374	0 hr	Alive	3		10579	48 hr	Unh	2
237	0 hr	Alive	3		229	0 hr	Alive	3		14122	48 hr	Alive	3
434	0 hr	Alive	3		482	0 hr	Alive	3		10930	48 hr	Alive	3
533	0 hr	Alive	3		386	0 hr	Alive	3		12621	48 hr	Alive	3
298	0 hr	Alive	3		311	0 hr	Alive	3		7226	48 hr	Alive	3
351	0 hr	Alive	3		403	0 hr	Alive	3		7384	48 hr	Alive	3
250	0 hr	Alive	3		505	0 hr	Alive	3		10736	48 hr	Alive	3
421	0 hr	Dead	3		615	0 hr	Alive	3		8089	48 hr	Alive	3
466	0 hr	Dead	3		422	0 hr	Dead	3		6572.59	48 hr	Alive	3
481	0 hr	Dead	3		380	0 hr	Dead	3		10289	48 hr	Alive	3
260	0 hr	Dead	3		457	0 hr	Dead	3		7103	48 hr	Alive	3
228	0 hr	Dead	3		265	0 hr	Dead	3		7271	48 hr	Sham	3
433	0 hr	Dead	3		308	0 hr	Dead	3		3700	48 hr	Sham	3
411	0 hr	Dead	3		333	0 hr	Dead	3		7233	48 hr	Sham	3
387	0 hr	Dead	3		391	0 hr	Dead	3		11419	48 hr	Sham	3
515	0 hr	Dead	3		577	0 hr	Dead	3		6868.34	48 hr	Sham	3
359	0 hr	Sham	3		828	0 hr	Dead	3		6568	48 hr	Sham	3
490	0 hr	Sham	3		353	0 hr	Sham	3		10035	48 hr	Sham	3
458	0 hr	Sham	3		434	0 hr	Sham	3		12056	48 hr	Sham	3
452	0 hr	Sham	3		397	0 hr	Sham	3		13730	48 hr	Unh	3
553	0 hr	Sham	3		474	0 hr	Sham	3		7834	48 hr	Unh	3
488	0 hr	Sham	3		263	0 hr	Sham	3		4828	48 hr	Unh	3
488	0 hr	Sham	3		491	0 hr	Sham	3		5805	48 hr	Unh	3
235	0 hr	Sham	3		365	0 hr	Sham	3		7872	48 hr	Unh	3
311	0 hr	Sham	3		362	0 hr	Sham	3		10313	48 hr	Unh	3
275	0 hr	Unh	3		256	0 hr	Sham	3		8600	48 hr	Unh	3
584	0 hr	Unh	3		250	0 hr	Unh	3		10265	48 hr	Unh	3
557	0 hr	Unh	3		780	0 hr	Unh	3
434	0 hr	Unh	3		260	0 hr	Unh	3
550	0 hr	Unh	3		704	0 hr	Unh	3
430	0 hr	Unh	3		445	0 hr	Unh	3
216	0 hr	Unh	3		357	0 hr	Unh	3
364	0 hr	Unh	3		515	0 hr	Unh	3
5253.64	12 hr	Alive	3		255	0 hr	Unh	3
7185.34	12 hr	Alive	3		4725	12 hr	Alive	3
4365.84	12 hr	Alive	3		6961	12 hr	Alive	3
3351.21	12 hr	Alive	3		7463.39	12 hr	Alive	3
7341	12 hr	Alive	3		3457	12 hr	Alive	3
3152	12 hr	Alive	3		6589	12 hr	Alive	3
11277	12 hr	Alive	3		7120	12 hr	Alive	3
5942	12 hr	Alive	3		6213	12 hr	Alive	3
7402	12 hr	Alive	3		8380	12 hr	Alive	3
9888	12 hr	Alive	3		6819	12 hr	Alive	3
3906	12 hr	Dead	3		3681	12 hr	Alive	3
5926.82	12 hr	Dead	3		8405	12 hr	Alive	3
3365.84	12 hr	Dead	3		7407	12 hr	Dead	3
6101	12 hr	Dead	3		8899	12 hr	Dead	3
3087.8	12 hr	Dead	3		9984	12 hr	Dead	3
8365.84	12 hr	Dead	3		6321	12 hr	Dead	3
6087.8	12 hr	Dead	3		9005	12 hr	Dead	3
5663.4	12 hr	Dead	3		7028	12 hr	Dead	3
7536.56	12 hr	Dead	3		4930	12 hr	Dead	3
3519	12 hr	Sham	3		6990.22	12 hr	Dead	3
3776	12 hr	Sham	3		7076	12 hr	Dead	3
6191	12 hr	Sham	3		3266	12 hr	Sham	3
8381	12 hr	Sham	3		5495	12 hr	Sham	3
6768	12 hr	Sham	3		6370.71	12 hr	Sham	3
7562	12 hr	Sham	3		3160.97	12 hr	Sham	3
7141.44	12 hr	Sham	3		5058	12 hr	Sham	3
3365.84	12 hr	Sham	3		8085	12 hr	Sham	3
10320	12 hr	Unh	3		3368	12 hr	Sham	3
6092	12 hr	Unh	3		6064	12 hr	Sham	3
3351.21	12 hr	Unh	3		3923	12 hr	Unh	3
5956.08	12 hr	Unh	3		10417	12 hr	Unh	3
7213	12 hr	Unh	3		8616	12 hr	Unh	3
8338	12 hr	Unh	3		6310	12 hr	Unh	3
5219.5	12 hr	Unh	3		8146	12 hr	Unh	3
3160.97	12 hr	Unh	3		8263	12 hr	Unh	3
5326.81	12 hr	Unh	3		7659	12 hr	Unh	3
7764.88	24 hr	Alive	3		9901	24 hr	Alive	3
8619.94	24 hr	Alive	3		10259	24 hr	Alive	3
4974.72	24 hr	Alive	3		5307	24 hr	Alive	3
4953.09	24 hr	Alive	3		5969	24 hr	Alive	3
8803.08	24 hr	Alive	3		8187	24 hr	Alive	3
5490	24 hr	Alive	3		8662	24 hr	Alive	3
7409	24 hr	Alive	3		499	24 hr	Alive	3
9991	24 hr	Alive	3		8427	24 hr	Alive	3
10601	24 hr	Alive	3		4542.13	24 hr	Alive	3
7576	24 hr	Alive	3		4758.42	24 hr	Alive	3
8539	24 hr	Alive	3		9852	24 hr	Alive	3
5674	24 hr	Dead	3		7139.04	24 hr	Alive	3
8756	24 hr	Dead	3		7416	24 hr	Alive	3
5526	24 hr	Dead	3		6671.91	24 hr	Dead	3
5851	24 hr	Dead	3		6758.42	24 hr	Dead	3
5345	24 hr	Dead	3		10093	24 hr	Dead	3
9162	24 hr	Dead	3		13054	24 hr	Dead	3
8370.5	24 hr	Dead	3		7482	24 hr	Dead	3
7139.04	24 hr	Dead	3		6070	24 hr	Dead	3
454.213	24 hr	Dead	3		9030.89	24 hr	Dead	3
5420	24 hr	Sham	3		13743	24 hr	Dead	3
4973	24 hr	Sham	3		6455	24 hr	Dead	3
5811	24 hr	Sham	3		7716	24 hr	Sham	3
6578	24 hr	Sham	3		5237	24 hr	Sham	3
10410	24 hr	Sham	3		9718	24 hr	Sham	3
14038	24 hr	Sham	3		532	24 hr	Sham	3
9974.72	24 hr	Sham	3		9217	24 hr	Sham	3
5563.76	24 hr	Sham	3		5483	24 hr	Sham	3
8016	24 hr	Unh	3		8683	24 hr	Sham	3
7874	24 hr	Unh	3		9635	24 hr	Unh	3
454.213	24 hr	Unh	3		7695	24 hr	Unh	3
9619	24 hr	Unh	3		5339	24 hr	Unh	3
8441	24 hr	Unh	3		10791	24 hr	Unh	3
13701	24 hr	Unh	3		10777	24 hr	Unh	3
6671.91	24 hr	Unh	3		8841	24 hr	Unh	3
7873.03	24 hr	Unh	3		5773	24 hr	Unh	3
466.7	4 hr	Alive	3		846	4 hr	Alive	3
638.3	4 hr	Alive	3		755	4 hr	Alive	3
499	4 hr	Alive	3		517	4 hr	Alive	3
297.7	4 hr	Alive	3		579	4 hr	Alive	3
537	4 hr	Alive	3		222	4 hr	Alive	3
864	4 hr	Alive	3		406	4 hr	Alive	3
480	4 hr	Alive	3		634	4 hr	Alive	3
442	4 hr	Alive	3		185	4 hr	Alive	3
598.1	4 hr	Alive	3		586	4 hr	Alive	3
630	4 hr	Dead	3		307	4 hr	Alive	3
777	4 hr	Dead	3		561	4 hr	Dead	3
325	4 hr	Dead	3		308	4 hr	Dead	3
520	4 hr	Dead	3		311	4 hr	Dead	3
506	4 hr	Dead	3		812	4 hr	Dead	3
286	4 hr	Dead	3		202	4 hr	Dead	3
274.3	4 hr	Dead	3		598	4 hr	Dead	3
503.1	4 hr	Dead	3		377.1	4 hr	Dead	3
169.5	4 hr	Dead	3		756	4 hr	Dead	3
192	4 hr	Sham	3		586	4 hr	Dead	3
770	4 hr	Sham	3		733	4 hr	Sham	3
501	4 hr	Sham	3		470.6	4 hr	Sham	3
476	4 hr	Sham	3		309	4 hr	Sham	3
485	4 hr	Sham	3		522	4 hr	Sham	3
319	4 hr	Sham	3		290	4 hr	Sham	3
434.4	4 hr	Sham	3		514	4 hr	Sham	3
599	4 hr	Sham	3		499	4 hr	Sham	3
674.3	4 hr	Sham	3		595	4 hr	Sham	3
847	4 hr	Unh	3		729.1	4 hr	Sham	3
298	4 hr	Unh	3		600	4 hr	Unh	3
573	4 hr	Unh	3		354	4 hr	Unh	3
669	4 hr	Unh	3		222	4 hr	Unh	3
586	4 hr	Unh	3		281	4 hr	Unh	3
188	4 hr	Unh	3		312	4 hr	Unh	3
480.8	4 hr	Unh	3		450	4 hr	Unh	3
473.2	4 hr	Unh	3		285	4 hr	Unh	3
6429.32	48 hr	Alive	3		445	4 hr	Unh	3
11793.3	48 hr	Alive	3		7281	48 hr	Alive	3
4119.06	48 hr	Alive	3		7793	48 hr	Alive	3
4101.16	48 hr	Alive	3		10497	48 hr	Alive	3
7941	48 hr	Alive	3		3581.8	48 hr	Alive	3
6542	48 hr	Alive	3		10358	48 hr	Alive	3
5660	48 hr	Alive	3		8056	48 hr	Alive	3
4929	48 hr	Alive	3		9693	48 hr	Alive	3
7067	48 hr	Alive	3		10042	48 hr	Alive	3
7810	48 hr	Alive	3		10544	48 hr	Alive	3
4154.88	48 hr	Dead	3		6093	48 hr	Alive	3
7892	48 hr	Dead	3		8164	48 hr	Alive	3
7979	48 hr	Dead	3		7033	48 hr	Alive	3
8157	48 hr	Dead	3		11682	48 hr	Dead	3
4461	48 hr	Dead	3		9697	48 hr	Dead	3
3707	48 hr	Dead	3		4172.79	48 hr	Dead	3
8778.79	48 hr	Dead	3		8615	48 hr	Dead	3
6930.77	48 hr	Dead	3		8128	48 hr	Dead	3
11223.1	48 hr	Dead	3		9835	48 hr	Dead	3
10940	48 hr	Sham	3		7353	48 hr	Dead	3
4715	48 hr	Sham	3		7860	48 hr	Dead	3
4955	48 hr	Sham	3		3778.79	48 hr	Dead	3
10903	48 hr	Sham	3		10581.8	48 hr	Sham	3
6991	48 hr	Sham	3		4101.16	48 hr	Sham	3
11987	48 hr	Sham	3		8375	48 hr	Sham	3
8739.58	48 hr	Sham	3		4867	48 hr	Sham	3
3119.06	48 hr	Sham	3		4972	48 hr	Sham	3
4450	48 hr	Unh	3		4885	48 hr	Sham	3
7074.05	48 hr	Unh	3		8259	48 hr	Sham	3
3572	48 hr	Unh	3		8011	48 hr	Unh	3
7760.89	48 hr	Unh	3		7085	48 hr	Unh	3
8407	48 hr	Unh	3		4645	48 hr	Unh	3
3866	48 hr	Unh	3		7704	48 hr	Unh	3
9901	48 hr	Unh	3		10861	48 hr	Unh	3
10273	48 hr	Unh	3		4992	48 hr	Unh	3
10940	48 hr	Unh	3		13406	48 hr	Unh	3
6868.34	48 hr	Unh	3

## Sheet: B.subtillis 34
		0-24 hrs					2-3 days						4-5 days
counts	time	treatment	block		counts	time	treatment	block		counts	time	treatment	block
460	0 hr	Alive	1		421	0 hr	Alive	1		660	0 hr	Alive	1
270	0 hr	Alive	1		389	0 hr	Alive	1		370	0 hr	Alive	1
200	0 hr	Alive	1		809	0 hr	Alive	1		200	0 hr	Alive	1
340	0 hr	Alive	1		543	0 hr	Alive	1		340	0 hr	Alive	1
510	0 hr	Alive	1		659	0 hr	Alive	1		310	0 hr	Alive	1
421	0 hr	Alive	1		516	0 hr	Alive	1		421	0 hr	Alive	1
228	0 hr	Alive	1		487	0 hr	Alive	1		428	0 hr	Alive	1
359	0 hr	Alive	1		256	0 hr	Alive	1		359	0 hr	Alive	1
491	0 hr	Alive	1		811	0 hr	Alive	1		491	0 hr	Alive	1
123	0 hr	Alive	1		399	0 hr	Alive	1		423	0 hr	Alive	1
229	0 hr	Alive	1		606	0 hr	Alive	1		229	0 hr	Alive	1
407	0 hr	Dead	1		361	0 hr	Dead	1		421	0 hr	Sham	1
537	0 hr	Dead	1		483	0 hr	Dead	1		533	0 hr	Sham	1
21	0 hr	Dead	1		250	0 hr	Dead	1		495	0 hr	Sham	1
232	0 hr	Dead	1		824	0 hr	Dead	1		510	0 hr	Sham	1
362	0 hr	Dead	1		412	0 hr	Dead	1		403	0 hr	Sham	1
504	0 hr	Dead	1		271	0 hr	Dead	1		334	0 hr	Sham	1
122	0 hr	Dead	1		395	0 hr	Dead	1		507	0 hr	Sham	1
211	0 hr	Dead	1		257	0 hr	Dead	1		488	0 hr	Sham	1
387	0 hr	Dead	1		522	0 hr	Dead	1		335	0 hr	Sham	1
515	0 hr	Dead	1		559	0 hr	Dead	1		311	0 hr	Sham	1
221	0 hr	Sham	1		604	0 hr	Sham	1		403	0 hr	Unh	1
233	0 hr	Sham	1		343	0 hr	Sham	1		346	0 hr	Unh	1
395	0 hr	Sham	1		554	0 hr	Sham	1		423	0 hr	Unh	1
510	0 hr	Sham	1		505	0 hr	Sham	1		433	0 hr	Unh	1
203	0 hr	Sham	1		254	0 hr	Sham	1		367	0 hr	Unh	1
234	0 hr	Sham	1		415	0 hr	Sham	1		435	0 hr	Unh	1
407	0 hr	Sham	1		250	0 hr	Sham	1		222	0 hr	Unh	1
488	0 hr	Sham	1		484	0 hr	Sham	1		316	0 hr	Unh	1
23	0 hr	Sham	1		239	0 hr	Sham	1		264	0 hr	Unh	1
211	0 hr	Sham	1		543	0 hr	Sham	1		598	4 hr	Alive	1
403	0 hr	Unh	1		561	0 hr	Unh	1		246	4 hr	Alive	1
546	0 hr	Unh	1		222	0 hr	Unh	1		578	4 hr	Alive	1
123	0 hr	Unh	1		246	0 hr	Unh	1		442	4 hr	Alive	1
233	0 hr	Unh	1		438	0 hr	Unh	1		663	4 hr	Alive	1
367	0 hr	Unh	1		454	0 hr	Unh	1		773	4 hr	Alive	1
535	0 hr	Unh	1		389	0 hr	Unh	1		396.4	4 hr	Alive	1
222	0 hr	Unh	1		229	0 hr	Unh	1		366.7	4 hr	Alive	1
216	0 hr	Unh	1		507	0 hr	Unh	1		538.3	4 hr	Alive	1
364	0 hr	Unh	1		234	0 hr	Unh	1		499	4 hr	Alive	1
598	4 hr	Alive	1		492	4 hr	Alive	1		297.7	4 hr	Alive	1
246	4 hr	Alive	1		733	4 hr	Alive	1		473	4 hr	Sham	1
260	4 hr	Alive	1		746	4 hr	Alive	1		302.9	4 hr	Sham	1
442	4 hr	Alive	1		545	4 hr	Alive	1		413.5	4 hr	Sham	1
663	4 hr	Alive	1		349	4 hr	Alive	1		663	4 hr	Sham	1
573	4 hr	Alive	1		344	4 hr	Alive	1		529	4 hr	Sham	1
496.4	4 hr	Alive	1		297	4 hr	Alive	1		404.2	4 hr	Sham	1
466.7	4 hr	Alive	1		573	4 hr	Alive	1		629.1	4 hr	Sham	1
638.3	4 hr	Alive	1		717	4 hr	Alive	1		334.4	4 hr	Sham	1
299	4 hr	Alive	1		299	4 hr	Alive	1		499	4 hr	Sham	1
297.7	4 hr	Alive	1		625	4 hr	Alive	1		574.3	4 hr	Sham	1
529.1	4 hr	Dead	1		777	4 hr	Dead	1		323.9	4 hr	Unh	1
698.1	4 hr	Dead	1		295	4 hr	Dead	1		509.8	4 hr	Unh	1
273	4 hr	Dead	1		517	4 hr	Dead	1		579	4 hr	Unh	1
601.6	4 hr	Dead	1		265	4 hr	Dead	1		242.9	4 hr	Unh	1
470.6	4 hr	Dead	1		660	4 hr	Dead	1		477.1	4 hr	Unh	1
655.2	4 hr	Dead	1		504	4 hr	Dead	1		595.5	4 hr	Unh	1
286	4 hr	Dead	1		550	4 hr	Dead	1		386	4 hr	Unh	1
274.3	4 hr	Dead	1		687	4 hr	Dead	1		480.8	4 hr	Unh	1
503.1	4 hr	Dead	1		317	4 hr	Dead	1		473.2	4 hr	Unh	1
669.5	4 hr	Dead	1		751	4 hr	Dead	1		6731.69	12 hr	Alive	1
273	4 hr	Sham	1		31	4 hr	Sham	1		7386.82	12 hr	Alive	1
302.9	4 hr	Sham	1		619	4 hr	Sham	1		7926.82	12 hr	Alive	1
513.5	4 hr	Sham	1		713	4 hr	Sham	1		4975.59	12 hr	Alive	1
663	4 hr	Sham	1		617	4 hr	Sham	1		7463.39	12 hr	Alive	1
429	4 hr	Sham	1		635	4 hr	Sham	1		8073.16	12 hr	Alive	1
304.2	4 hr	Sham	1		287	4 hr	Sham	1		5336.57	12 hr	Alive	1
529.1	4 hr	Sham	1		321	4 hr	Sham	1		3253.64	12 hr	Alive	1
634.4	4 hr	Sham	1		289	4 hr	Sham	1		7185.34	12 hr	Alive	1
299	4 hr	Sham	1		325	4 hr	Sham	1		4365.84	12 hr	Alive	1
274.3	4 hr	Sham	1		281	4 hr	Sham	1		5351.21	12 hr	Alive	1
523.9	4 hr	Unh	1		31	4 hr	Unh	1		8073.16	12 hr	Sham	1
709.8	4 hr	Unh	1		340	4 hr	Unh	1		6409.74	12 hr	Sham	1
279	4 hr	Unh	1		277	4 hr	Unh	1		5780.47	12 hr	Sham	1
242.9	4 hr	Unh	1		473	4 hr	Unh	1		7463.39	12 hr	Sham	1
377.1	4 hr	Unh	1		304	4 hr	Unh	1		8365.84	12 hr	Sham	1
695.5	4 hr	Unh	1		326	4 hr	Unh	1		4424.38	12 hr	Sham	1
28.6	4 hr	Unh	1		803	4 hr	Unh	1		6956.08	12 hr	Sham	1
280.8	4 hr	Unh	1		318	4 hr	Unh	1		4141.44	12 hr	Sham	1
473.2	4 hr	Unh	1		718	4 hr	Unh	1		7365.84	12 hr	Sham	1
6731.69	12 hr	Alive	1		3771	12 hr	Alive	1		7087.8	12 hr	Unh	1
4386.82	12 hr	Alive	1		6817	12 hr	Alive	1		5897.54	12 hr	Unh	1
5926.82	12 hr	Alive	1		6182	12 hr	Alive	1		7990.22	12 hr	Unh	1
4975.59	12 hr	Alive	1		3671	12 hr	Alive	1		7365.84	12 hr	Unh	1
7463.39	12 hr	Alive	1		8921	12 hr	Alive	1		8409.75	12 hr	Unh	1
3073.16	12 hr	Alive	1		5801	12 hr	Alive	1		6370.72	12 hr	Unh	1
3336.57	12 hr	Alive	1		8392	12 hr	Alive	1		7829.24	12 hr	Unh	1
5253.64	12 hr	Alive	1		6858.51	12 hr	Alive	1		5219.5	12 hr	Unh	1
7185.34	12 hr	Alive	1		4752	12 hr	Alive	1		6160.97	12 hr	Unh	1
5365.84	12 hr	Alive	1		3797	12 hr	Alive	1		5326.81	12 hr	Unh	1
3351.21	12 hr	Alive	1		3617	12 hr	Alive	1		5604	24 hr	Alive	1
5956.08	12 hr	Dead	1		3701	12 hr	Dead	1		5308	24 hr	Alive	1
6858.51	12 hr	Dead	1		5021	12 hr	Dead	1		11967	24 hr	Alive	1
907.316	12 hr	Dead	1		9089	12 hr	Dead	1		8543.53	24 hr	Alive	1
3395.11	12 hr	Dead	1		8054	12 hr	Dead	1		5804	24 hr	Alive	1
4297.54	12 hr	Dead	1		3682	12 hr	Dead	1		5938	24 hr	Alive	1
7375.59	12 hr	Dead	1		6367	12 hr	Dead	1		5025	24 hr	Alive	1
3219.5	12 hr	Dead	1		7759	12 hr	Dead	1		4980	24 hr	Alive	1
3087.8	12 hr	Dead	1		8035	12 hr	Dead	1		5651	24 hr	Alive	1
5663.4	12 hr	Dead	1		3507	12 hr	Dead	1		5465	24 hr	Alive	1
7536.56	12 hr	Dead	1		3160.97	12 hr	Dead	1		9624	24 hr	Alive	1
3073.16	12 hr	Sham	1		3785	12 hr	Sham	1		8827	24 hr	Alive	1
3409.75	12 hr	Sham	1		6154	12 hr	Sham	1		577	24 hr	Sham	1
5780.47	12 hr	Sham	1		3786	12 hr	Sham	1		7454	24 hr	Sham	1
7463.39	12 hr	Sham	1		8362	12 hr	Sham	1		9374	24 hr	Sham	1
3365.84	12 hr	Sham	1		7905	12 hr	Sham	1		4563.76	24 hr	Sham	1
3424.38	12 hr	Sham	1		3977	12 hr	Sham	1		13051	24 hr	Sham	1
5956.08	12 hr	Sham	1		3420	12 hr	Sham	1		5903	24 hr	Sham	1
7141.44	12 hr	Sham	1		9319	12 hr	Sham	1		12669	24 hr	Sham	1
336.584	12 hr	Sham	1		3073.16	12 hr	Sham	1		13290	24 hr	Sham	1
3087.8	12 hr	Unh	1		3386	12 hr	Unh	1		5579	24 hr	Sham	1
5897.54	12 hr	Unh	1		3927	12 hr	Unh	1		9214	24 hr	Unh	1
7990.22	12 hr	Unh	1		3999	12 hr	Unh	1		9937	24 hr	Unh	1
3365.84	12 hr	Unh	1		3336.57	12 hr	Unh	1		9500	24 hr	Unh	1
3409.75	12 hr	Unh	1		7347	12 hr	Unh	1		6028	24 hr	Unh	1
5370.71	12 hr	Unh	1		3917	12 hr	Unh	1		9325	24 hr	Unh	1
7829.24	12 hr	Unh	1		3913	12 hr	Unh	1		12474	24 hr	Unh	1
3219.5	12 hr	Unh	1		7463.39	12 hr	Unh	1		5554	24 hr	Unh	1
3160.97	12 hr	Unh	1		3409.75	12 hr	Unh	1		5493	24 hr	Unh	1
5326.81	12 hr	Unh	1		5365.84	12 hr	Unh	1		9464	24 hr	Unh	1
9949.43	24 hr	Alive	1		8716.57	24 hr	Alive	1		4759	48 hr	Alive	1
5478.96	24 hr	Alive	1		12393	24 hr	Alive	1		4647	48 hr	Alive	1
4325.84	24 hr	Alive	1		12229	24 hr	Alive	1		7117	48 hr	Alive	1
7353.93	24 hr	Alive	1		12074	24 hr	Alive	1		4929	48 hr	Alive	1
11030.9	24 hr	Alive	1		9190	24 hr	Alive	1		10357	48 hr	Alive	1
4542.13	24 hr	Alive	1		5207	24 hr	Alive	1		4549	48 hr	Alive	1
4931.46	24 hr	Alive	1		13146	24 hr	Alive	1		10438	48 hr	Alive	1
7764.88	24 hr	Alive	1		7587	24 hr	Alive	1		4101.16	48 hr	Alive	1
10619.9	24 hr	Alive	1		10555	24 hr	Alive	1		3778.79	48 hr	Alive	1
4974.72	24 hr	Alive	1		5479	24 hr	Alive	1		4010	48 hr	Alive	1
4953.09	24 hr	Alive	1		8600	24 hr	Alive	1		4119.06	48 hr	Alive	1
8803.08	24 hr	Alive	1		12263	24 hr	Alive	1		4885	48 hr	Sham	1
11614.9	24 hr	Dead	1		12498	24 hr	Dead	1		4050	48 hr	Sham	1
4542.13	24 hr	Dead	1		5883	24 hr	Dead	1		4224	48 hr	Sham	1
5017.97	24 hr	Dead	1		5807	24 hr	Dead	1		4858	48 hr	Sham	1
7829.77	24 hr	Dead	1		4920	24 hr	Dead	1		8361	48 hr	Sham	1
6901.12	24 hr	Dead	1		5199	24 hr	Dead	1		7883	48 hr	Sham	1
6758.42	24 hr	Dead	1		8671	24 hr	Dead	1		11524	48 hr	Sham	1
4563.76	24 hr	Dead	1		8106	24 hr	Dead	1		4502	48 hr	Sham	1
8370.5	24 hr	Dead	1		9150	24 hr	Dead	1		4242	48 hr	Sham	1
11139	24 hr	Dead	1		5643	24 hr	Dead	1		4665	48 hr	Unh	1
4542.13	24 hr	Dead	1		11030.9	24 hr	Dead	1		415	48 hr	Unh	1
5039.6	24 hr	Sham	1		10432	24 hr	Sham	1		7954	48 hr	Unh	1
8543.53	24 hr	Sham	1		4542.13	24 hr	Sham	1		4541	48 hr	Unh	1
11030.9	24 hr	Sham	1		10028	24 hr	Sham	1		4130	48 hr	Unh	1
497.472	24 hr	Sham	1		5039.6	24 hr	Sham	1		4639	48 hr	Unh	1
5061.23	24 hr	Sham	1		9992	24 hr	Sham	1		4790	48 hr	Unh	1
8803.08	24 hr	Sham	1		5509	24 hr	Sham	1		4185	48 hr	Unh	1
10555	24 hr	Sham	1		8475	24 hr	Sham	1		11344	48 hr	Unh	2
5974.72	24 hr	Sham	1		13178	24 hr	Sham	1		422	0 hr	Alive	2
4563.76	24 hr	Sham	1		5106	24 hr	Sham	1		376	0 hr	Alive	2
8716.57	24 hr	Unh	1		5079	24 hr	Unh	1		625	0 hr	Alive	2
11809.5	24 hr	Unh	1		5318	24 hr	Unh	1		599	0 hr	Alive	2
497.472	24 hr	Unh	1		5107	24 hr	Unh	1		316	0 hr	Alive	2
5039.6	24 hr	Unh	1		7761	24 hr	Unh	1		373	0 hr	Alive	2
7937.92	24 hr	Unh	1		5345	24 hr	Unh	1		232	0 hr	Alive	2
11571.6	24 hr	Unh	1		5527	24 hr	Unh	1		617	0 hr	Alive	2
4758.42	24 hr	Unh	1		12202	24 hr	Unh	1		585	0 hr	Alive	2
4671.91	24 hr	Unh	1		10468	24 hr	Unh	1		238	0 hr	Alive	2
7873.03	24 hr	Unh	1		5950	24 hr	Unh	1		248	0 hr	Sham	2
8238.13	48 hr	Alive	1		405	48 hr	Alive	1		411	0 hr	Sham	2
358.18	48 hr	Alive	1		4477	48 hr	Alive	1		593	0 hr	Sham	2
3581.8	48 hr	Alive	1		4824	48 hr	Alive	1		598	0 hr	Sham	2
6089.05	48 hr	Alive	1		4784	48 hr	Alive	1		266	0 hr	Sham	2
9133.58	48 hr	Alive	1		7839	48 hr	Alive	1		214	0 hr	Sham	2
376.089	48 hr	Alive	1		4545	48 hr	Alive	1		498	0 hr	Sham	2
4083.25	48 hr	Alive	1		11036	48 hr	Alive	1		243	0 hr	Sham	2
6429.32	48 hr	Alive	1		4848	48 hr	Alive	1		389	0 hr	Sham	2
8793.31	48 hr	Alive	1		4718	48 hr	Alive	1		400	0 hr	Sham	2
4119.06	48 hr	Alive	1		4009	48 hr	Alive	1		255	0 hr	Unh	2
4101.16	48 hr	Alive	1		8426	48 hr	Alive	1		589	0 hr	Unh	2
7288.95	48 hr	Dead	1		4083.25	48 hr	Dead	1		413	0 hr	Unh	2
9617.12	48 hr	Dead	1		7272	48 hr	Dead	1		518	0 hr	Unh	2
3760.89	48 hr	Dead	1		10319	48 hr	Dead	1		525	0 hr	Unh	2
4154.88	48 hr	Dead	1		4438	48 hr	Dead	1		494	0 hr	Unh	2
6483.05	48 hr	Dead	1		6980	48 hr	Dead	1		563	0 hr	Unh	2
9026.12	48 hr	Dead	1		4445	48 hr	Dead	1		695	0 hr	Unh	2
3939.98	48 hr	Dead	1		7564	48 hr	Dead	1		787	0 hr	Unh	2
3778.79	48 hr	Dead	1		4344	48 hr	Dead	1		421	0 hr	Unh	2
6930.77	48 hr	Dead	1		10161	48 hr	Dead	1		461	0 hr	Alive	3
9223.12	48 hr	Dead	1		4860	48 hr	Dead	1		310	0 hr	Alive	3
3760.89	48 hr	Sham	1		431	48 hr	Sham	1		256	0 hr	Alive	3
4172.79	48 hr	Sham	1		4583	48 hr	Sham	1		476	0 hr	Alive	3
7074.05	48 hr	Sham	1		407	48 hr	Sham	1		452	0 hr	Alive	3
9133.58	48 hr	Sham	1		4426	48 hr	Sham	1		596	0 hr	Alive	3
4119.06	48 hr	Sham	1		9970	48 hr	Sham	1		366	0 hr	Alive	3
4190.7	48 hr	Sham	1		4429	48 hr	Sham	1		675	0 hr	Alive	3
7288.95	48 hr	Sham	1		4224	48 hr	Sham	1		376	0 hr	Alive	3
8739.58	48 hr	Sham	1		4866	48 hr	Sham	1		235	0 hr	Alive	3
4119.06	48 hr	Sham	1		8213	48 hr	Sham	1		214	0 hr	Sham	3
3778.79	48 hr	Unh	1		8219	48 hr	Unh	1		581	0 hr	Sham	3
7217.32	48 hr	Unh	1		4166	48 hr	Unh	1		469	0 hr	Sham	3
9778.3	48 hr	Unh	1		10605	48 hr	Unh	1		473	0 hr	Sham	3
4119.06	48 hr	Unh	1		8696	48 hr	Unh	1		551	0 hr	Sham	3
4172.79	48 hr	Unh	1		10974	48 hr	Unh	1		466	0 hr	Sham	3
6572.59	48 hr	Unh	1		8579	48 hr	Unh	1		470	0 hr	Sham	3
9581.3	48 hr	Unh	1		10032	48 hr	Unh	1		733	0 hr	Sham	3
393.998	48 hr	Unh	1		6899	48 hr	Unh	1		746	0 hr	Sham	3
3868.34	48 hr	Unh	1		8012	48 hr	Unh	1		582	0 hr	Sham	3
498	0 hr	Alive	2		463	0 hr	Alive	2		622	0 hr	Unh	3
433	0 hr	Alive	2		611	0 hr	Alive	2		469	0 hr	Unh	3
475	0 hr	Alive	2		260	0 hr	Alive	2		546	0 hr	Unh	3
272	0 hr	Alive	2		617	0 hr	Alive	2		311	0 hr	Unh	3
602	0 hr	Alive	2		510	0 hr	Alive	2		574	0 hr	Unh	3
439	0 hr	Alive	2		433	0 hr	Alive	2		723	0 hr	Unh	3
344	0 hr	Alive	2		603	0 hr	Alive	2		687	0 hr	Unh	3
417	0 hr	Alive	2		585	0 hr	Alive	2		575	0 hr	Unh	3
360	0 hr	Alive	2		361	0 hr	Alive	2		221	0 hr	Unh	3
459	0 hr	Alive	2		274	0 hr	Alive	2		484	0 hr	Unh	3
746	0 hr	Dead	2		507	0 hr	Dead	2		756	4 hr	Alive	2
254	0 hr	Dead	2		362	0 hr	Dead	2		619	4 hr	Alive	2
522	0 hr	Dead	2		555	0 hr	Dead	2		280.8	4 hr	Alive	2
259	0 hr	Dead	2		403	0 hr	Dead	2		511	4 hr	Alive	2
461	0 hr	Dead	2		596	0 hr	Dead	2		310	4 hr	Alive	2
402	0 hr	Dead	2		222	0 hr	Dead	2		616	4 hr	Alive	2
501	0 hr	Dead	2		373	0 hr	Dead	2		515	4 hr	Alive	2
488	0 hr	Dead	2		254	0 hr	Dead	2		302	4 hr	Alive	2
345	0 hr	Dead	2		375	0 hr	Dead	2		564	4 hr	Alive	2
409	0 hr	Dead	2		410	0 hr	Dead	2		741	4 hr	Alive	2
813	0 hr	Sham	2		681	0 hr	Sham	2		296	4 hr	Sham	2
239	0 hr	Sham	2		359	0 hr	Sham	2		761	4 hr	Sham	2
482	0 hr	Sham	2		533	0 hr	Sham	2		619	4 hr	Sham	2
866	0 hr	Sham	2		640	0 hr	Sham	2		680	4 hr	Sham	2
458	0 hr	Sham	2		519	0 hr	Sham	2		507	4 hr	Sham	2
415	0 hr	Sham	2		605	0 hr	Sham	2		791	4 hr	Sham	2
566	0 hr	Sham	2		460	0 hr	Sham	2		324	4 hr	Sham	2
569	0 hr	Sham	2		504	0 hr	Sham	2		488	4 hr	Sham	2
664	0 hr	Sham	2		523	0 hr	Sham	2		535	4 hr	Sham	2
547	0 hr	Sham	2		433	0 hr	Sham	2		294	4 hr	Sham	2
563	0 hr	Unh	2		335	0 hr	Unh	2		588	4 hr	Unh	2
443	0 hr	Unh	2		640	0 hr	Unh	2		377.1	4 hr	Unh	2
585	0 hr	Unh	2		379	0 hr	Unh	2		314	4 hr	Unh	2
385	0 hr	Unh	2		350	0 hr	Unh	2		508	4 hr	Unh	2
450	0 hr	Unh	2		447	0 hr	Unh	2		351	4 hr	Unh	2
395	0 hr	Unh	2		583	0 hr	Unh	2		286	4 hr	Unh	2
439	0 hr	Unh	2		469	0 hr	Unh	2		596	4 hr	Unh	2
384	0 hr	Unh	2		458	0 hr	Unh	2		589	4 hr	Unh	2
584	0 hr	Unh	2		432	0 hr	Unh	2		549	4 hr	Unh	2
480	0 hr	Unh	2		357	0 hr	Unh	2		592	4 hr	Unh	2
525	0 hr	Alive	3		413	0 hr	Alive	3		598	4 hr	Alive	3
503	0 hr	Alive	3		481	0 hr	Alive	3		634.4	4 hr	Alive	3
483	0 hr	Alive	3		214	0 hr	Alive	3		31	4 hr	Alive	3
423	0 hr	Alive	3		272	0 hr	Alive	3		529.1	4 hr	Alive	3
469	0 hr	Alive	3		462	0 hr	Alive	3		295	4 hr	Alive	3
342	0 hr	Alive	3		574	0 hr	Alive	3		352	4 hr	Alive	3
539	0 hr	Alive	3		494	0 hr	Alive	3		323	4 hr	Alive	3
444	0 hr	Alive	3		365	0 hr	Alive	3		655.2	4 hr	Alive	3
635	0 hr	Alive	3		460	0 hr	Alive	3		274.3	4 hr	Alive	3
857	0 hr	Alive	3		603	0 hr	Alive	3		726	4 hr	Alive	3
258	0 hr	Dead	3		515	0 hr	Dead	3		755	4 hr	Sham	3
809	0 hr	Dead	3		225	0 hr	Dead	3		307	4 hr	Sham	3
580	0 hr	Dead	3		569	0 hr	Dead	3		758	4 hr	Sham	3
458	0 hr	Dead	3		491	0 hr	Dead	3		303	4 hr	Sham	3
667	0 hr	Dead	3		334	0 hr	Dead	3		273	4 hr	Sham	3
684	0 hr	Dead	3		434	0 hr	Dead	3		699	4 hr	Sham	3
359	0 hr	Dead	3		567	0 hr	Dead	3		470.6	4 hr	Sham	3
268	0 hr	Dead	3		733	0 hr	Dead	3		429	4 hr	Sham	3
571	0 hr	Dead	3		766	0 hr	Dead	3		460	4 hr	Sham	3
343	0 hr	Dead	3		372	0 hr	Dead	3		739	4 hr	Sham	3
482	0 hr	Sham	3		574	0 hr	Sham	3		579	4 hr	Unh	3
548	0 hr	Sham	3		518	0 hr	Sham	3		334	4 hr	Unh	3
472	0 hr	Sham	3		367	0 hr	Sham	3		603	4 hr	Unh	3
813	0 hr	Sham	3		455	0 hr	Sham	3		307	4 hr	Unh	3
426	0 hr	Sham	3		332	0 hr	Sham	3		577	4 hr	Unh	3
631	0 hr	Sham	3		456	0 hr	Sham	3		588	4 hr	Unh	3
465	0 hr	Sham	3		379	0 hr	Sham	3		588	4 hr	Unh	3
639	0 hr	Sham	3		649	0 hr	Sham	3		503	4 hr	Unh	3
429	0 hr	Sham	3		537	0 hr	Sham	3		772	4 hr	Unh	3
340	0 hr	Sham	3		438	0 hr	Sham	3		832	4 hr	Unh	3
486	0 hr	Unh	3		256	0 hr	Unh	3		8652	12 hr	Alive	2
406	0 hr	Unh	3		555	0 hr	Unh	3		5091	12 hr	Alive	2
264	0 hr	Unh	3		487	0 hr	Unh	3		6405	12 hr	Alive	2
461	0 hr	Unh	3		594	0 hr	Unh	3		3677	12 hr	Alive	2
537	0 hr	Unh	3		357	0 hr	Unh	3		6428	12 hr	Alive	2
383	0 hr	Unh	3		200	0 hr	Unh	3		7031	12 hr	Alive	2
600	0 hr	Unh	3		486	0 hr	Unh	3		3315	12 hr	Alive	2
613	0 hr	Unh	3		468	0 hr	Unh	3		3655	12 hr	Alive	2
403	0 hr	Unh	3		855	0 hr	Unh	3		6199	12 hr	Alive	2
558	0 hr	Unh	3		528	0 hr	Unh	3		6911	12 hr	Alive	2
527	4 hr	Alive	3		611	4 hr	Alive	3		9326	12 hr	Sham	2
309	4 hr	Alive	2		529.1	4 hr	Alive	2		8008	12 hr	Sham	2
416	4 hr	Alive	2		242.9	4 hr	Alive	2		3592	12 hr	Sham	2
690	4 hr	Alive	2		334	4 hr	Alive	2		6676	12 hr	Sham	2
284	4 hr	Alive	2		283	4 hr	Alive	2		6416	12 hr	Sham	2
712	4 hr	Alive	2		600	4 hr	Alive	2		3619	12 hr	Sham	2
676	4 hr	Alive	2		768	4 hr	Alive	2		3621	12 hr	Sham	2
321	4 hr	Alive	2		679	4 hr	Alive	2		3724	12 hr	Sham	2
353	4 hr	Alive	2		496.4	4 hr	Alive	2		6799	12 hr	Sham	2
803	4 hr	Dead	2		260	4 hr	Alive	2		3804	12 hr	Unh	2
274	4 hr	Dead	2		322	4 hr	Dead	2		3891	12 hr	Unh	2
770	4 hr	Dead	2		32	4 hr	Dead	2		4035	12 hr	Unh	2
353	4 hr	Dead	2		28.6	4 hr	Dead	2		3571	12 hr	Unh	2
312	4 hr	Dead	2		319	4 hr	Dead	2		8542	12 hr	Unh	2
31	4 hr	Dead	2		269	4 hr	Dead	2		3580	12 hr	Unh	2
723	4 hr	Dead	2		619	4 hr	Dead	2		5922	12 hr	Unh	2
286	4 hr	Dead	2		319	4 hr	Dead	2		4965	12 hr	Unh	2
590	4 hr	Dead	2		684	4 hr	Dead	2		9089	12 hr	Unh	2
552	4 hr	Dead	2		343	4 hr	Dead	2		4717	12 hr	Unh	2
296	4 hr	Sham	2		766	4 hr	Dead	2		6568	12 hr	Alive	3
833	4 hr	Sham	2		279	4 hr	Sham	2		3365	12 hr	Alive	3
812	4 hr	Sham	2		334	4 hr	Sham	2		6745	12 hr	Alive	3
295	4 hr	Sham	2		485	4 hr	Sham	2		3634	12 hr	Alive	3
795	4 hr	Sham	2		358	4 hr	Sham	2		3425	12 hr	Alive	3
347	4 hr	Sham	2		762	4 hr	Sham	2		4862	12 hr	Alive	3
465	4 hr	Sham	2		534	4 hr	Sham	2		5326.81	12 hr	Alive	3
329	4 hr	Sham	2		571	4 hr	Sham	2		4006	12 hr	Alive	3
498	4 hr	Sham	2		599	4 hr	Sham	2		9013	12 hr	Alive	3
523.9	4 hr	Sham	2		695.5	4 hr	Sham	2		6289	12 hr	Alive	3
305	4 hr	Unh	2		313	4 hr	Sham	2		4720	12 hr	Sham	3
338	4 hr	Unh	2		511	4 hr	Unh	2		5692	12 hr	Sham	3
311	4 hr	Unh	2		753	4 hr	Unh	2		3780	12 hr	Sham	3
819	4 hr	Unh	2		322	4 hr	Unh	2		1010	12 hr	Sham	3
565	4 hr	Unh	2		514	4 hr	Unh	2		3352	12 hr	Sham	3
318	4 hr	Unh	2		598	4 hr	Unh	2		8527	12 hr	Sham	3
333	4 hr	Unh	2		732	4 hr	Unh	2		7093	12 hr	Sham	3
570	4 hr	Unh	2		784	4 hr	Unh	2		3930	12 hr	Sham	3
790	4 hr	Unh	2		553	4 hr	Unh	2		3762	12 hr	Sham	3
533	4 hr	Unh	2		319	4 hr	Unh	2		365	12 hr	Sham	3
330	4 hr	Alive	2		786	4 hr	Unh	2		8364	12 hr	Unh	3
514	4 hr	Alive	3		304.2	4 hr	Alive	3		5428	12 hr	Unh	3
663	4 hr	Alive	3		337	4 hr	Alive	3		6262	12 hr	Unh	3
437	4 hr	Alive	3		791	4 hr	Alive	3		6536	12 hr	Unh	3
280	4 hr	Alive	3		308	4 hr	Alive	3		5956.08	12 hr	Unh	3
308	4 hr	Alive	3		727	4 hr	Alive	3		6597	12 hr	Unh	3
686	4 hr	Alive	3		555	4 hr	Alive	3		8740	12 hr	Unh	3
353	4 hr	Alive	3		698.1	4 hr	Alive	3		8463	12 hr	Unh	3
788	4 hr	Alive	3		316	4 hr	Alive	3		6627	12 hr	Unh	3
555	4 hr	Alive	3		638.3	4 hr	Alive	3		6680	12 hr	Unh	3
291	4 hr	Dead	3		591	4 hr	Alive	3		3219.5	12 hr	Unh	3
323	4 hr	Dead	3		666	4 hr	Dead	3		7604	24 hr	Alive	2
302.9	4 hr	Dead	3		656	4 hr	Dead	3		6340	24 hr	Alive	2
274.3	4 hr	Dead	3		283	4 hr	Dead	3		11363	24 hr	Alive	2
574	4 hr	Dead	3		313	4 hr	Dead	3		5017.97	24 hr	Alive	2
342	4 hr	Dead	3		625	4 hr	Dead	3		592	24 hr	Alive	2
328	4 hr	Dead	3		516	4 hr	Dead	3		12772	24 hr	Alive	2
301	4 hr	Dead	3		810	4 hr	Dead	3		6015	24 hr	Alive	2
442	4 hr	Dead	3		285	4 hr	Dead	3		8967	24 hr	Alive	2
311	4 hr	Dead	3		835	4 hr	Dead	3		5534	24 hr	Alive	2
513.5	4 hr	Sham	3		308	4 hr	Dead	3		4883	24 hr	Sham	2
31	4 hr	Sham	3		444	4 hr	Sham	3		9264	24 hr	Sham	2
407	4 hr	Sham	3		723	4 hr	Sham	3		13015	24 hr	Sham	2
743	4 hr	Sham	3		528	4 hr	Sham	3		10032	24 hr	Sham	2
811	4 hr	Sham	3		802	4 hr	Sham	3		5577	24 hr	Sham	2
330	4 hr	Sham	3		294	4 hr	Sham	3		13138	24 hr	Sham	2
548	4 hr	Sham	3		672	4 hr	Sham	3		10459	24 hr	Sham	2
341	4 hr	Sham	3		728	4 hr	Sham	3		10523	24 hr	Sham	2
798	4 hr	Sham	3		423	4 hr	Sham	3		10386	24 hr	Sham	2
347	4 hr	Sham	3		266	4 hr	Sham	3		9761	24 hr	Sham	2
560	4 hr	Unh	3		303	4 hr	Sham	3		12017	24 hr	Unh	2
562	4 hr	Unh	3		712	4 hr	Unh	3		5501	24 hr	Unh	2
751	4 hr	Unh	3		588	4 hr	Unh	3		5067	24 hr	Unh	2
726	4 hr	Unh	3		645	4 hr	Unh	3		12690	24 hr	Unh	2
321	4 hr	Unh	3		771	4 hr	Unh	3		5629	24 hr	Unh	2
34	4 hr	Unh	3		351	4 hr	Unh	3		9949.43	24 hr	Unh	2
508	4 hr	Unh	3		502	4 hr	Unh	3		6844	24 hr	Unh	2
559	4 hr	Unh	3		754	4 hr	Unh	3		8215	24 hr	Unh	2
343	4 hr	Unh	3		352	4 hr	Unh	3		8555	24 hr	Unh	2
763	4 hr	Unh	3		632	4 hr	Unh	3		5336	24 hr	Unh	2
6131	12 hr	Alive	3		349	4 hr	Unh	3		5588	24 hr	Alive	3
3485	12 hr	Alive	2		3645	12 hr	Alive	2		5861	24 hr	Alive	3
3683	12 hr	Alive	2		3494	12 hr	Alive	2		8612	24 hr	Alive	3
6380	12 hr	Alive	2		3410	12 hr	Alive	2		5478.96	24 hr	Alive	3
3821	12 hr	Alive	2		3707	12 hr	Alive	2		7145	24 hr	Alive	3
3743	12 hr	Alive	2		5062	12 hr	Alive	2		8277	24 hr	Alive	3
7057	12 hr	Alive	2		5656	12 hr	Alive	2		12125	24 hr	Alive	3
4386.82	12 hr	Alive	2		6330	12 hr	Alive	2		8502	24 hr	Alive	3
3732	12 hr	Alive	2		7830	12 hr	Alive	2		11614.9	24 hr	Alive	3
9375	12 hr	Alive	2		6714	12 hr	Alive	2		9421	24 hr	Alive	3
907.316	12 hr	Dead	2		384	12 hr	Alive	2		5285	24 hr	Sham	3
3894	12 hr	Dead	2		6429	12 hr	Dead	2		5362	24 hr	Sham	3
6610	12 hr	Dead	2		336.584	12 hr	Dead	2		5183	24 hr	Sham	3
6274	12 hr	Dead	2		5650	12 hr	Dead	2		12793	24 hr	Sham	3
7720	12 hr	Dead	2		7736	12 hr	Dead	2		13053	24 hr	Sham	3
6731.69	12 hr	Dead	2		6490	12 hr	Dead	2		12848	24 hr	Sham	3
8092	12 hr	Dead	2		1047	12 hr	Dead	2		5361	24 hr	Sham	3
4629	12 hr	Dead	2		3438	12 hr	Dead	2		5562	24 hr	Sham	3
8843	12 hr	Dead	2		8379	12 hr	Dead	2		5619	24 hr	Sham	3
7703	12 hr	Dead	2		381	12 hr	Dead	2		5499	24 hr	Sham	3
6356	12 hr	Sham	2		3395.11	12 hr	Dead	2		5725	24 hr	Unh	3
4012	12 hr	Sham	2		8040	12 hr	Sham	2		8471	24 hr	Unh	3
6781	12 hr	Sham	2		6160	12 hr	Sham	2		5166	24 hr	Unh	3
3594	12 hr	Sham	2		3087.8	12 hr	Sham	2		5089	24 hr	Unh	3
5370.71	12 hr	Sham	2		7573	12 hr	Sham	2		12804	24 hr	Unh	3
4297.54	12 hr	Sham	2		3626	12 hr	Sham	2		10406	24 hr	Unh	3
6397	12 hr	Sham	2		4990	12 hr	Sham	2		5902	24 hr	Unh	3
7884	12 hr	Sham	2		3087.8	12 hr	Sham	2		12132	24 hr	Unh	3
7936	12 hr	Sham	2		3764	12 hr	Sham	2		5731	24 hr	Unh	3
5841	12 hr	Sham	2		3522	12 hr	Sham	2		12488	24 hr	Unh	3
3929	12 hr	Unh	2		3425	12 hr	Sham	2		7926	24 hr	Unh	3
8303	12 hr	Unh	2		7463.39	12 hr	Unh	2		9861	48 hr	Alive	2
5663.4	12 hr	Unh	2		1087	12 hr	Unh	2		472	48 hr	Alive	2
7017	12 hr	Unh	2		8505	12 hr	Unh	2		8204	48 hr	Alive	2
1037	12 hr	Unh	2		3409.75	12 hr	Unh	2		7439	48 hr	Alive	2
8562	12 hr	Unh	2		3856	12 hr	Unh	2		7527	48 hr	Alive	2
1050	12 hr	Unh	2		4104	12 hr	Unh	2		8039	48 hr	Alive	2
3400	12 hr	Unh	2		3822	12 hr	Unh	2		8470	48 hr	Alive	2
3750	12 hr	Unh	2		3576	12 hr	Unh	2		9997	48 hr	Alive	2
6378	12 hr	Unh	2		8348	12 hr	Unh	2		4808	48 hr	Alive	2
6289	12 hr	Alive	2		9487	12 hr	Unh	2		4047	48 hr	Sham	2
3851	12 hr	Alive	3		6758	12 hr	Alive	3		3760.89	48 hr	Sham	2
4975.59	12 hr	Alive	3		3330	12 hr	Alive	3		10810	48 hr	Sham	2
7185.34	12 hr	Alive	3		3559	12 hr	Alive	3		4320	48 hr	Sham	2
391	12 hr	Alive	3		8795	12 hr	Alive	3		4552	48 hr	Sham	2
6011	12 hr	Alive	3		7990.22	12 hr	Alive	3		9778.3	48 hr	Sham	2
8550	12 hr	Alive	3		8471	12 hr	Alive	3		428	48 hr	Sham	2
6226	12 hr	Alive	3		8760	12 hr	Alive	3		10423	48 hr	Sham	2
5253.64	12 hr	Alive	3		3582	12 hr	Alive	3		4674	48 hr	Sham	2
4042	12 hr	Alive	3		4672	12 hr	Alive	3		4078	48 hr	Sham	2
6636	12 hr	Dead	3		8887	12 hr	Alive	3		7576	48 hr	Unh	2
5897.54	12 hr	Dead	3		3546	12 hr	Dead	3		424	48 hr	Unh	2
6068	12 hr	Dead	3		4609	12 hr	Dead	3		4887	48 hr	Unh	2
5926.82	12 hr	Dead	3		3930	12 hr	Dead	3		7807	48 hr	Unh	2
4002	12 hr	Dead	3		5995	12 hr	Dead	3		8793.31	48 hr	Unh	2
3708	12 hr	Dead	3		5943	12 hr	Dead	3		4386	48 hr	Unh	2
3365.84	12 hr	Dead	3		3953	12 hr	Dead	3		4569	48 hr	Unh	2
3219.5	12 hr	Dead	3		7375	12 hr	Dead	3		4561	48 hr	Unh	2
5746	12 hr	Dead	3		5993	12 hr	Dead	3		4448	48 hr	Unh	2
4045	12 hr	Dead	3		6251	12 hr	Dead	3		7427	48 hr	Unh	2
3334	12 hr	Sham	3		385	12 hr	Dead	3		10427	48 hr	Alive	3
3979	12 hr	Sham	3		6395	12 hr	Sham	3		7847	48 hr	Alive	3
3643	12 hr	Sham	3		6089	12 hr	Sham	3		427	48 hr	Alive	3
6466	12 hr	Sham	3		3696	12 hr	Sham	3		5006	48 hr	Alive	3
3727	12 hr	Sham	3		3999	12 hr	Sham	3		10245	48 hr	Alive	3
9440	12 hr	Sham	3		6698	12 hr	Sham	3		4491	48 hr	Alive	3
3073.16	12 hr	Sham	3		8048	12 hr	Sham	3		4415	48 hr	Alive	3
3553	12 hr	Sham	3		3752	12 hr	Sham	3		7603	48 hr	Alive	3
3493	12 hr	Sham	3		3663	12 hr	Sham	3		4131	48 hr	Alive	3
3829	12 hr	Sham	3		391	12 hr	Sham	3		9961	48 hr	Alive	3
3591	12 hr	Unh	3		3374	12 hr	Sham	3		4119.06	48 hr	Sham	3
7015	12 hr	Unh	3		6758	12 hr	Unh	3		10479	48 hr	Sham	3
5540	12 hr	Unh	3		8487	12 hr	Unh	3		3939.98	48 hr	Sham	3
3682	12 hr	Unh	3		3730	12 hr	Unh	3		4172.79	48 hr	Sham	3
3925	12 hr	Unh	3		8579	12 hr	Unh	3		4146	48 hr	Sham	3
8461	12 hr	Unh	3		4711	12 hr	Unh	3		4582	48 hr	Sham	3
6361	12 hr	Unh	3		5780.47	12 hr	Unh	3		7244	48 hr	Sham	3
3650	12 hr	Unh	3		1040	12 hr	Unh	3		4219	48 hr	Sham	3
6257	12 hr	Unh	3		8290	12 hr	Unh	3		427	48 hr	Sham	3
8611	12 hr	Unh	3		8598	12 hr	Unh	3		6627	48 hr	Sham	3
3324	12 hr	Unh	3		3447	12 hr	Unh	3		9500	48 hr	Unh	3
5655	24 hr	Alive	2		6601	12 hr	Unh	2		4621	48 hr	Unh	3
13477	24 hr	Alive	2		9047	12 hr	Unh	2		10179	48 hr	Unh	3
7937.92	24 hr	Alive	2		9540	24 hr	Alive	2		4495	48 hr	Unh	3
7873.03	24 hr	Alive	2		4891	24 hr	Alive	2		4445	48 hr	Unh	3
5526	24 hr	Alive	2		9508	24 hr	Alive	2		9617.12	48 hr	Unh	3
8265	24 hr	Alive	2		535	24 hr	Alive	2		11049	48 hr	Unh	3
5272	24 hr	Alive	2		7443	24 hr	Alive	2		7555	48 hr	Unh	3
6734	24 hr	Alive	2		12537	24 hr	Alive	2		8739.58	48 hr	Unh	3
4758.42	24 hr	Alive	2		5239	24 hr	Alive	2		11334	48 hr	Unh	3
5425	24 hr	Dead	2		7142	24 hr	Alive	2		4426	48 hr	Unh	3
4563.76	24 hr	Dead	2		9658	24 hr	Dead	2		10354	48 hr	Unh	3
6388	24 hr	Dead	2		5710	24 hr	Dead	2
5838	24 hr	Dead	2		12935	24 hr	Dead	2
4931.46	24 hr	Dead	2		9001	24 hr	Dead	2
8518	24 hr	Dead	2		7802	24 hr	Dead	2
5329	24 hr	Dead	2		5328	24 hr	Dead	2
4964	24 hr	Dead	2		13017	24 hr	Dead	2
5474	24 hr	Dead	2		565	24 hr	Dead	2
9047	24 hr	Dead	2		5153	24 hr	Dead	2
11353	24 hr	Sham	2		5039.6	24 hr	Dead	2
10284	24 hr	Sham	2		8971	24 hr	Sham	2
4542.13	24 hr	Sham	2		5004	24 hr	Sham	2
595	24 hr	Sham	2		4953.09	24 hr	Sham	2
11835	24 hr	Sham	2		5433	24 hr	Sham	2
12760	24 hr	Sham	2		5906	24 hr	Sham	2
9209	24 hr	Sham	2		9978	24 hr	Sham	2
5825	24 hr	Sham	2		5290	24 hr	Sham	2
9746	24 hr	Sham	2		12939	24 hr	Sham	2
5784	24 hr	Sham	2		13566	24 hr	Sham	2
6500	24 hr	Unh	2		8355	24 hr	Sham	2
12072	24 hr	Unh	2		9517	24 hr	Unh	2
12402	24 hr	Unh	2		10162	24 hr	Unh	2
6901.12	24 hr	Unh	2		10151	24 hr	Unh	2
9309	24 hr	Unh	2		591	24 hr	Unh	2
8785	24 hr	Unh	2		5842	24 hr	Unh	2
11571.6	24 hr	Unh	2		8214	24 hr	Unh	2
574	24 hr	Unh	2		8322	24 hr	Unh	2
8869	24 hr	Unh	2		5483	24 hr	Unh	2
561	24 hr	Unh	2		5162	24 hr	Unh	2
7506	24 hr	Alive	2		12369	24 hr	Unh	2
5400	24 hr	Alive	3		5927	24 hr	Alive	3
8696	24 hr	Alive	3		4325.84	24 hr	Alive	3
5538	24 hr	Alive	3		11139	24 hr	Alive	3
5807	24 hr	Alive	3		4685	24 hr	Alive	3
5211	24 hr	Alive	3		11809.5	24 hr	Alive	3
12653	24 hr	Alive	3		8545	24 hr	Alive	3
5749	24 hr	Alive	3		8685	24 hr	Alive	3
12705	24 hr	Alive	3		6758.42	24 hr	Alive	3
5290	24 hr	Alive	3		9475	24 hr	Alive	3
8429	24 hr	Dead	3		4974.72	24 hr	Alive	3
7353.93	24 hr	Dead	3		9846	24 hr	Dead	3
5940	24 hr	Dead	3		8803.08	24 hr	Dead	3
7598	24 hr	Dead	3		7829.77	24 hr	Dead	3
5171	24 hr	Dead	3		5959	24 hr	Dead	3
595	24 hr	Dead	3		11707	24 hr	Dead	3
573	24 hr	Dead	3		7935	24 hr	Dead	3
8370.5	24 hr	Dead	3		5780	24 hr	Dead	3
8803.08	24 hr	Dead	3		7936	24 hr	Dead	3
497.472	24 hr	Dead	3		5846	24 hr	Dead	3
6384	24 hr	Sham	3		8533	24 hr	Dead	3
12605	24 hr	Sham	3		4783	24 hr	Sham	3
10444	24 hr	Sham	3		7993	24 hr	Sham	3
5830	24 hr	Sham	3		11915	24 hr	Sham	3
4671.91	24 hr	Sham	3		11327	24 hr	Sham	3
5619	24 hr	Sham	3		13049	24 hr	Sham	3
5601	24 hr	Sham	3		10436	24 hr	Sham	3
9783	24 hr	Sham	3		9038	24 hr	Sham	3
8619	24 hr	Sham	3		12332	24 hr	Sham	3
5426	24 hr	Sham	3		560	24 hr	Sham	3
4542.13	24 hr	Unh	3		13545	24 hr	Sham	3
12606	24 hr	Unh	3		13224	24 hr	Unh	3
5397	24 hr	Unh	3		11892	24 hr	Unh	3
5293	24 hr	Unh	3		497.472	24 hr	Unh	3
5903	24 hr	Unh	3		7781	24 hr	Unh	3
5356	24 hr	Unh	3		12359	24 hr	Unh	3
9250	24 hr	Unh	3		7764.88	24 hr	Unh	3
4885	24 hr	Unh	3		4735	24 hr	Unh	3
11918	24 hr	Unh	3		5384	24 hr	Unh	3
7764	24 hr	Unh	3		5471	24 hr	Unh	3
7874	48 hr	Alive	3		5089	24 hr	Unh	3
9026.12	48 hr	Alive	2		8881	24 hr	Unh	2
4627	48 hr	Alive	2		4391	48 hr	Alive	2
10018	48 hr	Alive	2		4400	48 hr	Alive	2
10279	48 hr	Alive	2		4964	48 hr	Alive	2
4563	48 hr	Alive	2		4090	48 hr	Alive	2
4626	48 hr	Alive	2		4977	48 hr	Alive	2
4448	48 hr	Alive	2		10742	48 hr	Alive	2
4405	48 hr	Alive	2		4192	48 hr	Alive	2
4921	48 hr	Alive	2		8170	48 hr	Alive	2
7971	48 hr	Dead	2		8309	48 hr	Alive	2
4553	48 hr	Dead	2		4781	48 hr	Dead	2
9894	48 hr	Dead	2		4465	48 hr	Dead	2
9828	48 hr	Dead	2		7745	48 hr	Dead	2
4434	48 hr	Dead	2		412	48 hr	Dead	2
10155	48 hr	Dead	2		4277	48 hr	Dead	2
10110	48 hr	Dead	2		4839	48 hr	Dead	2
4596	48 hr	Dead	2		6089.05	48 hr	Dead	2
8266	48 hr	Dead	2		4771	48 hr	Dead	2
11632	48 hr	Dead	2		11275	48 hr	Dead	2
9911	48 hr	Sham	2		4117	48 hr	Dead	2
454	48 hr	Sham	2		7099	48 hr	Sham	2
466	48 hr	Sham	2		11350	48 hr	Sham	2
11116	48 hr	Sham	2		4172.79	48 hr	Sham	2
10601	48 hr	Sham	2		10485	48 hr	Sham	2
7000	48 hr	Sham	2		4052	48 hr	Sham	2
4602	48 hr	Sham	2		419	48 hr	Sham	2
8238.13	48 hr	Sham	2		10222	48 hr	Sham	2
3868.34	48 hr	Sham	2		10767	48 hr	Sham	2
459	48 hr	Sham	2		9902	48 hr	Sham	2
10521	48 hr	Unh	2		7401	48 hr	Sham	2
4208	48 hr	Unh	2		4615	48 hr	Unh	2
10152	48 hr	Unh	2		6429.32	48 hr	Unh	2
4657	48 hr	Unh	2		7128	48 hr	Unh	2
7210	48 hr	Unh	2		8146	48 hr	Unh	2
7763	48 hr	Unh	2		4578	48 hr	Unh	2
4806	48 hr	Unh	2		4338	48 hr	Unh	2
10608	48 hr	Unh	2		11004	48 hr	Unh	2
8699	48 hr	Unh	2		3778.79	48 hr	Unh	2
8147	48 hr	Unh	2		6930.77	48 hr	Unh	2
9223.12	48 hr	Alive	2		4236	48 hr	Unh	2
4562	48 hr	Alive	3		358.18	48 hr	Alive	3
4119.06	48 hr	Alive	3		8146	48 hr	Alive	3
7388	48 hr	Alive	3		8268	48 hr	Alive	3
9885	48 hr	Alive	3		4190.7	48 hr	Alive	3
11255	48 hr	Alive	3		7921	48 hr	Alive	3
4397	48 hr	Alive	3		4153	48 hr	Alive	3
10097	48 hr	Alive	3		7725	48 hr	Alive	3
447	48 hr	Alive	3		4703	48 hr	Alive	3
7206	48 hr	Alive	3		4933	48 hr	Alive	3
10732	48 hr	Dead	3		441	48 hr	Alive	3
4793	48 hr	Dead	3		7143	48 hr	Dead	3
9867	48 hr	Dead	3		7217.32	48 hr	Dead	3
10848	48 hr	Dead	3		8274	48 hr	Dead	3
3984	48 hr	Dead	3		11095	48 hr	Dead	3
4549	48 hr	Dead	3		10620	48 hr	Dead	3
10261	48 hr	Dead	3		4625	48 hr	Dead	3
6721	48 hr	Dead	3		10436	48 hr	Dead	3
8142	48 hr	Dead	3		10973	48 hr	Dead	3
4119.06	48 hr	Dead	3		9512	48 hr	Dead	3
402	48 hr	Sham	3		11314	48 hr	Dead	3
7755	48 hr	Sham	3		416	48 hr	Sham	3
393.998	48 hr	Sham	3		398	48 hr	Sham	3
6572.59	48 hr	Sham	3		3581.8	48 hr	Sham	3
7489	48 hr	Sham	3		7551	48 hr	Sham	3
7871	48 hr	Sham	3		4848	48 hr	Sham	3
10203	48 hr	Sham	3		4154.88	48 hr	Sham	3
4864	48 hr	Sham	3		8610	48 hr	Sham	3
3760.89	48 hr	Sham	3		4296	48 hr	Sham	3
4243	48 hr	Sham	3		11099	48 hr	Sham	3
423	48 hr	Unh	3		4620	48 hr	Sham	3
7335	48 hr	Unh	3		7590	48 hr	Unh	3
4509	48 hr	Unh	3		9500	48 hr	Unh	3
441	48 hr	Unh	3		4854	48 hr	Unh	3
4251	48 hr	Unh	3		10965	48 hr	Unh	3
7288.95	48 hr	Unh	3		11480	48 hr	Unh	3
9133.58	48 hr	Unh	3		10068	48 hr	Unh	3
4759	48 hr	Unh	3		6483.05	48 hr	Unh	3
11131	48 hr	Unh	3		8122	48 hr	Unh	3
7115	48 hr	Unh	3		427	48 hr	Unh	3
4540	48 hr	Unh	3		4824	48 hr	Unh	3
4920	48 hr	Unh	3

## Sheet: M.luteus
		0-24 hrs					2-3 days						4-5 days
counts	time	treatment	block		counts	time	treatment	block		counts	time	treatment	block
680	0 hr	Alive	1		173	0 hr	Alive	1		224	0 hr	Alive	1
160	0 hr	Alive	1		483	0 hr	Alive	1		658	0 hr	Alive	1
440	0 hr	Alive	1		245	0 hr	Alive	1		333	0 hr	Alive	1
220	0 hr	Alive	1		895	0 hr	Alive	1		973	0 hr	Alive	1
804	0 hr	Alive	1		197	0 hr	Alive	1		220	0 hr	Alive	1
177	0 hr	Alive	1		587	0 hr	Alive	1		664	0 hr	Alive	1
495	0 hr	Alive	1		280	0 hr	Alive	1		310	0 hr	Alive	1
241	0 hr	Alive	1		869	0 hr	Alive	1		1007	0 hr	Alive	1
752	0 hr	Alive	1		190	0 hr	Alive	1		224	0 hr	Alive	1
170	0 hr	Alive	1		575	0 hr	Alive	1		678	0 hr	Alive	1
491	0 hr	Alive	1		283	0 hr	Alive	1		301	0 hr	Alive	1
243	0 hr	Dead	1		889	0 hr	Dead	1		1067	0 hr	Dead	1
780	0 hr	Dead	1		202	0 hr	Dead	1		237	0 hr	Dead	1
182	0 hr	Dead	1		573	0 hr	Dead	1		632	0 hr	Dead	1
479	0 hr	Dead	1		255	0 hr	Dead	1		326	0 hr	Dead	1
238	0 hr	Dead	1		922	0 hr	Dead	1		945	0 hr	Dead	1
813	0 hr	Dead	1		206	0 hr	Dead	1		220	0 hr	Dead	1
186	0 hr	Dead	1		558	0 hr	Dead	1		665	0 hr	Dead	1
506	0 hr	Dead	1		281	0 hr	Dead	1		322	0 hr	Dead	1
261	0 hr	Dead	1		858	0 hr	Dead	1		1036	0 hr	Dead	1
793	0 hr	Dead	1		203	0 hr	Dead	1		249	0 hr	Dead	1
179	0 hr	Sham	1		554	0 hr	Sham	1		607	0 hr	Sham	1
470	0 hr	Sham	1		286	0 hr	Sham	1		326	0 hr	Sham	1
243	0 hr	Sham	1		867	0 hr	Sham	1		925	0 hr	Sham	1
780	0 hr	Sham	1		221	0 hr	Sham	1		248	0 hr	Sham	1
190	0 hr	Sham	1		529	0 hr	Sham	1		671	0 hr	Sham	1
465	0 hr	Sham	1		302	0 hr	Sham	1		329	0 hr	Sham	1
258	0 hr	Sham	1		854	0 hr	Sham	1		1030	0 hr	Sham	1
769	0 hr	Sham	1		213	0 hr	Sham	1		242	0 hr	Sham	1
188	0 hr	Unh	1		594	0 hr	Unh	1		603	0 hr	Unh	1
501	0 hr	Unh	1		276	0 hr	Unh	1		337	0 hr	Unh	1
235	0 hr	Unh	1		866	0 hr	Unh	1		912	0 hr	Unh	1
747	0 hr	Unh	1		215	0 hr	Unh	1		237	0 hr	Unh	1
188	0 hr	Unh	1		550	0 hr	Unh	1		642	0 hr	Unh	1
489	0 hr	Unh	1		286	0 hr	Unh	1		317	0 hr	Unh	1
258	0 hr	Unh	1		848	0 hr	Unh	1		807	0 hr	Unh	1
788	0 hr	Unh	1		198	0 hr	Unh	1		723	0 hr	Unh	1
183	0 hr	Unh	1		581	0 hr	Unh	1		532	0 hr	Unh	1
508	0 hr	Unh	1		288	0 hr	Unh	1		291	0 hr	Unh	1
261	0 hr	Unh	1		732	0 hr	Unh	1		1045	0 hr	Unh	1
6840	4 hr	Alive	1		639	0 hr	Unh	1		215	0 hr	Unh	1
1615	4 hr	Alive	1		7742	4 hr	Alive	1		9211	4 hr	Alive	1
4445	4 hr	Alive	1		1881	4 hr	Alive	1		2221	4 hr	Alive	1
2213	4 hr	Alive	1		5064	4 hr	Alive	1		5585	4 hr	Alive	1
8120	4 hr	Alive	1		2647	4 hr	Alive	1		3070	4 hr	Alive	1
1795	4 hr	Alive	1		8759	4 hr	Alive	1		10408	4 hr	Alive	1
5044	4 hr	Alive	1		1922	4 hr	Alive	1		2136	4 hr	Alive	1
2432	4 hr	Alive	1		5404	4 hr	Alive	1		5962	4 hr	Alive	1
7605	4 hr	Alive	1		2659	4 hr	Alive	1		3175	4 hr	Alive	1
1733	4 hr	Alive	1		8571	4 hr	Alive	1		10140	4 hr	Alive	1
7573	4 hr	Alive	1		1987	4 hr	Alive	1		2168	4 hr	Alive	1
1901	4 hr	Dead	1		7820	4 hr	Alive	1		9001	4 hr	Alive	1
5299	4 hr	Dead	1		1735	4 hr	Dead	1		2004	4 hr	Dead	1
2550	4 hr	Dead	1		5233	4 hr	Dead	1		5682	4 hr	Dead	1
8781	4 hr	Dead	1		2630	4 hr	Dead	1		2945	4 hr	Dead	1
1969	4 hr	Dead	1		9334	4 hr	Dead	1		10884	4 hr	Dead	1
5602	4 hr	Dead	1		1981	4 hr	Dead	1		2348	4 hr	Dead	1
2914	4 hr	Dead	1		5910	4 hr	Dead	1		6342	4 hr	Dead	1
8365	4 hr	Dead	1		2670	4 hr	Dead	1		2872	4 hr	Dead	1
2022	4 hr	Dead	1		9056	4 hr	Dead	1		10074	4 hr	Dead	1
8112	4 hr	Dead	1		1868	4 hr	Dead	1		2202	4 hr	Dead	1
1797	4 hr	Sham	1		7860	4 hr	Dead	1		8550	4 hr	Dead	1
4823	4 hr	Sham	1		7921	4 hr	Sham	1		8693	4 hr	Sham	1
2370	4 hr	Sham	1		5300	4 hr	Sham	1		6243	4 hr	Sham	1
9712	4 hr	Sham	1		2619	4 hr	Sham	1		2954	4 hr	Sham	1
1959	4 hr	Sham	1		6939	4 hr	Sham	1		8172	4 hr	Sham	1
5997	4 hr	Sham	1		2027	4 hr	Sham	1		2199	4 hr	Sham	1
2629	4 hr	Sham	1		5650	4 hr	Sham	1		6498	4 hr	Sham	1
8499	4 hr	Sham	1		2864	4 hr	Sham	1		3213	4 hr	Sham	1
4883	4 hr	Unh	1		6319	4 hr	Sham	1		7444	4 hr	Sham	1
7454	4 hr	Unh	1		2069	4 hr	Unh	1		2336	4 hr	Unh	1
5447	4 hr	Unh	1		5836	4 hr	Unh	1		6622	4 hr	Unh	1
4845	4 hr	Unh	1		1914	4 hr	Unh	1		2078	4 hr	Unh	1
2489	4 hr	Unh	1		4943	4 hr	Unh	1		5513	4 hr	Unh	1
9578	4 hr	Unh	1		2624	4 hr	Unh	1		2973	4 hr	Unh	1
4111	4 hr	Unh	1		9675	4 hr	Unh	1		11020	4 hr	Unh	1
5683	4 hr	Unh	1		1996	4 hr	Unh	1		2354	4 hr	Unh	1
5717	4 hr	Unh	1		5801	4 hr	Unh	1		6776	4 hr	Unh	1
8666	4 hr	Unh	1		2674	4 hr	Unh	1		2981	4 hr	Unh	1
2061	4 hr	Unh	1		8477	4 hr	Unh	1		9344	4 hr	Unh	1
69301	12 hr	Alive	1		1941	4 hr	Unh	1		2191	4 hr	Unh	1
16308	12 hr	Alive	1		4732	4 hr	Unh	1		5269	4 hr	Unh	1
44735	12 hr	Alive	1		80038	12 hr	Alive	1		91135	12 hr	Alive	1
22412	12 hr	Alive	1		17740	12 hr	Alive	1		21014	12 hr	Alive	1
65431	12 hr	Alive	1		50150	12 hr	Alive	1		57349	12 hr	Alive	1
18127	12 hr	Alive	1		24868	12 hr	Alive	1		29653	12 hr	Alive	1
51367	12 hr	Alive	1		95390	12 hr	Alive	1		112594	12 hr	Alive	1
24515	12 hr	Alive	1		20031	12 hr	Alive	1		23723	12 hr	Alive	1
57173	12 hr	Alive	1		58896	12 hr	Alive	1		65103	12 hr	Alive	1
17600	12 hr	Alive	1		27574	12 hr	Alive	1		32418	12 hr	Alive	1
76881	12 hr	Alive	1		86030	12 hr	Alive	1		97181	12 hr	Alive	1
18331	12 hr	Dead	1		19322	12 hr	Alive	1		22589	12 hr	Alive	1
53375	12 hr	Dead	1		81843	12 hr	Alive	1		95939	12 hr	Alive	1
26363	12 hr	Dead	1		18553	12 hr	Dead	1		19987	12 hr	Dead	1
92923	12 hr	Dead	1		50889	12 hr	Dead	1		55315	12 hr	Dead	1
21105	12 hr	Dead	1		25249	12 hr	Dead	1		29967	12 hr	Dead	1
60237	12 hr	Dead	1		94592	12 hr	Dead	1		112371	12 hr	Dead	1
28492	12 hr	Dead	1		21103	12 hr	Dead	1		23726	12 hr	Dead	1
85470	12 hr	Dead	1		59899	12 hr	Dead	1		70880	12 hr	Dead	1
20956	12 hr	Dead	1		26489	12 hr	Dead	1		29488	12 hr	Dead	1
81221	12 hr	Dead	1		87341	12 hr	Dead	1		103510	12 hr	Dead	1
59569	12 hr	Sham	1		21000	12 hr	Dead	1		24475	12 hr	Dead	1
48967	12 hr	Sham	1		82480	12 hr	Dead	1		95837	12 hr	Dead	1
24868	12 hr	Sham	1		19455	12 hr	Sham	1		23198	12 hr	Sham	1
98388	12 hr	Sham	1		52213	12 hr	Sham	1		57906	12 hr	Sham	1
41002	12 hr	Sham	1		26341	12 hr	Sham	1		31297	12 hr	Sham	1
55157	12 hr	Sham	1		91267	12 hr	Sham	1		109340	12 hr	Sham	1
47134	12 hr	Sham	1		20109	12 hr	Sham	1		22457	12 hr	Sham	1
84378	12 hr	Sham	1		57138	12 hr	Sham	1		67744	12 hr	Sham	1
21105	12 hr	Unh	1		28728	12 hr	Sham	1		34109	12 hr	Sham	1
52155	12 hr	Unh	1		89873	12 hr	Sham	1		105310	12 hr	Sham	1
17567	12 hr	Unh	1		19927	12 hr	Unh	1		23191	12 hr	Unh	1
52508	12 hr	Unh	1		81983	12 hr	Unh	1		94127	12 hr	Unh	1
24755	12 hr	Unh	1		17937	12 hr	Unh	1		21394	12 hr	Unh	1
98896	12 hr	Unh	1		50683	12 hr	Unh	1		60342	12 hr	Unh	1
20137	12 hr	Unh	1		25594	12 hr	Unh	1		30361	12 hr	Unh	1
58923	12 hr	Unh	1		95856	12 hr	Unh	1		112213	12 hr	Unh	1
26292	12 hr	Unh	1		19845	12 hr	Unh	1		22436	12 hr	Unh	1
55778	12 hr	Unh	1		56111	12 hr	Unh	1		64717	12 hr	Unh	1
20632	12 hr	Unh	1		26380	12 hr	Unh	1		31078	12 hr	Unh	1
610979	24 hr	Alive	1		87914	12 hr	Unh	1		103943	12 hr	Unh	1
154710	24 hr	Alive	1		19294	12 hr	Unh	1		21210	12 hr	Unh	1
403656	24 hr	Alive	1		12639	12 hr	Unh	1		13853	12 hr	Unh	1
212551	24 hr	Alive	1		567161	24 hr	Alive	1		628995	24 hr	Alive	1
726884	24 hr	Alive	1		131880	24 hr	Alive	1		155050	24 hr	Alive	1
163185	24 hr	Alive	1		362744	24 hr	Alive	1		430551	24 hr	Alive	1
460942	24 hr	Alive	1		181703	24 hr	Alive	1		195716	24 hr	Alive	1
221752	24 hr	Alive	1		665687	24 hr	Alive	1		751207	24 hr	Alive	1
733873	24 hr	Alive	1		146458	24 hr	Alive	1		168613	24 hr	Alive	1
159276	24 hr	Alive	1		418495	24 hr	Alive	1		493736	24 hr	Alive	1
674953	24 hr	Alive	1		200749	24 hr	Alive	1		221807	24 hr	Alive	1
144289	24 hr	Dead	1		621760	24 hr	Alive	1		698809	24 hr	Alive	1
430224	24 hr	Dead	1		142116	24 hr	Alive	1		167878	24 hr	Alive	1
204309	24 hr	Dead	1		659848	24 hr	Alive	1		785588	24 hr	Alive	1
767465	24 hr	Dead	1		158096	24 hr	Dead	1		187356	24 hr	Dead	1
165239	24 hr	Dead	1		434659	24 hr	Dead	1		471907	24 hr	Dead	1
480683	24 hr	Dead	1		205174	24 hr	Dead	1		222445	24 hr	Dead	1
222201	24 hr	Dead	1		790513	24 hr	Dead	1		909262	24 hr	Dead	1
741825	24 hr	Dead	1		175672	24 hr	Dead	1		195050	24 hr	Dead	1
156572	24 hr	Dead	1		472980	24 hr	Dead	1		519144	24 hr	Dead	1
650368	24 hr	Dead	1		233478	24 hr	Dead	1		279836	24 hr	Dead	1
156612	24 hr	Sham	1		678450	24 hr	Dead	1		759753	24 hr	Dead	1
395100	24 hr	Sham	1		160247	24 hr	Dead	1		186485	24 hr	Dead	1
203714	24 hr	Sham	1		618119	24 hr	Dead	1		737392	24 hr	Dead	1
765175	24 hr	Sham	1		153189	24 hr	Sham	1		168060	24 hr	Sham	1
164229	24 hr	Sham	1		429857	24 hr	Sham	1		476531	24 hr	Sham	1
482541	24 hr	Sham	1		210156	24 hr	Sham	1		241988	24 hr	Sham	1
216510	24 hr	Sham	1		788453	24 hr	Sham	1		906534	24 hr	Sham	1
693038	24 hr	Sham	1		164160	24 hr	Sham	1		195919	24 hr	Sham	1
162002	24 hr	Unh	1		474969	24 hr	Sham	1		513514	24 hr	Sham	1
643725	24 hr	Unh	1		220576	24 hr	Sham	1		239282	24 hr	Sham	1
156912	24 hr	Unh	1		737359	24 hr	Sham	1		833845	24 hr	Sham	1
417932	24 hr	Unh	1		162421	24 hr	Unh	1		194355	24 hr	Unh	1
194846	24 hr	Unh	1		613501	24 hr	Unh	1		677183	24 hr	Unh	1
763230	24 hr	Unh	1		151764	24 hr	Unh	1		169624	24 hr	Unh	1
170856	24 hr	Unh	1		429807	24 hr	Unh	1		467024	24 hr	Unh	1
498648	24 hr	Unh	1		206416	24 hr	Unh	1		224055	24 hr	Unh	1
230696	24 hr	Unh	1		733502	24 hr	Unh	1		796070	24 hr	Unh	1
716280	24 hr	Unh	1		156922	24 hr	Unh	1		169597	24 hr	Unh	1
167120	24 hr	Unh	1		468329	24 hr	Unh	1		509009	24 hr	Unh	1
596670	48 hr	Alive	1		231544	24 hr	Unh	1		263441	24 hr	Unh	1
597431	48 hr	Alive	1		740465	24 hr	Unh	1		813229	24 hr	Unh	1
629634	48 hr	Alive	1		154031	24 hr	Unh	1		178126	24 hr	Unh	1
432830	48 hr	Alive	1		672938	48 hr	Alive	1		735184	48 hr	Alive	1
645437	48 hr	Alive	1		697872	48 hr	Alive	1		820643	48 hr	Alive	1
302906	48 hr	Alive	1		562744	48 hr	Alive	1		634210	48 hr	Alive	1
635932	48 hr	Alive	1		702954	48 hr	Alive	1		793131	48 hr	Alive	1
444097	48 hr	Alive	1		716192	48 hr	Alive	1		796699	48 hr	Alive	1
618489	48 hr	Alive	1		663034	48 hr	Alive	1		762634	48 hr	Alive	1
808795	48 hr	Alive	1		701833	48 hr	Alive	1		783251	48 hr	Alive	1
673620	48 hr	Alive	1		561576	48 hr	Alive	1		657728	48 hr	Alive	1
691527	48 hr	Dead	1		666898	48 hr	Alive	1		747123	48 hr	Alive	1
687903	48 hr	Dead	1		699597	48 hr	Alive	1		797986	48 hr	Alive	1
708306	48 hr	Dead	1		397710	48 hr	Alive	1		430170	48 hr	Alive	1
454608	48 hr	Dead	1		685640	48 hr	Dead	1		799785	48 hr	Dead	1
521731	48 hr	Dead	1		738715	48 hr	Dead	1		829793	48 hr	Dead	1
753109	48 hr	Dead	1		750723	48 hr	Dead	1		839448	48 hr	Dead	1
412422	48 hr	Dead	1		756165	48 hr	Dead	1		892695	48 hr	Dead	1
726392	48 hr	Dead	1		707986	48 hr	Dead	1		770799	48 hr	Dead	1
725682	48 hr	Dead	1		706352	48 hr	Dead	1		797544	48 hr	Dead	1
792061	48 hr	Dead	1		536579	48 hr	Dead	1		625555	48 hr	Dead	1
687024	48 hr	Sham	1		678568	48 hr	Dead	1		730410	48 hr	Dead	1
706733	48 hr	Sham	1		656011	48 hr	Dead	1		702588	48 hr	Dead	1
456455	48 hr	Sham	1		465341	48 hr	Dead	1		527535	48 hr	Dead	1
756410	48 hr	Sham	1		651437	48 hr	Sham	1		778058	48 hr	Sham	1
682562	48 hr	Sham	1		752256	48 hr	Sham	1		899887	48 hr	Sham	1
499613	48 hr	Sham	1		680965	48 hr	Sham	1		812249	48 hr	Sham	1
692305	48 hr	Sham	1		703615	48 hr	Sham	1		811314	48 hr	Sham	1
323046	48 hr	Sham	1		712109	48 hr	Sham	1		829055	48 hr	Sham	1
724861	48 hr	Unh	1		758294	48 hr	Sham	1		836159	48 hr	Sham	1
641051	48 hr	Unh	1		727383	48 hr	Sham	1		836640	48 hr	Sham	1
561275	48 hr	Unh	1		572470	48 hr	Unh	1		686170	48 hr	Unh	1
733077	48 hr	Unh	1		689425	48 hr	Unh	1		780340	48 hr	Unh	1
570707	48 hr	Unh	1		671161	48 hr	Unh	1		773209	48 hr	Unh	1
473347	48 hr	Unh	1		662484	48 hr	Unh	1		790028	48 hr	Unh	1
679880	48 hr	Unh	1		715998	48 hr	Unh	1		806378	48 hr	Unh	1
401391	48 hr	Unh	1		503992	48 hr	Unh	1		560607	48 hr	Unh	1
761128	48 hr	Unh	1		750229	48 hr	Unh	1		814201	48 hr	Unh	1
463153	48 hr	Unh	1		702638	48 hr	Unh	1		833228	48 hr	Unh	1
715886	48 hr	Unh	2		540035	48 hr	Unh	2		546432	48 hr	Unh	2
314	0 hr	Alive	2		728151	48 hr	Unh	2		457732	48 hr	Unh	2
258	0 hr	Alive	2		481170	48 hr	Unh	2		437635	48 hr	Unh	2
206	0 hr	Alive	2		682285	48 hr	Unh	2		653276	48 hr	Unh	2
895	0 hr	Alive	2		276	0 hr	Alive	2		639	0 hr	Alive	2
1073	0 hr	Alive	2		222	0 hr	Alive	2		237	0 hr	Alive	2
190	0 hr	Alive	2		654	0 hr	Alive	2		672	0 hr	Alive	2
245	0 hr	Alive	2		628	0 hr	Alive	2		292	0 hr	Alive	2
937	0 hr	Alive	2		218	0 hr	Alive	2		575	0 hr	Alive	2
991	0 hr	Alive	2		237	0 hr	Alive	2		239	0 hr	Alive	2
322	0 hr	Alive	2		198	0 hr	Alive	2		307	0 hr	Alive	2
679	0 hr	Dead	2		304	0 hr	Alive	2		248	0 hr	Alive	2
967	0 hr	Dead	2		642	0 hr	Alive	2		1007	0 hr	Alive	2
991	0 hr	Dead	2		235	0 hr	Alive	2		218	0 hr	Alive	2
623	0 hr	Dead	2		224	0 hr	Dead	2		234	0 hr	Dead	2
640	0 hr	Dead	2		1061	0 hr	Dead	2		221	0 hr	Dead	2
307	0 hr	Dead	2		288	0 hr	Dead	2		594	0 hr	Dead	2
214	0 hr	Dead	2		322	0 hr	Dead	2		217	0 hr	Dead	2
245	0 hr	Dead	2		301	0 hr	Dead	2		672	0 hr	Dead	2
300	0 hr	Dead	2		203	0 hr	Dead	2		1017	0 hr	Dead	2
483	0 hr	Dead	2		795	0 hr	Dead	2		351	0 hr	Dead	2
332	0 hr	Sham	2		316	0 hr	Dead	2		237	0 hr	Dead	2
220	0 hr	Sham	2		241	0 hr	Dead	2		667	0 hr	Dead	2
696	0 hr	Sham	2		220	0 hr	Dead	2		942	0 hr	Dead	2
1007	0 hr	Sham	2		622	0 hr	Sham	2		216	0 hr	Sham	2
262	0 hr	Sham	2		719	0 hr	Sham	2		234	0 hr	Sham	2
937	0 hr	Sham	2		649	0 hr	Sham	2		215	0 hr	Sham	2
310	0 hr	Sham	2		329	0 hr	Sham	2		554	0 hr	Sham	2
342	0 hr	Sham	2		227	0 hr	Sham	2		937	0 hr	Sham	2
551	0 hr	Sham	2		656	0 hr	Sham	2		956	0 hr	Sham	2
1026	0 hr	Sham	2		1003	0 hr	Sham	2		327	0 hr	Sham	2
331	0 hr	Unh	2		222	0 hr	Sham	2		984	0 hr	Sham	2
665	0 hr	Unh	2		326	0 hr	Sham	2		1054	0 hr	Sham	2
243	0 hr	Unh	2		635	0 hr	Sham	2		302	0 hr	Sham	2
312	0 hr	Unh	2		854	0 hr	Unh	2		965	0 hr	Unh	2
341	0 hr	Unh	2		623	0 hr	Unh	2		309	0 hr	Unh	2
325	0 hr	Unh	2		197	0 hr	Unh	2		685	0 hr	Unh	2
678	0 hr	Unh	2		594	0 hr	Unh	2		848	0 hr	Unh	2
233	0 hr	Unh	2		607	0 hr	Unh	2		305	0 hr	Unh	2
991	0 hr	Unh	2		572	0 hr	Unh	2		1003	0 hr	Unh	2
281	0 hr	Unh	3		202	0 hr	Unh	3		245	0 hr	Unh	3
667	0 hr	Alive	3		935	0 hr	Unh	3		353	0 hr	Unh	3
713	0 hr	Alive	3		652	0 hr	Unh	3		866	0 hr	Unh	3
327	0 hr	Alive	3		979	0 hr	Unh	3		550	0 hr	Unh	3
276	0 hr	Alive	3		208	0 hr	Alive	3		234	0 hr	Alive	3
627	0 hr	Alive	3		339	0 hr	Alive	3		952	0 hr	Alive	3
292	0 hr	Alive	3		830	0 hr	Alive	3		344	0 hr	Alive	3
214	0 hr	Alive	3		1004	0 hr	Alive	3		688	0 hr	Alive	3
213	0 hr	Alive	3		952	0 hr	Alive	3		322	0 hr	Alive	3
621	0 hr	Alive	3		206	0 hr	Alive	3		867	0 hr	Alive	3
284	0 hr	Alive	3		283	0 hr	Alive	3		605	0 hr	Alive	3
573	0 hr	Dead	3		324	0 hr	Alive	3		644	0 hr	Alive	3
646	0 hr	Dead	3		997	0 hr	Alive	3		858	0 hr	Alive	3
280	0 hr	Dead	3		532	0 hr	Alive	3		733	0 hr	Alive	3
237	0 hr	Dead	3		916	0 hr	Dead	3		581	0 hr	Dead	3
673	0 hr	Dead	3		222	0 hr	Dead	3		229	0 hr	Dead	3
669	0 hr	Dead	3		259	0 hr	Dead	3		845	0 hr	Dead	3
709	0 hr	Dead	3		286	0 hr	Dead	3		529	0 hr	Dead	3
967	0 hr	Dead	3		727	0 hr	Dead	3		244	0 hr	Dead	3
252	0 hr	Dead	3		221	0 hr	Dead	3		269	0 hr	Dead	3
280	0 hr	Dead	3		1011	0 hr	Dead	3		286	0 hr	Dead	3
223	0 hr	Sham	3		941	0 hr	Dead	3		624	0 hr	Dead	3
251	0 hr	Sham	3		311	0 hr	Dead	3		247	0 hr	Dead	3
629	0 hr	Sham	3		963	0 hr	Dead	3		1033	0 hr	Dead	3
236	0 hr	Sham	3		1013	0 hr	Sham	3		960	0 hr	Sham	3
964	0 hr	Sham	3		587	0 hr	Sham	3		229	0 hr	Sham	3
632	0 hr	Sham	3		682	0 hr	Sham	3		926	0 hr	Sham	3
361	0 hr	Sham	3		597	0 hr	Sham	3		255	0 hr	Sham	3
913	0 hr	Sham	3		664	0 hr	Sham	3		869	0 hr	Sham	3
1026	0 hr	Sham	3		558	0 hr	Sham	3		523	0 hr	Sham	3
732	0 hr	Sham	3		340	0 hr	Sham	3		303	0 hr	Sham	3
234	0 hr	Unh	3		1023	0 hr	Sham	3		280	0 hr	Sham	3
264	0 hr	Unh	3		332	0 hr	Sham	3		667	0 hr	Sham	3
316	0 hr	Unh	3		1004	0 hr	Sham	3		619	0 hr	Sham	3
287	0 hr	Unh	3		599	0 hr	Unh	3		339	0 hr	Unh	3
286	0 hr	Unh	3		319	0 hr	Unh	3		173	0 hr	Unh	3
649	0 hr	Unh	3		1023	0 hr	Unh	3		922	0 hr	Unh	3
600	0 hr	Unh	3		942	0 hr	Unh	3		323	0 hr	Unh	3
889	0 hr	Unh	3		815	0 hr	Unh	3		321	0 hr	Unh	3
638	0 hr	Unh	3		575	0 hr	Unh	3		327	0 hr	Unh	3
558	0 hr	Unh	3		696	0 hr	Unh	3		977	0 hr	Unh	3
3669	4 hr	Alive	2		355	0 hr	Unh	2		1021	0 hr	Unh	2
2593	4 hr	Alive	2		991	0 hr	Unh	2		604	0 hr	Unh	2
2954	4 hr	Alive	2		860	0 hr	Unh	2		230	0 hr	Unh	2
2404	4 hr	Alive	2		2445	4 hr	Alive	2		9851	4 hr	Alive	2
10082	4 hr	Alive	2		5585	4 hr	Alive	2		2191	4 hr	Alive	2
2469	4 hr	Alive	2		3267	4 hr	Alive	2		2973	4 hr	Alive	2
2600	4 hr	Alive	2		9193	4 hr	Alive	2		3440	4 hr	Alive	2
3445	4 hr	Alive	2		6462	4 hr	Alive	2		3432	4 hr	Alive	2
2437	4 hr	Alive	2		6342	4 hr	Alive	2		2594	4 hr	Alive	2
8809	4 hr	Alive	2		6372	4 hr	Alive	2		12109	4 hr	Alive	2
11905	4 hr	Dead	2		10976	4 hr	Alive	2		3192	4 hr	Alive	2
3526	4 hr	Dead	2		6128	4 hr	Alive	2		10140	4 hr	Alive	2
9717	4 hr	Dead	2		2533	4 hr	Alive	2		6189	4 hr	Alive	2
8774	4 hr	Dead	2		2202	4 hr	Dead	2		3423	4 hr	Dead	2
2440	4 hr	Dead	2		3454	4 hr	Dead	2		7061	4 hr	Dead	2
10074	4 hr	Dead	2		8550	4 hr	Dead	2		2565	4 hr	Dead	2
6665	4 hr	Dead	2		3455	4 hr	Dead	2		5987	4 hr	Dead	2
8172	4 hr	Dead	2		6607	4 hr	Dead	2		7224	4 hr	Dead	2
10986	4 hr	Dead	2		2482	4 hr	Dead	2		11850	4 hr	Dead	2
11940	4 hr	Dead	2		3195	4 hr	Dead	2		2310	4 hr	Dead	2
7825	4 hr	Sham	2		2574	4 hr	Dead	2		3752	4 hr	Dead	2
6818	4 hr	Sham	2		5930	4 hr	Dead	2		9001	4 hr	Dead	2
9588	4 hr	Sham	2		2455	4 hr	Dead	2		2404	4 hr	Dead	2
6102	4 hr	Sham	2		3484	4 hr	Sham	2		2485	4 hr	Sham	2
3208	4 hr	Sham	2		9693	4 hr	Sham	2		2872	4 hr	Sham	2
9025	4 hr	Sham	2		2534	4 hr	Sham	2		2535	4 hr	Sham	2
5682	4 hr	Sham	2		2613	4 hr	Sham	2		2539	4 hr	Sham	2
2354	4 hr	Sham	2		2612	4 hr	Sham	2		2233	4 hr	Sham	2
5269	4 hr	Sham	2		2504	4 hr	Sham	2		3520	4 hr	Sham	2
11145	4 hr	Sham	2		9358	4 hr	Sham	2		5878	4 hr	Sham	2
2233	4 hr	Unh	2		11631	4 hr	Sham	2		9890	4 hr	Sham	2
11548	4 hr	Unh	2		2199	4 hr	Sham	2		7836	4 hr	Sham	2
2655	4 hr	Unh	2		2371	4 hr	Sham	2		9211	4 hr	Sham	2
2445	4 hr	Unh	2		3070	4 hr	Unh	2		10017	4 hr	Unh	2
2572	4 hr	Unh	2		2286	4 hr	Unh	2		11786	4 hr	Unh	2
9344	4 hr	Unh	2		3446	4 hr	Unh	2		7051	4 hr	Unh	2
11079	4 hr	Unh	2		2381	4 hr	Unh	2		2665	4 hr	Unh	2
13144	4 hr	Unh	2		3639	4 hr	Unh	2		6622	4 hr	Unh	2
11556	4 hr	Unh	2		9666	4 hr	Unh	2		7331	4 hr	Unh	2
2646	4 hr	Unh	3		12780	4 hr	Unh	3		2574	4 hr	Unh	3
3482	4 hr	Alive	3		7089	4 hr	Unh	3		3175	4 hr	Unh	3
5962	4 hr	Alive	3		6498	4 hr	Unh	3		5997	4 hr	Unh	3
3368	4 hr	Alive	3		3358	4 hr	Unh	3		6661	4 hr	Unh	3
2685	4 hr	Alive	3		9518	4 hr	Alive	3		11633	4 hr	Alive	3
3811	4 hr	Alive	3		10408	4 hr	Alive	3		7628	4 hr	Alive	3
6026	4 hr	Alive	3		7854	4 hr	Alive	3		3439	4 hr	Alive	3
2180	4 hr	Alive	3		6908	4 hr	Alive	3		2344	4 hr	Alive	3
6457	4 hr	Alive	3		11020	4 hr	Alive	3		3351	4 hr	Alive	3
3369	4 hr	Alive	3		2516	4 hr	Alive	3		2600	4 hr	Alive	3
6289	4 hr	Alive	3		2314	4 hr	Alive	3		10183	4 hr	Alive	3
2606	4 hr	Dead	3		7444	4 hr	Alive	3		2004	4 hr	Alive	3
12003	4 hr	Dead	3		2376	4 hr	Alive	3		12270	4 hr	Alive	3
7308	4 hr	Dead	3		3084	4 hr	Alive	3		10015	4 hr	Alive	3
6010	4 hr	Dead	3		7399	4 hr	Dead	3		11891	4 hr	Dead	3
5513	4 hr	Dead	3		3282	4 hr	Dead	3		2146	4 hr	Dead	3
5652	4 hr	Dead	3		7360	4 hr	Dead	3		11423	4 hr	Dead	3
2717	4 hr	Dead	3		6535	4 hr	Dead	3		7556	4 hr	Dead	3
3804	4 hr	Dead	3		2438	4 hr	Dead	3		3420	4 hr	Dead	3
6976	4 hr	Dead	3		10884	4 hr	Dead	3		2336	4 hr	Dead	3
2348	4 hr	Dead	3		10052	4 hr	Dead	3		10215	4 hr	Dead	3
7555	4 hr	Sham	3		11311	4 hr	Dead	3		3432	4 hr	Dead	3
2168	4 hr	Sham	3		8693	4 hr	Dead	3		6776	4 hr	Dead	3
6588	4 hr	Sham	3		8769	4 hr	Dead	3		6491	4 hr	Dead	3
8130	4 hr	Sham	3		2235	4 hr	Sham	3		10215	4 hr	Sham	3
7591	4 hr	Sham	3		11542	4 hr	Sham	3		6297	4 hr	Sham	3
2136	4 hr	Sham	3		2575	4 hr	Sham	3		7535	4 hr	Sham	3
7319	4 hr	Sham	3		3534	4 hr	Sham	3		2444	4 hr	Sham	3
3437	4 hr	Sham	3		6970	4 hr	Sham	3		6524	4 hr	Sham	3
8063	4 hr	Sham	3		12442	4 hr	Sham	3		12141	4 hr	Sham	3
7771	4 hr	Sham	3		3507	4 hr	Sham	3		2731	4 hr	Sham	3
7421	4 hr	Unh	3		2427	4 hr	Sham	3		8292	4 hr	Sham	3
2221	4 hr	Unh	3		10289	4 hr	Sham	3		2365	4 hr	Sham	3
12558	4 hr	Unh	3		2790	4 hr	Sham	3		7993	4 hr	Sham	3
2981	4 hr	Unh	3		9535	4 hr	Unh	3		3244	4 hr	Unh	3
7354	4 hr	Unh	3		9318	4 hr	Unh	3		2945	4 hr	Unh	3
12421	4 hr	Unh	3		3213	4 hr	Unh	3		6041	4 hr	Unh	3
3520	4 hr	Unh	3		7203	4 hr	Unh	3		2483	4 hr	Unh	3
2078	4 hr	Unh	3		2565	4 hr	Unh	3		2530	4 hr	Unh	3
8648	4 hr	Unh	3		6243	4 hr	Unh	3		3247	4 hr	Unh	3
3205	4 hr	Unh	2		11096	4 hr	Unh	2		3335	4 hr	Unh	2
20956	12 hr	Alive	2		3572	4 hr	Unh	2		2534	4 hr	Unh	2
112664	12 hr	Alive	2		3400	4 hr	Unh	2		11958	4 hr	Unh	2
24868	12 hr	Alive	2		10254	4 hr	Unh	2		3271	4 hr	Unh	2
99892	12 hr	Alive	2		26779	12 hr	Alive	2		34173	12 hr	Alive	2
108348	12 hr	Alive	2		81221	12 hr	Alive	2		27443	12 hr	Alive	2
56288	12 hr	Alive	2		76881	12 hr	Alive	2		83170	12 hr	Alive	2
60112	12 hr	Alive	2		21187	12 hr	Alive	2		95888	12 hr	Alive	2
20422	12 hr	Alive	2		20628	12 hr	Alive	2		28188	12 hr	Alive	2
23329	12 hr	Alive	2		58490	12 hr	Alive	2		89626	12 hr	Alive	2
107115	12 hr	Alive	2		28492	12 hr	Alive	2		25088	12 hr	Alive	2
62217	12 hr	Dead	2		57187	12 hr	Alive	2		72010	12 hr	Alive	2
58923	12 hr	Dead	2		22965	12 hr	Alive	2		24737	12 hr	Alive	2
20137	12 hr	Dead	2		57173	12 hr	Alive	2		90437	12 hr	Alive	2
23171	12 hr	Dead	2		53368	12 hr	Dead	2		17567	12 hr	Dead	2
18856	12 hr	Dead	2		27755	12 hr	Dead	2		59076	12 hr	Dead	2
41002	12 hr	Dead	2		66029	12 hr	Dead	2		66103	12 hr	Dead	2
97525	12 hr	Dead	2		29569	12 hr	Dead	2		21034	12 hr	Dead	2
94669	12 hr	Dead	2		27105	12 hr	Dead	2		23622	12 hr	Dead	2
55743	12 hr	Dead	2		23917	12 hr	Dead	2		116664	12 hr	Dead	2
22633	12 hr	Dead	2		26794	12 hr	Dead	2		26363	12 hr	Dead	2
69031	12 hr	Sham	2		24559	12 hr	Dead	2		24929	12 hr	Dead	2
66709	12 hr	Sham	2		19674	12 hr	Dead	2		97253	12 hr	Dead	2
59974	12 hr	Sham	2		66347	12 hr	Dead	2		26643	12 hr	Dead	2
69440	12 hr	Sham	2		26296	12 hr	Sham	2		54291	12 hr	Sham	2
66542	12 hr	Sham	2		61651	12 hr	Sham	2		21105	12 hr	Sham	2
23340	12 hr	Sham	2		52155	12 hr	Sham	2		23033	12 hr	Sham	2
70281	12 hr	Sham	2		67892	12 hr	Sham	2		28706	12 hr	Sham	2
64095	12 hr	Sham	2		22666	12 hr	Sham	2		20340	12 hr	Sham	2
59569	12 hr	Sham	2		31294	12 hr	Sham	2		25274	12 hr	Sham	2
65431	12 hr	Sham	2		66222	12 hr	Sham	2		23085	12 hr	Sham	2
104478	12 hr	Unh	2		23473	12 hr	Sham	2		20422	12 hr	Sham	2
60758	12 hr	Unh	2		21968	12 hr	Sham	2		50654	12 hr	Sham	2
66119	12 hr	Unh	2		26846	12 hr	Sham	2		59592	12 hr	Sham	2
53375	12 hr	Unh	2		98388	12 hr	Unh	2		62382	12 hr	Unh	2
60008	12 hr	Unh	2		19372	12 hr	Unh	2		21655	12 hr	Unh	2
47369	12 hr	Unh	2		29450	12 hr	Unh	2		20160	12 hr	Unh	2
87693	12 hr	Unh	2		61409	12 hr	Unh	2		21167	12 hr	Unh	2
106311	12 hr	Unh	2		56790	12 hr	Unh	2		29987	12 hr	Unh	2
87949	12 hr	Unh	2		85470	12 hr	Unh	2		28716	12 hr	Unh	2
58149	12 hr	Unh	3		52508	12 hr	Unh	3		87496	12 hr	Unh	3
24085	12 hr	Alive	3		22208	12 hr	Unh	3		47907	12 hr	Unh	3
59345	12 hr	Alive	3		66847	12 hr	Unh	3		24796	12 hr	Unh	3
29032	12 hr	Alive	3		23483	12 hr	Unh	3		48608	12 hr	Unh	3
24956	12 hr	Alive	3		70500	12 hr	Alive	3		101665	12 hr	Alive	3
21679	12 hr	Alive	3		59020	12 hr	Alive	3		68488	12 hr	Alive	3
67077	12 hr	Alive	3		101268	12 hr	Alive	3		30641	12 hr	Alive	3
30382	12 hr	Alive	3		22890	12 hr	Alive	3		109865	12 hr	Alive	3
19813	12 hr	Alive	3		17600	12 hr	Alive	3		106183	12 hr	Alive	3
20055	12 hr	Alive	3		19505	12 hr	Alive	3		21178	12 hr	Alive	3
26292	12 hr	Alive	3		66136	12 hr	Alive	3		100485	12 hr	Alive	3
94179	12 hr	Dead	3		24043	12 hr	Alive	3		66804	12 hr	Alive	3
60042	12 hr	Dead	3		74028	12 hr	Alive	3		23706	12 hr	Alive	3
27547	12 hr	Dead	3		70450	12 hr	Alive	3		116144	12 hr	Alive	3
23896	12 hr	Dead	3		58472	12 hr	Dead	3		61264	12 hr	Dead	3
113189	12 hr	Dead	3		52242	12 hr	Dead	3		76280	12 hr	Dead	3
95821	12 hr	Dead	3		21788	12 hr	Dead	3		55443	12 hr	Dead	3
57109	12 hr	Dead	3		69118	12 hr	Dead	3		55080	12 hr	Dead	3
20676	12 hr	Dead	3		55157	12 hr	Dead	3		46888	12 hr	Dead	3
58565	12 hr	Dead	3		100125	12 hr	Dead	3		110498	12 hr	Dead	3
95891	12 hr	Dead	3		84378	12 hr	Dead	3		62659	12 hr	Dead	3
62323	12 hr	Sham	3		21556	12 hr	Dead	3		22236	12 hr	Dead	3
87914	12 hr	Sham	3		24604	12 hr	Dead	3		18331	12 hr	Dead	3
20726	12 hr	Sham	3		24515	12 hr	Dead	3		110774	12 hr	Dead	3
100219	12 hr	Sham	3		44735	12 hr	Sham	3		47134	12 hr	Sham	3
20437	12 hr	Sham	3		19294	12 hr	Sham	3		65133	12 hr	Sham	3
28249	12 hr	Sham	3		110772	12 hr	Sham	3		34093	12 hr	Sham	3
20632	12 hr	Sham	3		29352	12 hr	Sham	3		54142	12 hr	Sham	3
98896	12 hr	Sham	3		53846	12 hr	Sham	3		73580	12 hr	Sham	3
78446	12 hr	Sham	3		64151	12 hr	Sham	3		95150	12 hr	Sham	3
106469	12 hr	Sham	3		22412	12 hr	Sham	3		101047	12 hr	Sham	3
18127	12 hr	Unh	3		28878	12 hr	Sham	3		91229	12 hr	Sham	3
19953	12 hr	Unh	3		29324	12 hr	Sham	3		24721	12 hr	Sham	3
33096	12 hr	Unh	3		28387	12 hr	Sham	3		57311	12 hr	Sham	3
60906	12 hr	Unh	3		29010	12 hr	Unh	3		94209	12 hr	Unh	3
67036	12 hr	Unh	3		60308	12 hr	Unh	3		51367	12 hr	Unh	3
58282	12 hr	Unh	3		21080	12 hr	Unh	3		24755	12 hr	Unh	3
97938	12 hr	Unh	3		29094	12 hr	Unh	3		48967	12 hr	Unh	3
60237	12 hr	Unh	3		83546	12 hr	Unh	3		55778	12 hr	Unh	3
67654	12 hr	Unh	3		31617	12 hr	Unh	3		22956	12 hr	Unh	3
63521	12 hr	Unh	2		29023	12 hr	Unh	2		21105	12 hr	Unh	2
785588	24 hr	Alive	2		29914	12 hr	Unh	2		25030	12 hr	Unh	2
866727	24 hr	Alive	2		46127	12 hr	Unh	2		28584	12 hr	Unh	2
263800	24 hr	Alive	2		92923	12 hr	Unh	2		71072	12 hr	Unh	2
487372	24 hr	Alive	2		200820	24 hr	Alive	2		872361	24 hr	Alive	2
746133	24 hr	Alive	2		546855	24 hr	Alive	2		241460	24 hr	Alive	2
876545	24 hr	Alive	2		783756	24 hr	Alive	2		541393	24 hr	Alive	2
254565	24 hr	Alive	2		771491	24 hr	Alive	2		325306	24 hr	Alive	2
212246	24 hr	Alive	2		476531	24 hr	Alive	2		757006	24 hr	Alive	2
614025	24 hr	Alive	2		200461	24 hr	Alive	2		1087825	24 hr	Alive	2
509009	24 hr	Alive	2		256501	24 hr	Alive	2		241988	24 hr	Alive	2
195820	24 hr	Dead	2		247902	24 hr	Alive	2		169302	24 hr	Alive	2
562006	24 hr	Dead	2		545784	24 hr	Alive	2		221604	24 hr	Alive	2
168060	24 hr	Dead	2		259593	24 hr	Alive	2		259959	24 hr	Alive	2
890021	24 hr	Dead	2		832660	24 hr	Dead	2		430551	24 hr	Dead	2
927352	24 hr	Dead	2		182314	24 hr	Dead	2		582890	24 hr	Dead	2
194512	24 hr	Dead	2		217226	24 hr	Dead	2		909262	24 hr	Dead	2
285897	24 hr	Dead	2		520506	24 hr	Dead	2		218911	24 hr	Dead	2
210341	24 hr	Dead	2		992907	24 hr	Dead	2		194355	24 hr	Dead	2
263441	24 hr	Dead	2		584588	24 hr	Dead	2		196988	24 hr	Dead	2
215390	24 hr	Dead	2		244176	24 hr	Dead	2		216371	24 hr	Dead	2
195292	24 hr	Sham	2		1050729	24 hr	Dead	2		493736	24 hr	Dead	2
1018370	24 hr	Sham	2		984845	24 hr	Dead	2		911793	24 hr	Dead	2
572199	24 hr	Sham	2		224659	24 hr	Dead	2		977273	24 hr	Dead	2
898673	24 hr	Sham	2		834555	24 hr	Sham	2		576716	24 hr	Sham	2
214778	24 hr	Sham	2		586562	24 hr	Sham	2		199282	24 hr	Sham	2
1065121	24 hr	Sham	2		222210	24 hr	Sham	2		182551	24 hr	Sham	2
916379	24 hr	Sham	2		155050	24 hr	Sham	2		228239	24 hr	Sham	2
591677	24 hr	Sham	2		181810	24 hr	Sham	2		895818	24 hr	Sham	2
203705	24 hr	Sham	2		510806	24 hr	Sham	2		759753	24 hr	Sham	2
229318	24 hr	Sham	2		216775	24 hr	Sham	2		608446	24 hr	Sham	2
310302	24 hr	Unh	2		189020	24 hr	Sham	2		201740	24 hr	Sham	2
928105	24 hr	Unh	2		185659	24 hr	Sham	2		304687	24 hr	Sham	2
585188	24 hr	Unh	2		294311	24 hr	Sham	2		564535	24 hr	Sham	2
186586	24 hr	Unh	2		535109	24 hr	Unh	2		200529	24 hr	Unh	2
277099	24 hr	Unh	2		568749	24 hr	Unh	2		599731	24 hr	Unh	2
192853	24 hr	Unh	2		257938	24 hr	Unh	2		275511	24 hr	Unh	2
1001927	24 hr	Unh	2		239282	24 hr	Unh	2		796070	24 hr	Unh	2
227025	24 hr	Unh	2		893014	24 hr	Unh	2		212316	24 hr	Unh	2
557633	24 hr	Unh	2		203916	24 hr	Unh	2		247294	24 hr	Unh	2
519237	24 hr	Unh	3		203187	24 hr	Unh	3		195716	24 hr	Unh	3
199072	24 hr	Alive	3		216213	24 hr	Unh	3		855343	24 hr	Unh	3
511037	24 hr	Alive	3		199459	24 hr	Unh	3		187356	24 hr	Unh	3
197986	24 hr	Alive	3		840952	24 hr	Unh	3		170898	24 hr	Unh	3
221807	24 hr	Alive	3		859203	24 hr	Alive	3		323844	24 hr	Alive	3
254321	24 hr	Alive	3		193752	24 hr	Alive	3		189221	24 hr	Alive	3
737392	24 hr	Alive	3		811189	24 hr	Alive	3		960348	24 hr	Alive	3
234367	24 hr	Alive	3		698809	24 hr	Alive	3		464462	24 hr	Alive	3
220477	24 hr	Alive	3		537858	24 hr	Alive	3		221026	24 hr	Alive	3
578177	24 hr	Alive	3		792170	24 hr	Alive	3		535046	24 hr	Alive	3
900382	24 hr	Alive	3		1002496	24 hr	Alive	3		201054	24 hr	Alive	3
302723	24 hr	Dead	3		525675	24 hr	Alive	3		569098	24 hr	Alive	3
482971	24 hr	Dead	3		184160	24 hr	Alive	3		466049	24 hr	Alive	3
243227	24 hr	Dead	3		855217	24 hr	Alive	3		286207	24 hr	Alive	3
513514	24 hr	Dead	3		847187	24 hr	Dead	3		224055	24 hr	Dead	3
311829	24 hr	Dead	3		519144	24 hr	Dead	3		243058	24 hr	Dead	3
808606	24 hr	Dead	3		751207	24 hr	Dead	3		552381	24 hr	Dead	3
515636	24 hr	Dead	3		471907	24 hr	Dead	3		812501	24 hr	Dead	3
609301	24 hr	Dead	3		289279	24 hr	Dead	3		878474	24 hr	Dead	3
169624	24 hr	Dead	3		216014	24 hr	Dead	3		846479	24 hr	Dead	3
194306	24 hr	Dead	3		204056	24 hr	Dead	3		215580	24 hr	Dead	3
194354	24 hr	Sham	3		245664	24 hr	Dead	3		212641	24 hr	Dead	3
300009	24 hr	Sham	3		280562	24 hr	Dead	3		929386	24 hr	Dead	3
200967	24 hr	Sham	3		746942	24 hr	Dead	3		517450	24 hr	Dead	3
173596	24 hr	Sham	3		184890	24 hr	Sham	3		266544	24 hr	Sham	3
228800	24 hr	Sham	3		221522	24 hr	Sham	3		982359	24 hr	Sham	3
191901	24 hr	Sham	3		267946	24 hr	Sham	3		242370	24 hr	Sham	3
194491	24 hr	Sham	3		513089	24 hr	Sham	3		628995	24 hr	Sham	3
169597	24 hr	Sham	3		847857	24 hr	Sham	3		827513	24 hr	Sham	3
222445	24 hr	Sham	3		677183	24 hr	Sham	3		540757	24 hr	Sham	3
246412	24 hr	Sham	3		168613	24 hr	Sham	3		195050	24 hr	Sham	3
204170	24 hr	Unh	3		208396	24 hr	Sham	3		195919	24 hr	Sham	3
735351	24 hr	Unh	3		599202	24 hr	Sham	3		600480	24 hr	Sham	3
198002	24 hr	Unh	3		533968	24 hr	Sham	3		906534	24 hr	Sham	3
186485	24 hr	Unh	3		209162	24 hr	Unh	3		903434	24 hr	Unh	3
498929	24 hr	Unh	3		929847	24 hr	Unh	3		200856	24 hr	Unh	3
777071	24 hr	Unh	3		167878	24 hr	Unh	3		965931	24 hr	Unh	3
185309	24 hr	Unh	3		919533	24 hr	Unh	3		262014	24 hr	Unh	3
888664	24 hr	Unh	3		183518	24 hr	Unh	3		279836	24 hr	Unh	3
581401	24 hr	Unh	3		844966	24 hr	Unh	3		813229	24 hr	Unh	3
1070866	24 hr	Unh	2		467024	24 hr	Unh	2		799708	24 hr	Unh	2
807526	48 hr	Alive	2		833845	24 hr	Unh	2		178126	24 hr	Unh	2
583617	48 hr	Alive	2		288989	24 hr	Unh	2		1023551	24 hr	Unh	2
755346	48 hr	Alive	2		248963	24 hr	Unh	2		174788	24 hr	Unh	2
751822	48 hr	Alive	2		752760	48 hr	Alive	2		861253	24 hr	Unh	2
761952	48 hr	Alive	2		815210	48 hr	Alive	2		636544	48 hr	Alive	2
689425	48 hr	Alive	2		707261	48 hr	Alive	2		815847	48 hr	Alive	2
875665	48 hr	Alive	2		467823	48 hr	Alive	2		651437	48 hr	Alive	2
826810	48 hr	Alive	2		584700	48 hr	Alive	2		816112	48 hr	Alive	2
812089	48 hr	Alive	2		807124	48 hr	Alive	2		601536	48 hr	Alive	2
791431	48 hr	Alive	2		811631	48 hr	Alive	2		822967	48 hr	Alive	2
792418	48 hr	Dead	2		836722	48 hr	Alive	2		774511	48 hr	Alive	2
558260	48 hr	Dead	2		706352	48 hr	Alive	2		759156	48 hr	Alive	2
651918	48 hr	Dead	2		847459	48 hr	Alive	2		841314	48 hr	Alive	2
702638	48 hr	Dead	2		747463	48 hr	Dead	2		812051	48 hr	Dead	2
812955	48 hr	Dead	2		856152	48 hr	Dead	2		782353	48 hr	Dead	2
712109	48 hr	Dead	2		666475	48 hr	Dead	2		817168	48 hr	Dead	2
554203	48 hr	Dead	2		833894	48 hr	Dead	2		770666	48 hr	Dead	2
600326	48 hr	Dead	2		629257	48 hr	Dead	2		767540	48 hr	Dead	2
719723	48 hr	Dead	2		867324	48 hr	Dead	2		465341	48 hr	Dead	2
735491	48 hr	Dead	2		852460	48 hr	Dead	2		829283	48 hr	Dead	2
834718	48 hr	Sham	2		599263	48 hr	Dead	2		794014	48 hr	Dead	2
791971	48 hr	Sham	2		831514	48 hr	Dead	2		846715	48 hr	Dead	2
597409	48 hr	Sham	2		855935	48 hr	Dead	2		567540	48 hr	Dead	2
820833	48 hr	Sham	2		737938	48 hr	Sham	2		639609	48 hr	Sham	2
865100	48 hr	Sham	2		748571	48 hr	Sham	2		764527	48 hr	Sham	2
733265	48 hr	Sham	2		825233	48 hr	Sham	2		716192	48 hr	Sham	2
817749	48 hr	Sham	2		512009	48 hr	Sham	2		787164	48 hr	Sham	2
706679	48 hr	Sham	2		815457	48 hr	Sham	2		805272	48 hr	Sham	2
851508	48 hr	Sham	2		521564	48 hr	Sham	2		849057	48 hr	Sham	2
560592	48 hr	Sham	2		765349	48 hr	Sham	2		729156	48 hr	Sham	2
594437	48 hr	Unh	2		792597	48 hr	Sham	2		842938	48 hr	Sham	2
833322	48 hr	Unh	2		767728	48 hr	Sham	2		841532	48 hr	Sham	2
618337	48 hr	Unh	2		837530	48 hr	Sham	2		621652	48 hr	Sham	2
841669	48 hr	Unh	2		849785	48 hr	Unh	2		750723	48 hr	Unh	2
793905	48 hr	Unh	2		873368	48 hr	Unh	2		703615	48 hr	Unh	2
754877	48 hr	Unh	2		775186	48 hr	Unh	2		772271	48 hr	Unh	2
723298	48 hr	Unh	2		481170	48 hr	Unh	2		785020	48 hr	Unh	2
678568	48 hr	Unh	2		727383	48 hr	Unh	2		802328	48 hr	Unh	2
738715	48 hr	Unh	2		728151	48 hr	Unh	2		826989	48 hr	Unh	2
835911	48 hr	Unh	3		758294	48 hr	Unh	3		834848	48 hr	Unh	3
707986	48 hr	Alive	3		760141	48 hr	Unh	3		762134	48 hr	Unh	3
676620	48 hr	Alive	3		790674	48 hr	Unh	3		730898	48 hr	Unh	3
762836	48 hr	Alive	3		656011	48 hr	Unh	3		758633	48 hr	Unh	3
643325	48 hr	Alive	3		793342	48 hr	Alive	3		426442	48 hr	Alive	3
829909	48 hr	Alive	3		670477	48 hr	Alive	3		833172	48 hr	Alive	3
586555	48 hr	Alive	3		467079	48 hr	Alive	3		787711	48 hr	Alive	3
397710	48 hr	Alive	3		865529	48 hr	Alive	3		715998	48 hr	Alive	3
763183	48 hr	Alive	3		630008	48 hr	Alive	3		536579	48 hr	Alive	3
837599	48 hr	Alive	3		768992	48 hr	Alive	3		760113	48 hr	Alive	3
785805	48 hr	Alive	3		561576	48 hr	Alive	3		749188	48 hr	Alive	3
622587	48 hr	Dead	3		762562	48 hr	Alive	3		802049	48 hr	Alive	3
890538	48 hr	Dead	3		769437	48 hr	Alive	3		836267	48 hr	Alive	3
662484	48 hr	Dead	3		862667	48 hr	Alive	3		617053	48 hr	Alive	3
836948	48 hr	Dead	3		754696	48 hr	Dead	3		884191	48 hr	Dead	3
815105	48 hr	Dead	3		656836	48 hr	Dead	3		666898	48 hr	Dead	3
866067	48 hr	Dead	3		756165	48 hr	Dead	3		426430	48 hr	Dead	3
540035	48 hr	Dead	3		671161	48 hr	Dead	3		680965	48 hr	Dead	3
886673	48 hr	Dead	3		615998	48 hr	Dead	3		837905	48 hr	Dead	3
756819	48 hr	Dead	3		682285	48 hr	Dead	3		747742	48 hr	Dead	3
634589	48 hr	Dead	3		813535	48 hr	Dead	3		503992	48 hr	Dead	3
685640	48 hr	Sham	3		604195	48 hr	Dead	3		641398	48 hr	Dead	3
701833	48 hr	Sham	3		697872	48 hr	Dead	3		769899	48 hr	Dead	3
750229	48 hr	Sham	3		832482	48 hr	Dead	3		828900	48 hr	Dead	3
816958	48 hr	Sham	3		783621	48 hr	Sham	3		878106	48 hr	Sham	3
620177	48 hr	Sham	3		803730	48 hr	Sham	3		589683	48 hr	Sham	3
794329	48 hr	Sham	3		799570	48 hr	Sham	3		572470	48 hr	Sham	3
791656	48 hr	Sham	3		702954	48 hr	Sham	3		429225	48 hr	Sham	3
850068	48 hr	Sham	3		626171	48 hr	Sham	3		713937	48 hr	Sham	3
835403	48 hr	Sham	3		745487	48 hr	Sham	3		890256	48 hr	Sham	3
764583	48 hr	Sham	3		545534	48 hr	Sham	3		769324	48 hr	Sham	3
786036	48 hr	Unh	3		839281	48 hr	Sham	3		529690	48 hr	Sham	3
857241	48 hr	Unh	3		794381	48 hr	Sham	3		771994	48 hr	Sham	3
843963	48 hr	Unh	3		767320	48 hr	Sham	3		562744	48 hr	Sham	3
767396	48 hr	Unh	3		779392	48 hr	Unh	3		631042	48 hr	Unh	3
737015	48 hr	Unh	3		812366	48 hr	Unh	3		516702	48 hr	Unh	3
774487	48 hr	Unh	3		699597	48 hr	Unh	3		730096	48 hr	Unh	3
769735	48 hr	Unh	3		800829	48 hr	Unh	3		767289	48 hr	Unh	3
808229	48 hr	Unh	3		780515	48 hr	Unh	3		672938	48 hr	Unh	3
794311	48 hr	Unh	3		759998	48 hr	Unh	3		722105	48 hr	Unh	3
796813	48 hr	Unh	3		774236	48 hr	Unh	3		826002	48 hr	Unh	3
					518261	48 hr	Unh	3		539354	48 hr	Unh	3
					752256	48 hr	Unh	3		736219	48 hr	Unh	3
					759729	48 hr	Unh	3		907150	48 hr	Unh	3
										750753	48 hr	Unh	3

[truncated: 1 more sheets: Sheet2]
