# Supplementary material for: No evidence for trans-generational immune priming in Drosophila melanogaster
Source: PLoS One. 2023 Jul 13;18(7):e0288342. doi: 10.1371/journal.pone.0288342 (PMC10343036; doi:10.1371/journal.pone.0288342)
Supplement: S1 Table — (XLSX) [file pone.0288342.s003.xlsx]

## Sheet: Sheet1
		Survival post infection of offspring combined across all 3 windows of oviposition								Survival post infection of offspring from all infected mothers (mothers that survive infection + mothers that succumb to infections)
Providencia sneebia
			Test	ChiSquare	DF	Prob>ChiSq				Test	ChiSquare	DF	Prob>ChiSq
			Log-Rank	3.1488	3	0.3692				Log-Rank	2.7161	2	0.2572
			Wilcoxon	1.5709	3	0.666				Wilcoxon	0.9584	2	0.6193
Pseudomonas aurogenosa
			Test	ChiSquare	DF	Prob>ChiSq				Test	ChiSquare	DF	Prob>ChiSq
			Log-Rank	4.6992	3	0.1952				Log-Rank	4.4502	2	0.1081
			Wilcoxon	4.0335	3	0.2579				Wilcoxon	3.8633	2	0.1449
Providencia rettgeri
			Test	ChiSquare	DF	Prob>ChiSq				Test	ChiSquare	DF	Prob>ChiSq
			Log-Rank	0.4556	3	0.9285				Log-Rank	0.3796	2	0.8271
			Wilcoxon	0.5898	3	0.8988				Wilcoxon	0.5116	2	0.7743
E.coli
			Test	ChiSquare	DF	Prob>ChiSq				Test	ChiSquare	DF	Prob>ChiSq
			Log-Rank	0.545	2	0.7615				Log-Rank	0.545	2	0.7615
			Wilcoxon	0.4875	2	0.7837				Wilcoxon	0.4875	2	0.7837
Serratia marscescens
			Test	ChiSquare	DF	Prob>ChiSq				Test	ChiSquare	DF	Prob>ChiSq
			Log-Rank	1.2912	3	0.7312				Log-Rank	0.8814	2	0.6436
			Wilcoxon	0.9633	3	0.8101				Wilcoxon	0.705	2	0.7029
Staphylococcus aureus
			Test	ChiSquare	DF	Prob>ChiSq				Test	ChiSquare	DF	Prob>ChiSq
			Log-Rank	5.0726	3	0.1666				Log-Rank	5.0566	2	0.0798
			Wilcoxon	1.7818	3	0.6189				Wilcoxon	1.7688	2	0.413
Enterococcus faecalis
			Test	ChiSquare	DF	Prob>ChiSq				Test	ChiSquare	DF	Prob>ChiSq
			Log-Rank	3.0307	3	0.3869				Log-Rank	3.0224	2	0.2206
			Wilcoxon	4.7498	3	0.1911				Wilcoxon	4.6321	2	0.0987
Bacillus subtilis
strain 3610
			Test	ChiSquare	DF	Prob>ChiSq				Test	ChiSquare	DF	Prob>ChiSq
			Log-Rank	0.1638	3	0.9832				Log-Rank	0.0924	2	0.9549
			Wilcoxon	0.1388	3	0.9868				Wilcoxon	0.1128	2	0.9452
Bacillus subtilis
strain 168
			Test	ChiSquare	DF	Prob>ChiSq				Test	ChiSquare	DF	Prob>ChiSq
			Log-Rank	0.0647	3	0.9957				Log-Rank	0.0627	2	0.9692
			Wilcoxon	0.0572	3	0.9964				Wilcoxon	0.0561	2	0.9724
Micrococcus luteus
			Test	ChiSquare	DF	Prob>ChiSq				Test	ChiSquare	DF	Prob>ChiSq
			Log-Rank	1.9471	3	0.5835				Log-Rank	0.0881	2	0.9569
			Wilcoxon	1.9286	3	0.5874				Wilcoxon	0.1871	2	0.9107
