# Supplementary material for: No evidence for trans-generational immune priming in Drosophila melanogaster
Source: PLoS One. 2023 Jul 13;18(7):e0288342. doi: 10.1371/journal.pone.0288342 (PMC10343036; doi:10.1371/journal.pone.0288342)
Supplement: S3 Table — (XLSX) [file pone.0288342.s005.xlsx]

## Sheet: Sheet1
	Pathogen load among offspring combined across all 3 windows of oviposition								Pathogen load of offspring collected from all infected mothers (mothers that survive infection + motherrs that succumb to infections)
Providencia sneebia
		Sum of Squares	Mean Squares	Degrees of Freedom	F Ratio	Prob > F				Sum of Squares	Mean Squares	Degrees of Freedom	F Ratio	Prob > F
	Maternal Condition	210000000000	70000000000	3	0.4639	0.7179			Maternal Condition	93000000000	46000000000	2	0.2244	0.8084
	Time Post-Infection*Maternal Condition	3200000000000	260000000000	12	1.8166	0.1029			Time Post-Infection*Maternal Condition	2900000000000	360000000000	8	1.9833	0.1159
Pseudomonas aeruginosa
		Sum of Squares	Mean Squares	Degrees of Freedom	F Ratio	Prob > F				Sum of Squares	Mean Squares	Degrees of Freedom	F Ratio	Prob > F
	Maternal Condition	235000000	78200000	3	1.0912	0.4217			Maternal Condition	202000000	101000000	2	2.5648	0.1916
	Time Post-Infection*Maternal Condition	563000000	46900000	12	0.3867	0.9554			Time Post-Infection*Maternal Condition	451000000	56400000	8	0.4964	0.8414
Providencia rettgeri
		Sum of Squares	Mean Squares	Degrees of Freedom	F Ratio	Prob > F				Sum of Squares	Mean Squares	Degrees of Freedom	F Ratio	Prob > F
	Maternal Condition	7.6e+18	2.5e+18	3	0.872	0.5058			Maternal Condition	5.8e+18	2.9e+18	2	0.7504	0.5288
	Time Post-Infection*Maternal Condition	2.8e+19	2.3e+18	12	1.4623	0.2064			Time Post-Infection*Maternal Condition	2.5e+19	3.1e+18	8	1.9611	0.1197
E. coli
		Sum of Squares	Mean Squares	Degrees of Freedom	F Ratio	Prob > F				Sum of Squares	Mean Squares	Degrees of Freedom	F Ratio	Prob > F
	Maternal Condition	116000000	38800000	3	1.386	0.3348			Maternal Condition	107000000	53300000	2	3.5353	0.1305
	Time Post-Infection*Maternal Condition	154000000	12800000	12	1.2811	0.291			Time Post-Infection*Maternal Condition	141000000	17600000	8	2.1664	0.0895
Serratia marcescens
		Sum of Squares	Mean Squares	Degrees of Freedom	F Ratio	Prob > F				Sum of Squares	Mean Squares	Degrees of Freedom	F Ratio	Prob > F
	Maternal Condition	15000000000	4920000000	3	0.378	0.7726			Maternal Condition	8250000000	4130000000	2	0.4037	0.6923
	Time Post-Infection*Maternal Condition	55000000000	4550000000	12	0.6543	0.776			Time Post-Infection*Maternal Condition	41000000000	5110000000	8	0.7375	0.6587
Staphylococcus aureus
		Sum of Squares	Mean Squares	Degrees of Freedom	F Ratio	Prob > F				Sum of Squares	Mean Squares	Degrees of Freedom	F Ratio	Prob > F
	Maternal Condition	38000000000	13000000000	3	0.6491	0.6115			Maternal Condition	3420000000	1710000000	2	0.0722	0.9315
	Time Post-Infection*Maternal Condition	560000000000	47000000000	12	0.9595	0.5099			Time Post-Infection*Maternal Condition	280000000000	35000000000	8	0.7934	0.6163
Enterococcus faecalis
		Sum of Squares	Mean Squares	Degrees of Freedom	F Ratio	Prob > F				Sum of Squares	Mean Squares	Degrees of Freedom	F Ratio	Prob > F
	Maternal Condition	670000000000	220000000000	3	3.7275	0.0779			Maternal Condition	670000000000	340000000000	2	4.2422	0.1007
	Time Post-Infection*Maternal Condition	2000000000000	170000000000	12	1.5493	0.1734			Time Post-Infection*Maternal Condition	1700000000000	210000000000	8	3.9252	0.009
Bacillus subtilis
strain 3610
		Sum of Squares	Mean Squares	Degrees of Freedom	F Ratio	Prob > F				Sum of Squares	Mean Squares	Degrees of Freedom	F Ratio	Prob > F
	Maternal Condition	8115000	2705000	3	0.5237	0.6818			Maternal Condition	8145996	4072998	2	0.533	0.6234
	Time Post-Infection*Maternal Condition	152000000	12600000	12	3.1277	0.0084			Time Post-Infection*Maternal Condition	84800000	10600000	8	2.5765	0.0509
Bacillus subtilis
strain 168
		Sum of Squares	Mean Squares	Degrees of Freedom	F Ratio	Prob > F				Sum of Squares	Mean Squares	Degrees of Freedom	F Ratio	Prob > F
	Maternal Condition	11600000	3882057	3	0.5235	0.6817			Maternal Condition	11100000	5561186	2	0.5199	0.6297
	Time Post-Infection*Maternal Condition	36000000	3003332	12	0.8597	0.5944			Time Post-Infection*Maternal Condition	23800000	2974279	8	0.6832	0.7005
Micrococcus luteus
		Sum of Squares	Mean Squares	Degrees of Freedom	F Ratio	Prob > F				Sum of Squares	Mean Squares	Degrees of Freedom	F Ratio	Prob > F
	Maternal Condition	7290000000	2430000000	3	0.2348	0.8691			Maternal Condition	5830000000	2920000000	2	0.2124	0.8171
	Time Post-Infection*Maternal Condition	120000000000	10000000000	12	1.3358	0.2621			Time Post-Infection*Maternal Condition	110000000000	14000000000	8	1.478	0.2398
